# Supplementary material for: Protein-Peptide Turnover Profiling reveals the order of PTM addition and removal during protein maturation
Source: Nat Commun. 2022 Dec 2;13:7431. doi: 10.1038/s41467-022-35054-2 (PMC9718778; doi:10.1038/s41467-022-35054-2)
Supplement: Supplementary file 4 — Supplementary Data 1 [file 41467_2022_35054_MOESM4_ESM.xlsx]

## Sheet: Explanations
Column name	Explanation
gene_name	Gene name (SYMBOL)
primary Uniprot IDs	Uniprot IDs mapped to the Gene name
protein name	Uniprot description
Length	Length of the full protein in amino acids
MW	Molecular weight (Da)
T½ (h)	Half-life measured from the median of all unmodified peptides. Values shown are corrected for dilution by cell growth. Shown is the median +/- standard deviation over replicates.
percentile fastest	Percentile of half-life. 0%: shortest half-life in the dataset. 100%: longest half-life in the dataset
log2(median intensity)	Median of the sum total intensity (new+old) of all unmodified peptides of the protein shown across timepoints and replicates. Represents a crude estimate of protein abundance.
percentile most intense	Percentile intensity. 0%: most intense. 100%: least intense protein in the dataset

## Sheet: Table_S1_Protein-level
gene_name	primary Uniprot IDs	protein name	Length	MW	T½ (h)	percentile fastest	log2(median intensity)	percentile most intense
AAAS	Q9NRG9	Aladin	546	59574	28.9±9	0.36	25.4	0.46
AACS	Q86V21	Acetoacetyl-CoA synthetase	672	75144	57±21.8	0.61	24.7	0.4
AAGAB	Q6PD74	Alpha- and gamma-adaptin-binding protein p34	315	34594	7±1.8	0.08	24.5	0.38
AAK1	Q2M2I8; A0A096LP25	AP2-associated protein kinase 1 ; NA	961; NA	103885; NA	62.8±6.4	0.65	24.7	0.4
AAMDC	Q9H7C9	Mth938 domain-containing protein	122	13332	31.8±1.1	0.4	25.4	0.46
AAMP	C9JG97	NA	NA	NA	10.3±0.6	0.13	25.1	0.43
AAR2	Q9Y312	Protein AAR2 homolog	384	43472	32.4±7.6	0.41	24.4	0.37
AARS1	P49588	Alanine--tRNA ligase, cytoplasmic	968	106810	39.3±11	0.47	26.7	0.58
AARS2	Q5JTZ9	Alanine--tRNA ligase, mitochondrial	985	107340	103.6±21	0.79	24.6	0.39
AARSD1	Q9BTE6	Alanyl-tRNA editing protein Aarsd1	412	45480	56.5±1.9	0.61	25.2	0.44
AASDHPPT	Q9NRN7	L-aminoadipate-semialdehyde dehydrogenase-phosphopantetheinyl transferase	309	35776	28.1±4.3	0.35	24.7	0.4
AATF	Q9NY61	Protein AATF	560	63133	25.7±1.1	0.33	24.8	0.41
ABCB10	Q9NRK6	ATP-binding cassette sub-family B member 10, mitochondrial	738	79148	124.2±3647.7	0.84	24.2	0.35
ABCB6	Q9NP58	ATP-binding cassette sub-family B member 6	842	93886	86.5±20.2	0.74	24.5	0.38
ABCB7	A0A5F9ZA98	NA	NA	NA	81.9±34.4	0.73	25.2	0.44
ABCC1	I3L4X2; P33527	NA; Multidrug resistance-associated protein 1	NA; 1531	NA; 171591	66.3±15.9	0.66	24.1	0.34
ABCC2	Q92887	ATP-binding cassette sub-family C member 2	1545	174207	21.3±2.6	0.27	23.7	0.3
ABCC4	A0A2R8Y6V8; O15439	NA; ATP-binding cassette sub-family C member 4	NA; 1325	NA; 149527	52±12.4	0.58	24	0.33
ABCC5	O15440	ATP-binding cassette sub-family C member 5	1437	160660	21.2±3.3	0.27	22	0.14
ABCD1	P33897	ATP-binding cassette sub-family D member 1	745	82937	149.1±90.3	0.88	25.2	0.44
ABCD3	A0A3B3ITW3	NA	NA	NA	232.5±36.5	0.95	26.4	0.56
ABCE1	P61221	ATP-binding cassette sub-family E member 1	599	67314	160.3±12.6	0.9	26.7	0.58
ABCF1	Q8NE71	ATP-binding cassette sub-family F member 1	845	95926	140.6±24	0.87	26.4	0.56
ABCF2	Q9UG63	ATP-binding cassette sub-family F member 2	623	71290	46.1±3.9	0.53	26.1	0.53
ABCF3	Q9NUQ8	ATP-binding cassette sub-family F member 3	709	79745	33.3±0.9	0.42	25.5	0.47
ABCG2	Q9UNQ0	Broad substrate specificity ATP-binding cassette transporter ABCG2	655	72314	46.5±19.4	0.53	25.1	0.43
ABHD10	Q9NUJ1	Palmitoyl-protein thioesterase ABHD10, mitochondrial	306	33933	276.9±121.1	0.97	25.7	0.49
ABHD11	Q8NFV4	Protein ABHD11	315	34690	3115±5662.4	1	24.3	0.36
ABHD12	Q8N2K0	Lysophosphatidylserine lipase ABHD12	398	45097	58.5±7.9	0.62	23.7	0.3
ABHD14A-ACY1	C9JMV9	NA	NA	NA	41.2±3.9	0.49	24.6	0.39
ABHD14B	Q96IU4	Putative protein-lysine deacylase ABHD14B	210	22346	93.4±51.5	0.77	26.2	0.54
ABHD16A	A0A0G2JJD3	NA	NA	NA	87.4±22.6	0.75	23.8	0.31
ABHD17B	Q5VST6	Alpha/beta hydrolase domain-containing protein 17B	288	32215	14.3±1.1	0.19	24	0.33
ABHD5	C9J1D1	NA	NA	NA	7.3±1.2	0.08	23.9	0.32
ABI1	A0A0A0MRT6	NA	NA	NA	76.7±19.1	0.71	25.3	0.45
ABI2	H0Y6B5; E7EW77	NA	NA	NA	46.4±1.8	0.53	24	0.33
ABITRAM	Q9NX38	Protein Abitram	181	20378	7.2±0.9	0.08	23.5	0.28
ABL2	P42684	Tyrosine-protein kinase ABL2	1182	128343	21.6±4	0.28	23.5	0.28
ABRAXAS2	Q15018	BRISC complex subunit Abraxas 2	415	46901	129.3±36.6	0.85	25.2	0.44
ABT1	Q9ULW3	Activator of basal transcription 1	272	31079	16.2±1.5	0.21	24.6	0.39
ABTB2	Q8N961	Ankyrin repeat and BTB/POZ domain-containing protein 2	1025	113656	7.3±0.5	0.09	23.5	0.28
ACAA1	P09110	3-ketoacyl-CoA thiolase, peroxisomal	424	44292	245.9±474.2	0.95	24.9	0.42
ACAA2	P42765	3-ketoacyl-CoA thiolase, mitochondrial	397	41924	311.1±67.8	0.97	26.8	0.59
ACACA	Q13085	Acetyl-CoA carboxylase 1	2346	265554	43.5±10.6	0.51	24.8	0.41
ACAD11	Q709F0	Acyl-CoA dehydrogenase family member 11	780	87264	431.3±332	0.98	22.7	0.21
ACAD9	Q9H845	Complex I assembly factor ACAD9, mitochondrial	621	68760	263.2±60.7	0.96	25.6	0.48
ACADM	Q5T4U5	NA	NA	NA	163.1±21.5	0.9	27.3	0.64
ACADSB	P45954	Short/branched chain specific acyl-CoA dehydrogenase, mitochondrial	432	47485	392±347.1	0.98	24.3	0.36
ACADVL	P49748	Very long-chain specific acyl-CoA dehydrogenase, mitochondrial	655	70390	110.5±8.1	0.81	26.5	0.57
ACAP2	Q15057	Arf-GAP with coiled-coil, ANK repeat and PH domain-containing protein 2	778	88029	46.3±7.6	0.53	24.2	0.35
ACAT1	P24752	Acetyl-CoA acetyltransferase, mitochondrial	427	45200	154.6±27.1	0.89	27.2	0.63
ACAT2	Q9BWD1	Acetyl-CoA acetyltransferase, cytosolic	397	41351	65.5±39.1	0.66	26.6	0.58
ACBD3	Q9H3P7	Golgi resident protein GCP60	528	60593	49±7.7	0.56	26	0.52
ACBD5	B7Z2R7	NA	NA	NA	19.7±4.8	0.26	24.8	0.41
ACBD6	Q9BR61	Acyl-CoA-binding domain-containing protein 6	282	31151	8.1±1.3	0.1	24.2	0.35
ACIN1	S4R3H4; G3V3T3	NA	NA	NA	112.9±18.2	0.82	26.1	0.53
ACLY	P53396	ATP-citrate synthase	1101	120839	127.7±44.9	0.85	27.3	0.64
ACO1	P21399	Cytoplasmic aconitate hydratase	889	98399	115±15.1	0.82	25.6	0.48
ACO2	A2A274	NA	NA	NA	97.4±22.9	0.78	26.5	0.57
ACOT1	Q86TX2	Acyl-coenzyme A thioesterase 1	421	46277	66.1±26.2	0.66	25.4	0.46
ACOT13	Q9NPJ3	Acyl-coenzyme A thioesterase 13	140	14960	135.6±27.1	0.86	27.2	0.63
ACOT7	O00154	Cytosolic acyl coenzyme A thioester hydrolase	380	41796	180.2±18.2	0.92	26.2	0.54
ACOT8	O14734	Acyl-coenzyme A thioesterase 8	319	35914	156.5±11.3	0.89	23.9	0.32
ACOT9	Q9Y305	Acyl-coenzyme A thioesterase 9, mitochondrial	439	49902	151.1±23.9	0.88	25.5	0.47
ACOX1	I3L2U4; Q15067	NA; Peroxisomal acyl-coenzyme A oxidase 1	NA; 660	NA; 74424	72±6.6	0.69	25.6	0.48
ACP1	P24666; D3YTI2	Low molecular weight phosphotyrosine protein phosphatase ; NA	158; NA	18042; NA	75.4±4.4	0.71	25.7	0.49
ACP2	A0A5F9ZHR7	NA	NA	NA	68.3±26.3	0.67	23.9	0.32
ACSF2	Q96CM8	Medium-chain acyl-CoA ligase ACSF2, mitochondrial	615	68125	104.1±32.5	0.8	24.1	0.34
ACSF3	Q4G176	Malonate--CoA ligase ACSF3, mitochondrial	576	64130	72.4±33.9	0.69	24.5	0.38
ACSL1	E7EPM6	NA	NA	NA	23.9±4	0.31	22.6	0.2
ACSL3	O95573	Fatty acid CoA ligase Acsl3	720	80420	58.6±4.5	0.62	26.1	0.53
ACSL4	O60488	Long-chain-fatty-acid--CoA ligase 4	711	79188	24.9±1.1	0.32	25.7	0.49
ACSS2	Q9NR19	Acetyl-coenzyme A synthetase, cytoplasmic	701	78580	524±603.4	0.99	23.5	0.28
ACTA1	P68133	Actin, alpha skeletal muscle	377	42051	190±111	0.93	28.2	0.73
ACTB	P60709	Actin, cytoplasmic 1	375	41737	126.7±54.3	0.84	30.2	0.92
ACTBL2	Q562R1	Beta-actin-like protein 2	376	42003	151±44.9	0.88	25.1	0.43
ACTC1	P68032	Actin, alpha cardiac muscle 1	377	42019	119.7±127	0.83	28.4	0.75
ACTG1	P63261	Actin, cytoplasmic 2	375	41793	29.8±32.4	0.38	26.4	0.56
ACTL6A	O96019	Actin-like protein 6A	429	47461	83.1±2.8	0.73	26.1	0.53
ACTL8	Q9H568	Actin-like protein 8	366	41360	55.6±2.3	0.6	24.8	0.41
ACTN1	P12814	Alpha-actinin-1	892	103058	341±1960.5	0.98	26.5	0.57
ACTN4	O43707	Alpha-actinin-4	911	104854	164.8±53.2	0.9	28	0.71
ACTR10	Q9NZ32	Actin-related protein 10	417	46307	63.7±26.8	0.65	24.6	0.39
ACTR1A	P61163	Alpha-centractin	376	42614	160.7±16.2	0.9	26.4	0.56
ACTR1B	P42025	Beta-centractin	376	42293	100.4±66.6	0.79	25.3	0.45
ACTR2	P61160	Actin-related protein 2	394	44761	60.5±26.6	0.63	26.5	0.57
ACTR3	P61158	Actin-related protein 3	418	47371	149.5±31.7	0.88	26.8	0.59
ACTR6	Q9GZN1	Actin-related protein 6	396	45810	23.1±6.8	0.3	23.1	0.25
ACTR8	Q9H981	Actin-related protein 8	624	70484	37.2±16.5	0.45	24.1	0.34
ACY1	Q03154	Aminoacylase-1	408	45885	47.4±36.7	0.54	24.3	0.36
ACYP1	G3V2U7	NA	NA	NA	110.4±51	0.81	25.6	0.48
ACYP2	U3KPX1	NA	NA	NA	119.3±2.7	0.83	25.2	0.44
ADA	P00813	Adenosine deaminase	363	40764	886.3±1075	1	24.1	0.34
ADAM10	O14672	Disintegrin and metalloproteinase domain-containing protein 10	748	84142	5.6±0.7	0.06	24.4	0.37
ADAM15	Q13444	Disintegrin and metalloproteinase domain-containing protein 15	863	92959	11.8±4.6	0.15	23.8	0.31
ADAM17	P78536	Disintegrin and metalloproteinase domain-containing protein 17	824	93021	10±1.5	0.13	23.7	0.3
ADAM9	Q13443	Disintegrin and metalloproteinase domain-containing protein 9	819	90556	9.9±0.8	0.13	24.1	0.34
ADAR	P55265; A0A3B3IRQ9	Double-stranded RNA-specific adenosine deaminase ; NA	1226; NA	136066; NA	51.8±1.9	0.58	26.2	0.54
ADARB1	P78563	Double-stranded RNA-specific editase 1	741	80763	54.1±11.4	0.59	24	0.33
ADARB2	Q9NS39	Double-stranded RNA-specific editase B2	739	80621	7.2±0	0.08	23.4	0.27
ADAT3	D6W601	NA	NA	NA	29.7±NA	0.38	23	0.24
ADCK1	Q86TW2	AarF domain-containing protein kinase 1	530	60577	Inf±3755.1	1	23.3	0.26
ADCK2	Q7Z695	Uncharacterized aarF domain-containing protein kinase 2	626	68982	97.2±48.6	0.78	29.4	0.84
ADCY2	Q08462	Adenylate cyclase type 2	1091	123603	188.4±210	0.93	26.6	0.58
ADCY9	O60503	Adenylate cyclase type 9	1353	150701	16.1±3.2	0.21	23.9	0.32
ADD1	P35611; E7EV99	Alpha-adducin ; NA	737; NA	80955; NA	17.2±2.9	0.23	24	0.33
ADD3	Q9UEY8	Gamma-adducin	706	79155	24.8±5.6	0.32	23.7	0.3
ADGRE5	P48960	Adhesion G protein-coupled receptor E5	835	91869	16.4±0.8	0.22	25	0.42
ADGRG1	Q9Y653	Adhesion G-protein coupled receptor G1	693	77738	1.7±NA	0	21.7	0.11
ADH5	P11766	Alcohol dehydrogenase class-3	374	39724	185.4±21.7	0.92	26.4	0.56
ADI1	Q9BV57	Acireductone dioxygenase	179	21498	25.9±1.3	0.33	26.4	0.56
ADIPOR1	C9J0W7	NA	NA	NA	237±116.3	0.95	26	0.52
ADK	P55263	Adenosine kinase	362	40545	111.6±49.1	0.81	26.1	0.53
ADNP	Q9H2P0	Activity-dependent neuroprotector homeobox protein	1102	123563	28.1±0.9	0.35	24.8	0.41
ADO	Q96SZ5	2-aminoethanethiol dioxygenase	270	29751	21.6±NA	0.28	24.7	0.4
ADPGK	Q9BRR6	ADP-dependent glucokinase	497	54089	278.3±190.8	0.97	25.3	0.45
ADPRS	Q9NX46	ADP-ribosylhydrolase ARH3	363	38947	331.2±52.1	0.98	24.3	0.36
ADRM1	A0A087WX59; Q16186	NA; Proteasomal ubiquitin receptor ADRM1	NA; 407	NA; 42153	44.1±4	0.51	25.6	0.48
ADSL	A0A096LNY5; A0A1B0GWJ0	NA	NA	NA	153.4±272.9	0.89	26.5	0.57
ADSS2	P30520	Adenylosuccinate synthetase isozyme 2	456	50097	62.5±9.9	0.64	26.5	0.57
AEBP2	Q6ZN18	Zinc finger protein AEBP2	517	54467	4.6±0.7	0.04	23.8	0.31
AEN	Q8WTP8	Apoptosis-enhancing nuclease	325	36350	63.2±13.6	0.65	23.6	0.29
AFAP1	Q8N556	Actin filament-associated protein 1	730	80725	14±2.8	0.18	24.5	0.38
AFDN	A8MQ02; J3KN01	NA	NA	NA	61.9±14.4	0.64	23.5	0.28
AFF1	F5GXF9; P51825	NA; AF4/FMR2 family member 1	NA; 1210	NA; 131422	6.1±0.5	0.07	22.7	0.21
AFF4	Q9UHB7	AF4/FMR2 family member 4	1163	127459	7.8±1.7	0.09	23.9	0.32
AFG1L	Q8WV93	AFG1-like ATPase	481	54845	126.6±74.1	0.84	22.5	0.19
AFG3L2	Q9Y4W6	AFG3-like protein 2	797	88584	126.8±42.7	0.84	25.9	0.51
AFTPH	Q6ULP2	Aftiphilin	936	102113	14.7±1.1	0.19	22.3	0.17
AGAP3	Q96P47	Arf-GAP with GTPase, ANK repeat and PH domain-containing protein 3	875	95044	46.7±7.1	0.54	23.6	0.29
AGFG1	C9J2I0; P52594	NA; Arf-GAP domain and FG repeat-containing protein 1	NA; 562	NA; 58260	55.6±5.1	0.6	25.4	0.46
AGFG2	O95081	Arf-GAP domain and FG repeat-containing protein 2	481	48963	34.8±5	0.43	25.1	0.43
AGGF1	Q8N302	Angiogenic factor with G patch and FHA domains 1	714	80977	11.2±1.3	0.14	23.1	0.25
AGK	Q53H12	Acylglycerol kinase, mitochondrial	422	47137	444.1±63.4	0.99	24.4	0.37
AGL	P35573	Glycogen debranching enzyme	1532	174764	38±10.6	0.46	24.9	0.42
AGMAT	Q9BSE5	Agmatinase, mitochondrial	352	37660	35.2±16	0.43	24.5	0.38
AGO2	Q9UKV8	Protein argonaute-2	859	97208	54.5±34.8	0.6	24.5	0.38
AGO3	Q9H9G7	Protein argonaute-3	860	97360	69.5±23.6	0.68	22.2	0.16
AGPAT1	Q99943	1-acyl-sn-glycerol-3-phosphate acyltransferase alpha	283	31717	64.1±35.2	0.65	23.2	0.25
AGPAT5	Q9NUQ2; H0YC22	1-acyl-sn-glycerol-3-phosphate acyltransferase epsilon ; NA	364; NA	42072; NA	35.4±10.3	0.43	24.9	0.42
AGPS	O00116	Alkyldihydroxyacetonephosphate synthase, peroxisomal	658	72912	165.9±36.7	0.9	25.8	0.5
AGR2	O95994	Anterior gradient protein 2 homolog	175	19979	77.5±36.8	0.71	25.2	0.44
AGRN	O00468	Agrin [Cleaved into: Agrin N-terminal 110 kDa subunit; Agrin C-terminal 110 kDa subunit; Agrin C-terminal 90 kDa fragment	2068	217320	4.9±0.8	0.05	22.9	0.23
AGTPBP1	J3KNS1	NA	NA	NA	32±9.3	0.4	22.6	0.2
AGTRAP	Q6RW13	Type-1 angiotensin II receptor-associated protein	159	17419	104.7±31.6	0.8	25	0.42
AHCTF1	Q8WYP5	Protein ELYS	2266	252498	23.6±4.7	0.31	24.7	0.4
AHCY	P23526	Adenosylhomocysteinase	432	47716	169.2±127.1	0.91	27.9	0.7
AHCYL1	O43865	S-adenosylhomocysteine hydrolase-like protein 1	530	58951	47.3±1.4	0.54	26	0.52
AHDC1	Q5TGY3	AT-hook DNA-binding motif-containing protein 1	1603	168349	8.1±0.3	0.1	22.5	0.19
AHI1	Q8N157	Jouberin	1196	137115	6.4±1.5	0.07	22.2	0.16
AHNAK	Q09666	Neuroblast differentiation-associated protein AHNAK	5890	629101	57.8±16.5	0.62	26.5	0.57
AHNAK2	Q8IVF2	Protein AHNAK2	5795	616629	21.3±3.3	0.27	23.8	0.31
AHR	P35869	Aryl hydrocarbon receptor	848	96147	2.1±NA	0	22.1	0.15
AHSA1	O95433	Activator of 90 kDa heat shock protein ATPase homolog 1	338	38274	165.1±103.4	0.9	26.3	0.55
AIDA	Q96BJ3	Axin interactor, dorsalization-associated protein	306	35023	48.9±9.9	0.56	24.9	0.42
AIF1L	Q9BQI0	Allograft inflammatory factor 1-like	150	17068	36.3±9.7	0.44	24.5	0.38
AIFM1	O95831	Apoptosis-inducing factor 1, mitochondrial	613	66901	107.3±61.3	0.8	26.7	0.58
AIFM2	Q9BRQ8	Ferroptosis suppressor protein 1	373	40527	62.8±16.2	0.64	25.5	0.47
AIMP1	Q12904	Aminoacyl tRNA synthase complex-interacting multifunctional protein 1	312	34353	302.3±111.1	0.97	27.1	0.62
AIMP2	Q13155	Aminoacyl tRNA synthase complex-interacting multifunctional protein 2	320	35349	52.4±6.2	0.58	27.1	0.62
AIP	O00170	AH receptor-interacting protein	330	37664	49.3±5.5	0.56	25.3	0.45
AJUBA	Q96IF1	LIM domain-containing protein ajuba	538	56934	5.2±0.5	0.05	23.6	0.29
AK1	Q5T9B7	NA	NA	NA	131.5±22.8	0.85	26.6	0.58
AK2	F8W1A4	NA	NA	NA	225.8±36	0.95	27.6	0.67
AK3	Q9UIJ7	GTP:AMP phosphotransferase AK3, mitochondrial	227	25565	144.6±58.4	0.87	24.6	0.39
AK6	Q9Y3D8	Adenylate kinase isoenzyme 6	172	20061	89±11.3	0.75	24.3	0.36
AKAP1	Q92667	A-kinase anchor protein 1, mitochondrial	903	97342	22.7±3.6	0.29	24.6	0.39
AKAP13	Q12802	A-kinase anchor protein 13	2813	307550	23.1±3.4	0.3	23.8	0.31
AKAP17A	Q02040	A-kinase anchor protein 17A	695	80735	79.8±20.6	0.72	24.6	0.39
AKAP2	Q9Y2D5	A-kinase anchor protein 2	859	94661	20.7±4.1	0.27	23.8	0.31
AKAP8	O43823	A-kinase anchor protein 8	692	76108	58.5±9.9	0.62	25.3	0.45
AKAP8L	Q9ULX6	A-kinase anchor protein 8-like	646	71640	83±86.9	0.73	25.3	0.45
AKAP9	Q99996	A-kinase anchor protein 9	3907	452987	28.1±7.4	0.35	23.4	0.27
AKR1A1	P14550	Aldo-keto reductase family 1 member A1	325	36573	176.1±46.4	0.92	25.5	0.47
AKR1B1	P15121	Aldo-keto reductase family 1 member B1	316	35853	222.1±458.9	0.95	27.9	0.7
AKR1B15	C9JRZ8	Aldo-keto reductase family 1 member B15	316	36537	176±628.5	0.92	25.5	0.47
AKR7A2	O43488	Aflatoxin B1 aldehyde reductase member 2	359	39589	121.9±68.4	0.83	25	0.42
AKT1	P31749	RAC-alpha serine/threonine-protein kinase	480	55686	31.9±9.7	0.4	23.9	0.32
AKT1S1	Q96B36	Proline-rich AKT1 substrate 1	256	27383	28.3±3.3	0.36	24.6	0.39
AKT2	P31751	RAC-beta serine/threonine-protein kinase	481	55769	23.1±4.7	0.3	23.7	0.3
ALAD	P13716	Delta-aminolevulinic acid dehydratase	330	36295	138.4±39.2	0.86	23.7	0.3
ALDH16A1	Q8IZ83	Aldehyde dehydrogenase family 16 member A1	802	85127	314.9±29.1	0.97	25.5	0.47
ALDH18A1	P54886	Delta-1-pyrroline-5-carboxylate synthase	795	87302	179.8±47.9	0.92	26.5	0.57
ALDH1A3	P47895	Aldehyde dehydrogenase family 1 member A3	512	56108	46.2±37.3	0.53	23.9	0.32
ALDH1B1	P30837	Aldehyde dehydrogenase X, mitochondrial	517	57249	123.4±209.9	0.84	25.2	0.44
ALDH1L1	O75891	Cytosolic 10-formyltetrahydrofolate dehydrogenase	902	98829	116.6±47.7	0.82	24.2	0.35
ALDH1L2	A0A494C1M4	NA	NA	NA	57.5±20.5	0.62	23.9	0.32
ALDH3A1	C9JMC5	NA	NA	NA	Inf±21.4	1	22.5	0.19
ALDH3A2	A0A5F9ZHN9	NA	NA	NA	91.9±12.9	0.76	25.6	0.48
ALDH3B1	P43353	Aldehyde dehydrogenase family 3 member B1	468	51840	5.1±0.4	0.05	23.5	0.28
ALDH4A1	P30038	Delta-1-pyrroline-5-carboxylate dehydrogenase, mitochondrial	563	61719	181.2±66.7	0.92	26.7	0.58
ALDH5A1	P51649	Succinate-semialdehyde dehydrogenase, mitochondrial	535	57215	139.2±112.1	0.86	24.1	0.34
ALDH6A1	Q02252	Methylmalonate-semialdehyde dehydrogenase [acylating], mitochondrial	535	57840	37±25.4	0.45	24	0.33
ALDH7A1	A0A1B0GTG2	NA	NA	NA	149.2±39.3	0.88	26.5	0.57
ALDH9A1	P49189	4-trimethylaminobutyraldehyde dehydrogenase	494	53802	102.8±38.1	0.79	26.9	0.6
ALDOA	P04075	Fructose-bisphosphate aldolase A	364	39420	184.5±121.2	0.92	29.2	0.82
ALDOC	P09972	Fructose-bisphosphate aldolase C	364	39456	53.2±27.7	0.59	25.5	0.47
ALG1	Q9BT22	Chitobiosyldiphosphodolichol beta-mannosyltransferase	464	52518	64.8±9	0.66	24.6	0.39
ALG11	Q2TAA5	GDP-Man:Man	492	55651	88.1±73.1	0.75	24.1	0.34
ALG13	Q9NP73	Putative bifunctional UDP-N-acetylglucosamine transferase and deubiquitinase ALG13	1137	126056	28.5±2.8	0.36	24.4	0.37
ALG2	Q9H553	Alpha-1,3/1,6-mannosyltransferase ALG2	416	47092	123.8±27.8	0.84	24.2	0.35
ALG3	F8WF93; H7C0X4	NA	NA	NA	45.4±18.1	0.52	25.2	0.44
ALG5	Q9Y673	Dolichyl-phosphate beta-glucosyltransferase	324	36946	260.9±164.8	0.96	24	0.33
ALG6	Q9Y672	Dolichyl pyrophosphate Man9GlcNAc2 alpha-1,3-glucosyltransferase	507	58121	Inf±564.7	1	24.7	0.4
ALG8	Q9BVK2	Probable dolichyl pyrophosphate Glc1Man9GlcNAc2 alpha-1,3-glucosyltransferase	526	60088	43.2±NA	0.51	25	0.42
ALKBH1	Q13686	Nucleic acid dioxygenase ALKBH1	389	43832	33.5±2.3	0.42	24.4	0.37
ALKBH2	Q6NS38	DNA oxidative demethylase ALKBH2	261	29322	11.4±1.6	0.15	23.8	0.31
ALKBH5	Q6P6C2	RNA demethylase ALKBH5	394	44256	29.6±5.9	0.37	24.7	0.4
ALPP	P05187	Alkaline phosphatase, placental type	535	57954	30±28.6	0.38	24.4	0.37
ALYREF	Q86V81; E9PB61	THO complex subunit 4 ; NA	257; NA	26888; NA	75.4±9.4	0.71	27.3	0.64
AMACR	D6RB81	NA	NA	NA	41.8±23	0.5	23.8	0.31
AMDHD2	Q9Y303	N-acetylglucosamine-6-phosphate deacetylase	409	43748	24.5±1.6	0.32	23.2	0.25
AMFR	R4GNG2; Q9UKV5	NA; E3 ubiquitin-protein ligase AMFR	NA; 643	NA; 72996	8.1±2.3	0.1	23.6	0.29
AMMECR1L	Q6DCA0	AMMECR1-like protein	310	34499	9.8±1.2	0.12	23.7	0.3
AMPD2	A0A5F9UK94	NA	NA	NA	159.1±164.7	0.9	25.5	0.47
ANAPC1	Q9H1A4	Anaphase-promoting complex subunit 1	1944	216500	30.6±16.4	0.38	24.3	0.36
ANAPC2	Q9UJX6	Anaphase-promoting complex subunit 2	822	93828	22.7±4.1	0.29	23.7	0.3
ANAPC4	Q9UJX5	Anaphase-promoting complex subunit 4	808	92116	171.5±78.6	0.91	23.7	0.3
ANAPC5	F5H0F9	NA	NA	NA	22.5±12.4	0.29	24	0.33
ANAPC7	Q9UJX3	Anaphase-promoting complex subunit 7	565	63133	20.7±5.2	0.27	25.2	0.44
ANKFY1	Q9P2R3	Rabankyrin-5	1169	128399	43±3	0.5	24.6	0.39
ANKH	Q9HCJ1	Progressive ankylosis protein homolog	492	54241	8.9±0.6	0.11	23.6	0.29
ANKHD1	Q8IWZ3; D6RHC4	Ankyrin repeat and KH domain-containing protein 1 ; NA	2542; NA	269458; NA	13±1.5	0.17	23.9	0.32
ANKLE2	Q86XL3	Ankyrin repeat and LEM domain-containing protein 2	938	104114	20.7±2.1	0.27	24.4	0.37
ANKMY2	Q8IV38	Ankyrin repeat and MYND domain-containing protein 2	441	49299	16±2.6	0.21	24.4	0.37
ANKRD17	O75179	Ankyrin repeat domain-containing protein 17	2603	274258	16.2±0.8	0.21	24.7	0.4
ANKRD26	Q9UPS8	Ankyrin repeat domain-containing protein 26	1710	196411	25.6±12.3	0.33	26.1	0.53
ANKRD27	Q96NW4	Ankyrin repeat domain-containing protein 27	1050	116984	19.8±4.1	0.26	22.4	0.18
ANKRD28	O15084	Serine/threonine-protein phosphatase 6 regulatory ankyrin repeat subunit A	1053	112966	58.3±4.3	0.62	24.2	0.35
ANKRD52	Q8NB46	Serine/threonine-protein phosphatase 6 regulatory ankyrin repeat subunit C	1076	115077	6.6±1	0.08	23.5	0.28
ANKRD54	Q6NXT1	Ankyrin repeat domain-containing protein 54	300	32505	62.5±21.8	0.64	24.5	0.38
ANKZF1	Q9H8Y5	Ankyrin repeat and zinc finger domain-containing protein 1	726	80927	154±33.5	0.89	24.7	0.4
ANLN	Q9NQW6	Anillin	1124	124199	3.8±0.4	0.03	24.7	0.4
ANO10	Q9NW15	Anoctamin-10	660	76329	182.9±96.7	0.92	23.8	0.31
ANO3	E9PQ79	NA	NA	NA	75.7±33.7	0.71	27.2	0.63
ANO6	Q4KMQ2	Anoctamin-6	910	106165	44.3±11.5	0.52	24.3	0.36
ANP32A	P39687; H0YN26	Acidic leucine-rich nuclear phosphoprotein 32 family member A ; NA	249; NA	28585; NA	342.1±311.1	0.98	28.4	0.75
ANP32B	Q92688	Acidic leucine-rich nuclear phosphoprotein 32 family member B	251	28788	270.6±70.4	0.97	27.2	0.63
ANP32E	Q9BTT0	Acidic leucine-rich nuclear phosphoprotein 32 family member E	268	30692	100.5±17.4	0.79	27.6	0.67
ANTKMT	Q9BQD7	Adenine nucleotide translocase lysine N-methyltransferase	235	25130	7.4±0.5	0.09	22.1	0.15
ANTXR1	Q9H6X2	Anthrax toxin receptor 1	564	62789	2.9±0.3	0.01	24.2	0.35
ANXA1	P04083	Annexin A1	346	38714	346.9±91.2	0.98	28.5	0.75
ANXA11	P50995	Annexin A11	505	54390	58.3±7.8	0.62	26.5	0.57
ANXA2	P07355	Annexin A2	339	38604	116.7±27.6	0.82	29.4	0.84
ANXA3	P12429	Annexin A3	323	36375	655.9±2320.6	0.99	27	0.61
ANXA4	Q6P452; P09525	NA; Annexin A4	NA; 319	NA; 35883	168.7±42.7	0.91	26.6	0.58
ANXA5	P08758	Annexin A5	320	35937	361.3±199.1	0.98	27.9	0.7
ANXA6	E5RK69; P08133	NA; Annexin A6	NA; 673	NA; 75873	88.6±32.5	0.75	26.4	0.56
ANXA7	P20073	Annexin A7	488	52739	67.2±9.1	0.67	27	0.61
ANXA8	P13928	Annexin A8	327	36881	84.4±18.7	0.74	25.4	0.46
ANXA8L1	Q5VT79	Annexin A8-like protein 1	327	36879	96±7.4	0.78	25.7	0.49
AP1B1	Q10567	AP-1 complex subunit beta-1	949	104607	64.4±22	0.65	26.3	0.55
AP1G1	O43747	AP-1 complex subunit gamma-1	822	91351	83.8±1.3	0.74	25.3	0.45
AP1M1	Q9BXS5	AP-1 complex subunit mu-1	423	48587	149.2±37.5	0.88	26.1	0.53
AP1S1	A0A2R8YGH5	NA	NA	NA	43.7±13.8	0.51	26.1	0.53
AP1S2	P56377	AP-1 complex subunit sigma-2	157	18615	73.6±NA	0.7	23.9	0.32
AP2A1	O95782	AP-2 complex subunit alpha-1	977	107546	94±17.8	0.77	25.7	0.49
AP2A2	O94973	AP-2 complex subunit alpha-2	939	103960	122.7±36.8	0.83	24.6	0.39
AP2B1	P63010	AP-2 complex subunit beta	937	104553	48±19.4	0.55	25.9	0.51
AP2M1	A0A087WY71	NA	NA	NA	35.4±7.3	0.43	26	0.52
AP2S1	M0R0N4	NA	NA	NA	50.5±34.8	0.57	25.3	0.45
AP3B1	O00203	AP-3 complex subunit beta-1	1094	121320	67.4±14.2	0.67	25.7	0.49
AP3D1	A0A2R8Y611; O14617	NA; AP-3 complex subunit delta-1	NA; 1153	NA; 130158	70.3±9.7	0.68	25.1	0.43
AP3M1	Q9Y2T2	AP-3 complex subunit mu-1	418	46939	50.1±11.3	0.57	25.4	0.46
AP3M2	P53677	AP-3 complex subunit mu-2	418	46977	34.2±NA	0.42	25.4	0.46
AP3S1	Q92572	AP-3 complex subunit sigma-1	193	21732	82.1±23.2	0.73	25.1	0.43
AP4B1	Q9Y6B7	AP-4 complex subunit beta-1	739	83260	51.4±42.1	0.58	23.8	0.31
AP4E1	Q9UPM8	AP-4 complex subunit epsilon-1	1137	127287	10.7±NA	0.14	24.2	0.35
AP4S1	Q9Y587	AP-4 complex subunit sigma-1	144	17005	99±9.4	0.78	23.3	0.26
AP5Z1	O43299	AP-5 complex subunit zeta-1	807	88605	4.7±NA	0.04	22.4	0.18
APAF1	O14727	Apoptotic protease-activating factor 1	1248	141840	82.8±20.8	0.73	23.5	0.28
APBB2	Q92870	Amyloid beta precursor protein binding family B member 2	758	83374	8.5±2.2	0.11	22.4	0.18
APC	P25054	Adenomatous polyposis coli protein	2843	311646	17.2±6.5	0.23	23.3	0.26
APEH	C9JLK2; C9JIF9	NA	NA	NA	92.4±18.7	0.76	26.1	0.53
APEX1	P27695	DNA-	318	35555	412±137.8	0.98	27.5	0.66
APEX2	Q9UBZ4	DNA-	518	57401	2.7±0.2	0.01	23	0.24
APH1A	Q96BI3	Gamma-secretase subunit APH-1A	265	28996	31.2±11	0.39	24.5	0.38
API5	G3V1C3; Q9BZZ5	NA; Apoptosis inhibitor 5	NA; 524	NA; 59005	176.9±79.2	0.92	26.9	0.6
APIP	S4R3D6; Q96GX9	NA; Methylthioribulose-1-phosphate dehydratase	NA; 242	NA; 27125	117.3±25.3	0.82	24.8	0.41
APMAP	Q9HDC9	Adipocyte plasma membrane-associated protein	416	46480	128.6±17.8	0.85	25.9	0.51
APOBEC3B	B0QYD3	NA	NA	NA	9.4±0.3	0.12	23.7	0.3
APOBEC3C	Q9NRW3	DNA dC->dU-editing enzyme APOBEC-3C	190	22826	32.2±3	0.4	25.6	0.48
APOL2	J3KQL8	NA	NA	NA	21.5±0.9	0.28	25.9	0.51
APOO	H7C1U8	NA	NA	NA	125.1±36.5	0.84	26.4	0.56
APP	P05067	Amyloid-beta precursor protein	770	86943	1.7±0.2	0	25.5	0.47
APPL1	Q9UKG1	DCC-interacting protein 13-alpha	709	79663	88.5±35.3	0.75	24.3	0.36
APPL2	Q8NEU8	DCC-interacting protein 13-beta	664	74493	29.3±14	0.37	22.9	0.23
APRT	P07741	Adenine phosphoribosyltransferase	180	19608	138.8±38.4	0.86	27.8	0.69
APTX	Q7Z2E3	Aprataxin	356	40740	63.5±6.1	0.65	25	0.42
AQR	O60306	RNA helicase aquarius	1485	171295	46±3.9	0.53	24.6	0.39
ARAF	P10398	Serine/threonine-protein kinase A-Raf	606	67585	79.3±19.3	0.72	24.8	0.41
ARAP1	Q96P48	Arf-GAP with Rho-GAP domain, ANK repeat and PH domain-containing protein 1	1450	162192	32.3±3.3	0.4	23.6	0.29
ARCN1	B0YIW6; P48444	NA; Coatomer subunit delta	NA; 511	NA; 57210	87.2±5.1	0.75	26.4	0.56
ARF1	P84077	ADP-ribosylation factor 1	181	20697	56.7±2.7	0.61	27.4	0.65
ARF3	P61204	ADP-ribosylation factor 3	181	20601	35.3±10.2	0.43	24.3	0.36
ARF4	P18085	ADP-ribosylation factor 4	180	20511	54±4.3	0.59	27.3	0.64
ARF5	P84085	ADP-ribosylation factor 5	180	20530	56.2±6.8	0.61	26.1	0.53
ARF6	P62330	ADP-ribosylation factor 6	175	20082	44.5±10.2	0.52	25.2	0.44
ARFGAP1	Q8N6T3	ADP-ribosylation factor GTPase-activating protein 1	406	44668	45.3±4.9	0.52	24.7	0.4
ARFGAP2	Q8N6H7; G5E9L0	ADP-ribosylation factor GTPase-activating protein 2 ; NA	521; NA	56720; NA	24.4±7.4	0.31	24.8	0.41
ARFGAP3	H0Y6A0; Q9NP61	NA; ADP-ribosylation factor GTPase-activating protein 3	NA; 516	NA; 56928	20.3±0.8	0.26	24.1	0.34
ARFGEF1	Q9Y6D6	Brefeldin A-inhibited guanine nucleotide-exchange protein 1	1849	208767	90±18.8	0.76	25.6	0.48
ARFGEF2	Q9Y6D5	Brefeldin A-inhibited guanine nucleotide-exchange protein 2	1785	202038	61±12.9	0.63	24	0.33
ARFIP1	P53367	Arfaptin-1	373	41738	43.6±4.5	0.51	25.2	0.44
ARFIP2	A0A087X1E4	NA	NA	NA	24.4±2.7	0.31	25.4	0.46
ARFRP1	Q13795	ADP-ribosylation factor-related protein 1	201	22614	32.1±4.4	0.4	23	0.24
ARGLU1	Q9NWB6	Arginine and glutamate-rich protein 1	273	33216	95.1±78.5	0.77	26.5	0.57
ARHGAP1	E9PNR6; Q07960	NA; Rho GTPase-activating protein 1	NA; 439	NA; 50436	91.3±23.7	0.76	26	0.52
ARHGAP11A	Q6P4F7	Rho GTPase-activating protein 11A	1023	113866	2.6±NA	0.01	23.8	0.31
ARHGAP12	Q1RLN5	NA	NA	NA	29.5±6	0.37	23.3	0.26
ARHGAP17	Q68EM7	Rho GTPase-activating protein 17	881	95437	70.3±7	0.68	25.2	0.44
ARHGAP18	Q8N392	Rho GTPase-activating protein 18	663	74977	56.3±7.8	0.61	23.9	0.32
ARHGAP21	Q5T5U3	Rho GTPase-activating protein 21	1958	217462	22.8±2.8	0.29	23.6	0.29
ARHGAP23	Q9P227	Rho GTPase-activating protein 23	1491	162192	13.3±2	0.17	21.7	0.11
ARHGAP26	A0A2R8YGB3; Q9UNA1	NA; Rho GTPase-activating protein 26	NA; 814	NA; 92235	69.7±5	0.68	22.9	0.23
ARHGAP29	Q52LW3	Rho GTPase-activating protein 29	1261	142064	16.3±5	0.22	23.3	0.26
ARHGAP35	Q9NRY4	Rho GTPase-activating protein 35	1499	170514	52.6±5.9	0.58	24	0.33
ARHGAP4	E9PCM6; E7EQN5	NA	NA	NA	73.2±25.3	0.7	23	0.24
ARHGAP5	Q13017	Rho GTPase-activating protein 5	1502	172460	38.3±1.6	0.46	23.3	0.26
ARHGDIA	J3KTF8; P52565	NA; Rho GDP-dissociation inhibitor 1	NA; 204	NA; 23207	256.4±141.5	0.96	28.3	0.74
ARHGEF1	M0QZR4	NA	NA	NA	67.7±11.1	0.67	24.9	0.42
ARHGEF10	O15013	Rho guanine nucleotide exchange factor 10	1369	151612	56.3±3.9	0.61	23.4	0.27
ARHGEF11	O15085	Rho guanine nucleotide exchange factor 11	1522	167704	52.6±6.3	0.58	22.9	0.23
ARHGEF12	Q9NZN5	Rho guanine nucleotide exchange factor 12	1544	173232	19.1±9.8	0.25	23.4	0.27
ARHGEF16	Q5VV41	Rho guanine nucleotide exchange factor 16	709	80105	66.1±24.4	0.66	24.3	0.36
ARHGEF17	Q96PE2	Rho guanine nucleotide exchange factor 17	2063	221673	11.7±NA	0.15	23.3	0.26
ARHGEF18	M0QZS0; Q6ZSZ5	NA; Rho guanine nucleotide exchange factor 18	NA; 1361	NA; 151642	24.2±5.7	0.31	23.8	0.31
ARHGEF2	V9GYM8; A0A5F9ZI21	NA	NA	NA	38.8±6.5	0.47	25.5	0.47
ARHGEF28	Q8N1W1	Rho guanine nucleotide exchange factor 28	1705	191891	8.6±1.4	0.11	23.1	0.25
ARHGEF5	Q12774	Rho guanine nucleotide exchange factor 5	1597	176799	15.2±1.9	0.2	22.8	0.22
ARHGEF7	A0A2R8YG42; B1ALK7	NA	NA	NA	71.8±7.5	0.69	24.2	0.35
ARID1A	O14497	AT-rich interactive domain-containing protein 1A	2285	242045	39.9±5.6	0.48	24.2	0.35
ARID1B	A0A3F2YNW7	NA	NA	NA	46.9±1.5	0.54	23.6	0.29
ARID2	F8W108; Q68CP9	NA; AT-rich interactive domain-containing protein 2	NA; 1835	NA; 197391	28.6±1.6	0.36	24	0.33
ARID4A	P29374	AT-rich interactive domain-containing protein 4A	1257	142752	12.5±1.1	0.16	22.9	0.23
ARID4B	Q4LE39	AT-rich interactive domain-containing protein 4B	1312	147809	15.2±3.1	0.2	24	0.33
ARID5B	Q14865	AT-rich interactive domain-containing protein 5B	1188	132375	6.8±1.5	0.08	23.7	0.3
ARIH1	Q9Y4X5	E3 ubiquitin-protein ligase ARIH1	557	64118	133.3±38.8	0.85	25.4	0.46
ARIH2	O95376	E3 ubiquitin-protein ligase ARIH2	493	57819	78.2±21.1	0.72	24.6	0.39
ARL1	P40616	ADP-ribosylation factor-like protein 1	181	20418	49±5.2	0.56	25.1	0.43
ARL14EP	Q8N8R7	ARL14 effector protein	260	29338	8.8±1.8	0.11	23	0.24
ARL2	P36404	ADP-ribosylation factor-like protein 2	184	20878	31.7±7.5	0.4	24.4	0.37
ARL2BP	Q9Y2Y0	ADP-ribosylation factor-like protein 2-binding protein	163	18822	16.1±3.7	0.21	24.5	0.38
ARL3	P36405	ADP-ribosylation factor-like protein 3	182	20456	74±14.8	0.7	25.4	0.46
ARL6IP4	F8WCT1; H7BZV4	NA	NA	NA	20.3±2.1	0.26	25	0.42
ARL6IP5	O75915	PRA1 family protein 3	188	21615	81.8±11.4	0.73	26.5	0.57
ARL8A	Q96BM9	ADP-ribosylation factor-like protein 8A	186	21416	90.8±6.7	0.76	24.6	0.39
ARL8B	Q9NVJ2	ADP-ribosylation factor-like protein 8B	186	21539	97.7±19.4	0.78	26.9	0.6
ARMC1	Q9NVT9	Armadillo repeat-containing protein 1	282	31281	34±0.9	0.42	24.7	0.4
ARMC10	Q8N2F6	Armadillo repeat-containing protein 10	343	37540	Inf±495	1	23.7	0.3
ARMC5	J3KQ26	NA	NA	NA	6.5±0.5	0.07	21.6	0.1
ARMC6	Q6NXE6	Armadillo repeat-containing protein 6	501	54142	23±6.3	0.3	25.4	0.46
ARMC8	Q8IUR7	Armadillo repeat-containing protein 8	673	75509	184.3±42.3	0.92	24.1	0.34
ARMT1	Q9H993	Damage-control phosphatase ARMT1	441	51172	159.7±41.1	0.9	25.1	0.43
ARNT	A6NGV6; P27540	NA; Aryl hydrocarbon receptor nuclear translocator	NA; 789	NA; 86636	7±1.2	0.08	24	0.33
ARNTL	E9PKG7; O00327	NA; Aryl hydrocarbon receptor nuclear translocator-like protein 1	NA; 626	NA; 68762	17.7±3.5	0.23	22.9	0.23
ARPC1A	Q92747	Actin-related protein 2/3 complex subunit 1A	370	41569	74.8±43.4	0.7	24.8	0.41
ARPC1B	O15143	Actin-related protein 2/3 complex subunit 1B	372	40950	77.4±22.8	0.71	27.2	0.63
ARPC2	O15144	Actin-related protein 2/3 complex subunit 2	300	34333	233±32.1	0.95	26.9	0.6
ARPC3	O15145	Actin-related protein 2/3 complex subunit 3	178	20547	50.7±11.9	0.57	26.5	0.57
ARPC4-TTLL3	F8WCF6	NA	NA	NA	142.8±61.7	0.87	27.7	0.68
ARPC5	O15511	Actin-related protein 2/3 complex subunit 5	151	16320	25.9±7.9	0.33	25.8	0.5
ARPC5L	Q9BPX5	Actin-related protein 2/3 complex subunit 5-like protein	153	16941	48.7±7.9	0.55	26.2	0.54
ARRB1	P49407	Beta-arrestin-1	418	47066	146.6±143.3	0.88	24.2	0.35
ARRB2	P32121	Beta-arrestin-2	409	46106	33.1±9.3	0.41	23.4	0.27
ARRDC1	Q5T370; Q8N5I2	NA; Arrestin domain-containing protein 1	NA; 433	NA; 45981	15.9±NA	0.21	24	0.33
ARSA	A0A0C4DFZ2	NA	NA	NA	10.5±2.9	0.13	23.2	0.25
ARV1	H7C484	NA	NA	NA	9.8±1.2	0.12	24.1	0.34
ASAH1	A0A1B0GTP7	NA	NA	NA	32.7±5.6	0.41	24.1	0.34
ASAP1	Q9ULH1; A0A0A0MRE5	Arf-GAP with SH3 domain, ANK repeat and PH domain-containing protein 1 ; NA	1129; NA	125498; NA	48.6±13.1	0.55	28.7	0.77
ASAP2	O43150	Arf-GAP with SH3 domain, ANK repeat and PH domain-containing protein 2	1006	111651	17.7±3	0.23	22.9	0.23
ASB3	Q9Y575	Ankyrin repeat and SOCS box protein 3	518	57745	4±0.5	0.03	23.3	0.26
ASB6	Q9NWX5	Ankyrin repeat and SOCS box protein 6	421	47136	8±1.5	0.1	24.1	0.34
ASB9	R4GN94	NA	NA	NA	58.1±7.6	0.62	24.6	0.39
ASCC1	A0A5F9ZH79	NA	NA	NA	21.1±2.9	0.27	24.6	0.39
ASCC2	Q9H1I8	Activating signal cointegrator 1 complex subunit 2	757	86360	44.5±3.3	0.52	23.6	0.29
ASCC3	Q8N3C0	Activating signal cointegrator 1 complex subunit 3	2202	251460	36.5±3.9	0.45	24.1	0.34
ASDURF	L0R819	ASNSD1 upstream open reading frame protein	96	11250	21.6±7.1	0.28	23.2	0.25
ASF1A	Q9Y294	Histone chaperone ASF1A	204	22969	24.4±5.7	0.31	24.9	0.42
ASF1B	Q9NVP2	Histone chaperone ASF1B	202	22434	5.4±0.7	0.06	24.6	0.39
ASH1L	Q9NR48	Histone-lysine N-methyltransferase ASH1L	2969	332790	49.4±106.9	0.56	26.5	0.57
ASH2L	Q9UBL3	Set1/Ash2 histone methyltransferase complex subunit ASH2	628	68723	67.1±17.9	0.67	24.8	0.41
ASL	P04424	Argininosuccinate lyase	464	51658	26±13.5	0.33	23.1	0.25
ASMTL	O95671	Probable bifunctional dTTP/UTP pyrophosphatase/methyltransferase protein [Includes: dTTP/UTP pyrophosphatase	621	68857	60.3±27.2	0.63	24.7	0.4
ASNS	P08243	Asparagine synthetase [glutamine-hydrolyzing]	561	64370	47.9±37.6	0.55	26.7	0.58
ASNSD1	Q9NWL6	Asparagine synthetase domain-containing protein 1	643	72080	5710346.1±8076304.8	1	26.8	0.59
ASPH	E5RHJ2; Q12797	NA; Aspartyl/asparaginyl beta-hydroxylase	NA; 758	NA; 85863	66.2±14.9	0.66	25.8	0.5
ASPHD1	Q5U4P2	Aspartate beta-hydroxylase domain-containing protein 1	390	41128	4.4±0	0.04	22.3	0.17
ASPM	Q8IZT6	Abnormal spindle-like microcephaly-associated protein	3477	409800	2.6±0.2	0.01	22.9	0.23
ASPSCR1	Q9BZE9	Tether containing UBX domain for GLUT4	553	60183	4.2±0.2	0.03	23.5	0.28
ASS1	P00966	Argininosuccinate synthase	412	46530	65.9±294.3	0.66	28.8	0.78
ASTE1	D6RG30	NA	NA	NA	10.2±2.5	0.13	21.4	0.08
ASXL1	A0A2R8Y5U1	NA	NA	NA	7.9±3.9	0.09	22.3	0.17
ATAD1	Q8NBU5	Outer mitochondrial transmembrane helix translocase	361	40744	40.6±1.8	0.48	25.7	0.49
ATAD2	Q6PL18	ATPase family AAA domain-containing protein 2	1390	158554	4.5±0.2	0.04	24.1	0.34
ATAD3A	Q9NVI7	ATPase family AAA domain-containing protein 3A	634	71369	3780.2±5648.1	1	26.4	0.56
ATAD3B	Q5T9A4	ATPase family AAA domain-containing protein 3B	648	72573	8±1263.6	0.1	25.3	0.45
ATE1	F5GXE4	NA	NA	NA	124.6±19.9	0.84	24.6	0.39
ATF1	P18846	Cyclic AMP-dependent transcription factor ATF-1	271	29233	28.2±0.9	0.36	26.3	0.55
ATF6	P18850	Cyclic AMP-dependent transcription factor ATF-6 alpha	670	74585	19.4±0.8	0.25	23.8	0.31
ATF7	P17544	Cyclic AMP-dependent transcription factor ATF-7	483	51757	14.6±1.6	0.19	24	0.33
ATF7-NPFF	K7ELQ4	NA	NA	NA	10.1±NA	0.13	23.1	0.25
ATF7IP	Q6VMQ6	Activating transcription factor 7-interacting protein 1	1270	136394	8.6±2.2	0.11	23.8	0.31
ATG101	Q9BSB4	Autophagy-related protein 101	218	25003	2.5±0.3	0.01	23.7	0.3
ATG13	H0YEM7; O75143	NA; Autophagy-related protein 13	NA; 517	NA; 56572	3.7±0.1	0.02	23.7	0.3
ATG16L1	Q676U5	Autophagy-related protein 16-1	607	68265	72.9±19.8	0.7	24.3	0.36
ATG3	Q9NT62	Ubiquitin-like-conjugating enzyme ATG3	314	35864	76.1±1.9	0.71	26.2	0.54
ATG4B	Q9Y4P1	Cysteine protease ATG4B	393	44294	30.7±5.6	0.38	23.6	0.29
ATG5	Q9H1Y0	Autophagy protein 5	275	32447	106.4±27.4	0.8	23.9	0.32
ATG7	O95352	Ubiquitin-like modifier-activating enzyme ATG7	703	77960	99.3±10.8	0.78	25	0.42
ATG9A	Q7Z3C6	Autophagy-related protein 9A	839	94447	42±8.5	0.5	23.6	0.29
ATIC	P31939	Bifunctional purine biosynthesis protein ATIC	592	64616	514.7±347.4	0.99	26.6	0.58
ATL2	Q8NHH9	Atlastin-2	583	66229	53.1±4.9	0.59	25.4	0.46
ATL3	F5H6I7; Q6DD88	NA; Atlastin-3	NA; 541	NA; 60542	82.6±10.9	0.73	25.8	0.5
ATM	Q13315	Serine-protein kinase ATM	3056	350687	84.8±16.7	0.74	22.7	0.21
ATN1	P54259	Atrophin-1	1190	125414	9±NA	0.11	23.9	0.32
ATOX1	O00244	Copper transport protein ATOX1	68	7402	54.7±7.3	0.6	25.4	0.46
ATP11A	E9PEJ6	NA	NA	NA	56.6±4.2	0.61	23.2	0.25
ATP11C	Q8NB49; A0A067XG54	Phospholipid-transporting ATPase IG ; NA	1132; NA	129477; NA	30±4.8	0.38	23.7	0.3
ATP13A1	Q9HD20	Endoplasmic reticulum transmembrane helix translocase	1204	132955	51.9±11.9	0.58	24.8	0.41
ATP13A3	A0A2R8YDN7; Q9H7F0	NA; Polyamine-transporting ATPase 13A3	NA; 1226	NA; 138043	11.7±3.7	0.15	23.1	0.25
ATP1A1	P05023	Sodium/potassium-transporting ATPase subunit alpha-1	1023	112896	17.9±1.9	0.24	27.4	0.65
ATP1B1	P05026	Sodium/potassium-transporting ATPase subunit beta-1	303	35061	13.5±1.8	0.18	26.7	0.58
ATP1B3	P54709	Sodium/potassium-transporting ATPase subunit beta-3	279	31513	19.6±3	0.25	26.1	0.53
ATP2A2	P16615	Sarcoplasmic/endoplasmic reticulum calcium ATPase 2	1042	114757	66.1±28.2	0.66	26.6	0.58
ATP2B1	P20020	Plasma membrane calcium-transporting ATPase 1	1220	134685	91.3±29.2	0.76	25.7	0.49
ATP2B4	P23634	Plasma membrane calcium-transporting ATPase 4	1241	137920	97±7.7	0.78	25.9	0.51
ATP2C1	B4E2Q0	NA	NA	NA	26±8	0.33	24.8	0.41
ATP5F1A	P25705	ATP synthase subunit alpha, mitochondrial	553	59751	168.9±105.1	0.91	28.6	0.76
ATP5F1B	P06576	ATP synthase subunit beta, mitochondrial	529	56560	170.5±590.6	0.91	28.7	0.77
ATP5F1C	P36542	ATP synthase subunit gamma, mitochondrial	298	32996	70.4±37.5	0.68	27.4	0.65
ATP5F1D	P30049	ATP synthase subunit delta, mitochondrial	168	17490	41.5±24	0.49	28.3	0.74
ATP5IF1	Q9UII2	ATPase inhibitor, mitochondrial	106	12249	127.5±22.7	0.84	28.5	0.75
ATP5ME	P56385	ATP synthase subunit e, mitochondrial	69	7933	102.9±36.6	0.79	26.6	0.58
ATP5MF	P56134	ATP synthase subunit f, mitochondrial	94	10918	100±13.2	0.79	24.4	0.37
ATP5MF-PTCD1	G3V325	NA	NA	NA	32.1±3.8	0.4	24.3	0.36
ATP5MG	E9PN17	NA	NA	NA	120.1±108.6	0.83	27.2	0.63
ATP5MK	Q96IX5	ATP synthase membrane subunit K, mitochondrial	58	6458	15.9±2.1	0.21	26.6	0.58
ATP5PB	Q5QNZ2	NA	NA	NA	104.9±109.3	0.8	26.7	0.58
ATP5PD	O75947	ATP synthase subunit d, mitochondrial	161	18491	97.9±31.6	0.78	25.6	0.48
ATP5PO	P48047	ATP synthase subunit O, mitochondrial	213	23277	157.6±113.7	0.9	27.1	0.62
ATP6AP1	Q15904	V-type proton ATPase subunit S1	470	52026	10±6.5	0.13	25.1	0.43
ATP6AP2	A0A1B0GVW0	NA	NA	NA	6.1±2	0.07	25	0.42
ATP6V0A1	Q93050	V-type proton ATPase 116 kDa subunit a 1	837	96413	60.6±8.6	0.63	25	0.42
ATP6V0A2	Q9Y487	V-type proton ATPase 116 kDa subunit a 2	856	98082	40±12.6	0.48	23.8	0.31
ATP6V0A4	Q9HBG4	V-type proton ATPase 116 kDa subunit a 4	840	96386	90.5±51	0.76	23	0.24
ATP6V0C	H3BMY0; P27449; H3BNI4	NA; V-type proton ATPase 16 kDa proteolipid subunit c	NA; 155	NA; 15736	75.9±24.4	0.71	25.9	0.51
ATP6V0D1	F5GYQ1	NA	NA	NA	50.8±14.6	0.57	25.6	0.48
ATP6V1A	P38606	V-type proton ATPase catalytic subunit A	617	68304	66.5±3.8	0.66	26	0.52
ATP6V1B2	P21281	V-type proton ATPase subunit B, brain isoform	511	56501	101.4±8.9	0.79	25.5	0.47
ATP6V1C1	P21283	V-type proton ATPase subunit C 1	382	43942	32±1.7	0.4	25.3	0.45
ATP6V1D	Q9Y5K8	V-type proton ATPase subunit D	247	28263	18.8±1.7	0.25	24.7	0.4
ATP6V1E1	P36543	V-type proton ATPase subunit E 1	226	26145	7.2±0.5	0.08	25.2	0.44
ATP6V1F	Q16864	V-type proton ATPase subunit F	119	13370	11±1	0.14	22.1	0.15
ATP6V1G1	O75348	V-type proton ATPase subunit G 1	118	13758	8±1.9	0.1	24.4	0.37
ATP6V1H	Q9UI12; G3V126	V-type proton ATPase subunit H ; NA	483; NA	55883; NA	11.1±1.4	0.14	24.6	0.39
ATPAF1	I3L448	NA	NA	NA	71.9±14.3	0.69	24.4	0.37
ATPAF2	Q8N5M1	ATP synthase mitochondrial F1 complex assembly factor 2	289	32772	83.5±17.6	0.74	24.4	0.37
ATPSCKMT	Q6P4H8	ATP synthase subunit C lysine N-methyltransferase	233	26110	62.6±1.6	0.64	23.1	0.25
ATR	Q13535	Serine/threonine-protein kinase ATR	2644	301367	34.8±21	0.43	23	0.24
ATRIP	Q8WXE1	ATR-interacting protein	791	85838	28.9±10.7	0.36	23.9	0.32
ATRX	P46100; A0A096LNL9	Transcriptional regulator ATRX ; NA	2492; NA	282587; NA	23.5±1.2	0.3	24.6	0.39
ATXN10	Q9UBB4	Ataxin-10	475	53489	21.6±2.1	0.28	26.2	0.54
ATXN2	Q99700; F8WB06; A0A2R8YDM9	Ataxin-2 ; NA	1313; NA	140283; NA	31.5±4.4	0.4	24.9	0.42
ATXN2L	Q8WWM7	Ataxin-2-like protein	1075	113374	38.2±2.7	0.46	26.2	0.54
ATXN7L3B	Q96GX2	Ataxin-7-like protein 3B	97	10771	10.4±1.3	0.13	24	0.33
AUH	Q13825	Methylglutaconyl-CoA hydratase, mitochondrial	339	35609	67.9±84	0.67	24.7	0.4
AUP1	Q9Y679	Lipid droplet-regulating VLDL assembly factor AUP1	410	45787	58.8±12.8	0.62	25.7	0.49
AURKA	O14965	Aurora kinase A	403	45823	2.6±0.4	0.01	24.1	0.34
AURKB	Q96GD4	Aurora kinase B	344	39311	4.4±0.5	0.04	24.2	0.35
AVEN	Q9NQS1	Cell death regulator Aven	362	38506	53±18	0.59	24.4	0.37
AVL9	Q8NBF6	Late secretory pathway protein AVL9 homolog	648	71947	40.4±20.6	0.48	22.8	0.22
AXL	P30530	Tyrosine-protein kinase receptor UFO	894	98337	4.1±0.7	0.03	22.9	0.23
B2M	P61769	Beta-2-microglobulin [Cleaved into: Beta-2-microglobulin form pI 5.3]	119	13715	6.4±2.4	0.07	26.6	0.58
B3GAT3	O94766	Galactosylgalactosylxylosylprotein 3-beta-glucuronosyltransferase 3	335	37122	13.3±0.1	0.17	24.6	0.39
B3GLCT	Q6Y288	Beta-1,3-glucosyltransferase	498	56564	48.4±NA	0.55	25.6	0.48
B4GALT1	P15291	Beta-1,4-galactosyltransferase 1	398	43920	9.8±2.1	0.12	25.1	0.43
B4GALT4	O60513	Beta-1,4-galactosyltransferase 4	344	40041	10.9±2.5	0.14	23.5	0.28
B4GALT5	O43286	Beta-1,4-galactosyltransferase 5	388	45119	11.9±2.5	0.16	26.2	0.54
BABAM1	M0QXG9; Q9NWV8	NA; BRISC and BRCA1-A complex member 1	NA; 329	NA; 36560	93.8±21.5	0.77	25.5	0.47
BABAM2	Q9NXR7	BRISC and BRCA1-A complex member 2	383	43552	101.6±38.1	0.79	24.2	0.35
BACE2	Q9Y5Z0	Beta-secretase 2	518	56180	1.4±0.1	0	23.1	0.25
BAG1	J3QTA2	NA	NA	NA	38.1±17.9	0.46	25.7	0.49
BAG2	O95816	BAG family molecular chaperone regulator 2	211	23772	138.2±13.3	0.86	27.9	0.7
BAG3	O95817	BAG family molecular chaperone regulator 3	575	61595	24.3±8.5	0.31	24.5	0.38
BAG5	Q9UL15	BAG family molecular chaperone regulator 5	447	51200	51.4±12.7	0.58	24.2	0.35
BAG6	A0A024RCR6; H0Y4L1	NA	NA	NA	16.4±6.3	0.22	25.2	0.44
BAIAP2	I3L4C2; Q9UQB8	NA; Brain-specific angiogenesis inhibitor 1-associated protein 2	NA; 552	NA; 60868	18.8±0.7	0.25	24.8	0.41
BAIAP2L1	Q9UHR4	Brain-specific angiogenesis inhibitor 1-associated protein 2-like protein 1	511	56883	16.3±0.7	0.22	25	0.42
BAK1	Q16611	Bcl-2 homologous antagonist/killer	211	23409	402.3±253.9	0.98	24.7	0.4
BANF1	O75531	Barrier-to-autointegration factor	89	10059	201.3±77.9	0.93	26	0.52
BASP1	P80723	Brain acid soluble protein 1	227	22693	139.7±59.1	0.87	26.1	0.53
BAX	Q07812	Apoptosis regulator BAX	192	21184	98.2±33.7	0.78	24.9	0.42
BAZ1A	Q9NRL2	Bromodomain adjacent to zinc finger domain protein 1A	1556	178702	17.8±0.6	0.24	24	0.33
BAZ1B	Q9UIG0	Tyrosine-protein kinase BAZ1B	1483	170903	29±0.8	0.36	25.3	0.45
BAZ2A	J3KPG5	NA	NA	NA	13.2±2.4	0.17	23.9	0.32
BBX	C9JA69; Q8WY36	NA; HMG box transcription factor BBX	NA; 941	NA; 105130	7.1±0.8	0.08	23.6	0.29
BCAP29	Q9UHQ4	B-cell receptor-associated protein 29	241	28320	23.5±5.9	0.3	25.3	0.45
BCAP31	P51572	B-cell receptor-associated protein 31	246	27992	48.4±4.7	0.55	26.8	0.59
BCAR1	P56945	Breast cancer anti-estrogen resistance protein 1	870	93372	18.9±1.6	0.25	24.5	0.38
BCAR3	O75815	Breast cancer anti-estrogen resistance protein 3	825	92566	8.1±1.3	0.1	23.8	0.31
BCAS2	O75934	Pre-mRNA-splicing factor SPF27	225	26131	34.2±10.8	0.42	23.4	0.27
BCAS3	K7ESE9; Q9H6U6	NA; BCAS3 microtubule associated cell migration factor	NA; 928	NA; 101237	20±8.2	0.26	23.1	0.25
BCAT2	O15382	Branched-chain-amino-acid aminotransferase, mitochondrial	392	44288	87.5±47.7	0.75	25.2	0.44
BCCIP	Q9P287	BRCA2 and CDKN1A-interacting protein	314	35979	91.3±9.5	0.76	26.2	0.54
BCKDHA	P12694	2-oxoisovalerate dehydrogenase subunit alpha, mitochondrial	445	50471	41.1±18.3	0.49	24.7	0.4
BCKDHB	P21953	2-oxoisovalerate dehydrogenase subunit beta, mitochondrial	392	43122	67.7±86.8	0.67	24.1	0.34
BCKDK	H3BQP2; O14874	NA; [3-methyl-2-oxobutanoate dehydrogenase [lipoamide]] kinase, mitochondrial	NA; 412	NA; 46360	37.8±4.6	0.46	23.6	0.29
BCL10	O95999	B-cell lymphoma/leukemia 10	233	26252	13.3±1.3	0.17	23.5	0.28
BCL2L1	Q5QP56	NA	NA	NA	23.9±1	0.31	23	0.24
BCL2L13	Q9BXK5	Bcl-2-like protein 13	485	52723	122.3±62.2	0.83	24.3	0.36
BCL3	P20749	B-cell lymphoma 3 protein	454	47584	5±0.1	0.05	22.9	0.23
BCL7C	I3L1Q2; Q8WUZ0	NA; B-cell CLL/lymphoma 7 protein family member C	NA; 217	NA; 23468	27.3±NA	0.34	23.7	0.3
BCL9L	Q86UU0; A0A087WZX0	B-cell CLL/lymphoma 9-like protein ; NA	1499; NA	157129; NA	12.2±1.4	0.16	24.3	0.36
BCLAF1	Q9NYF8; E9PK91	Bcl-2-associated transcription factor 1 ; NA	920; NA	106122; NA	100.8±25.2	0.79	26.3	0.55
BCLAF3	A2AJT9	BCLAF1 and THRAP3 family member 3	711	83871	26.5±0.8	0.34	25	0.42
BCOR	Q6W2J9	BCL-6 corepressor	1755	192189	14.4±8.1	0.19	23.5	0.28
BCR	P11274	Breakpoint cluster region protein	1271	142819	21.3±0.5	0.27	23.2	0.25
BCS1L	Q9Y276	Mitochondrial chaperone BCS1	419	47534	351.3±145.5	0.98	24.5	0.38
BDH2	Q9BUT1	3-hydroxybutyrate dehydrogenase type 2	245	26724	898.1±1088.5	1	24.7	0.4
BECN1	Q14457	Beclin-1	450	51896	41.3±20.6	0.49	22.9	0.23
BEGAIN	A0A1B0GTT1; A0A1B0GVM0	NA	NA	NA	3.9±NA	0.03	22.7	0.21
BEND3	Q5T5X7	BEN domain-containing protein 3	828	94475	14.9±1	0.2	22.6	0.2
BET1	A0A3B3IU16; O15155	NA; BET1 homolog	NA; 118	NA; 13289	55.7±7	0.6	26.2	0.54
BET1L	Q9NYM9	BET1-like protein	111	12388	13±1.1	0.17	24.8	0.41
BICC1	Q9H694	Protein bicaudal C homolog 1	974	104844	7.6±0.8	0.09	22.8	0.22
BICD1	A8MVZ6	NA	NA	NA	11.2±2.3	0.14	22.6	0.2
BICD2	Q8TD16	Protein bicaudal D homolog 2	824	93533	20.9±1.4	0.27	24.4	0.37
BID	P55957	BH3-interacting domain death agonist	195	21995	256.8±193.2	0.96	24.6	0.39
BIN1	O00499	Myc box-dependent-interacting protein 1	593	64699	68.3±5.3	0.67	25.7	0.49
BIN3	Q9NQY0	Bridging integrator 3	253	29665	75.8±1.3	0.71	24.7	0.4
BIRC2	E9PNM6; E9PMH5	NA	NA	NA	12.7±0.8	0.16	22.6	0.2
BIRC3	Q13489	Baculoviral IAP repeat-containing protein 3	604	68372	12.7±3.7	0.17	27.6	0.67
BIRC5	A0A0B4J1S3	NA	NA	NA	4.9±1	0.05	23.3	0.26
BIRC6	Q9NR09	Baculoviral IAP repeat-containing protein 6	4857	530269	31.2±4	0.39	24.2	0.35
BLM	H0YNU5; P54132	NA; RecQ-like DNA helicase BLM	NA; 1417	NA; 159000	35.1±30.8	0.43	23.8	0.31
BLMH	Q13867	Bleomycin hydrolase	455	52562	377.2±60326.5	0.98	26.6	0.58
BLOC1S3	Q6QNY0	Biogenesis of lysosome-related organelles complex 1 subunit 3	202	21256	120.1±63.2	0.83	24.3	0.36
BLVRA	P53004	Biliverdin reductase A	296	33428	181.3±47.2	0.92	26.4	0.56
BLVRB	P30043	Flavin reductase	206	22119	122.6±9.9	0.83	26.7	0.58
BMP1	P13497	Bone morphogenetic protein 1	986	111249	3.6±0.2	0.02	22.9	0.23
BMP2K	Q9NSY1	BMP-2-inducible protein kinase	1161	129172	34±8.3	0.42	23.6	0.29
BMS1	Q14692	Ribosome biogenesis protein BMS1 homolog	1282	145807	39.2±4.2	0.47	25.1	0.43
BNIP1	Q12981	Vesicle transport protein SEC20	228	26132	22.9±3.9	0.3	23.8	0.31
BNIP2	J3KN59	NA	NA	NA	16.2±2.4	0.21	23.8	0.31
BOD1L1	Q8NFC6	Biorientation of chromosomes in cell division protein 1-like 1	3051	330466	22.1±0.6	0.29	23.8	0.31
BOLA2	Q9H3K6	NA	NA	NA	78.9±14.6	0.72	27	0.61
BOLA3	Q53S33	BolA-like protein 3	107	12114	110.6±40.3	0.81	25	0.42
BOP1	Q14137	Ribosome biogenesis protein BOP1	746	83630	168.3±24.8	0.91	26.2	0.54
BORCS5	G3V1P3	NA	NA	NA	68.5±12	0.68	22.5	0.19
BORCS7-ASMT	A0A0B4J1R7	NA	NA	NA	17.9±9.5	0.24	23.9	0.32
BPNT1	O95861	3'	308	33392	195.8±31.3	0.93	26.3	0.55
BPNT2	Q9NX62	Golgi-resident adenosine 3',5'-bisphosphate 3'-phosphatase	359	38681	49.9±3.1	0.56	25.6	0.48
BPTF	E7ETD6; Q12830	NA; Nucleosome-remodeling factor subunit BPTF	NA; 3046	NA; 338262	24.6±3.4	0.32	24	0.33
BRAP	Q7Z569	BRCA1-associated protein	592	67305	30.3±4.1	0.38	23.3	0.26
BRAT1	Q6PJG6	BRCA1-associated ATM activator 1	821	88119	9.4±1.7	0.12	24.3	0.36
BRCA1	P38398	Breast cancer type 1 susceptibility protein	1863	207721	17.3±12.7	0.23	22.9	0.23
BRCC3	P46736	Lys-63-specific deubiquitinase BRCC36	316	36072	69.5±32.5	0.68	25.4	0.46
BRD1	O95696	Bromodomain-containing protein 1	1058	119520	16.8±2.8	0.22	21.4	0.08
BRD2	A0A0G2JK44	NA	NA	NA	10±1.9	0.13	24.7	0.4
BRD3	Q15059	Bromodomain-containing protein 3	726	79542	21.1±4.3	0.27	23.6	0.29
BRD4	O60885	Bromodomain-containing protein 4	1362	152219	27.8±4.1	0.35	24.7	0.4
BRD7	Q9NPI1	Bromodomain-containing protein 7	651	74139	55.7±18.4	0.6	23.9	0.32
BRD8	H7C179; Q9H0E9	NA; Bromodomain-containing protein 8	NA; 1235	NA; 135336	23.3±7.7	0.3	23.5	0.28
BRD9	Q9H8M2	Bromodomain-containing protein 9	597	67000	5.3±0.9	0.05	22.6	0.2
BRI3BP	A0A5F9ZHY7	NA	NA	NA	115.3±42.9	0.82	26.3	0.55
BRIP1	Q9BX63	Fanconi anemia group J protein	1249	140867	5.6±0.8	0.06	22.9	0.23
BRIX1	Q8TDN6	Ribosome biogenesis protein BRX1 homolog	353	41401	48.4±3.7	0.55	25.3	0.45
BRK1	Q8WUW1	Protein BRICK1	75	8745	16.3±0.9	0.22	23.1	0.25
BROX	Q5VW32	BRO1 domain-containing protein BROX	411	46476	79.9±12.7	0.73	26	0.52
BRPF1	A0A5F9ZH11	NA	NA	NA	21.9±6.3	0.28	24.2	0.35
BRWD1	Q9NSI6	Bromodomain and WD repeat-containing protein 1	2320	262936	8.8±1.3	0.11	22.8	0.22
BSDC1	Q9NW68	BSD domain-containing protein 1	430	47163	26.1±NA	0.33	23.6	0.29
BSG	A0A087WUV8; P35613	NA; Basigin	NA; 385	NA; 42200	50±9.2	0.57	27.9	0.7
BSPH1	Q075Z2	Binder of sperm protein homolog 1	132	15693	145.5±78.4	0.88	23.4	0.27
BST2	Q10589	Bone marrow stromal antigen 2	180	19769	11.6±1.4	0.15	26.4	0.56
BTF3	P20290; D6RDG3	Transcription factor BTF3 ; NA	206; NA	22168; NA	22.2±5.3	0.29	25.7	0.49
BTF3L4	Q96K17	Transcription factor BTF3 homolog 4	158	17271	132.7±8130.7	0.85	25.9	0.51
BUB1	O43683	Mitotic checkpoint serine/threonine-protein kinase BUB1	1085	122375	2.2±0.6	0.01	23.1	0.25
BUB1B	O60566	Mitotic checkpoint serine/threonine-protein kinase BUB1 beta	1050	119545	8.2±0.8	0.1	23.8	0.31
BUB3	O43684	Mitotic checkpoint protein BUB3	328	37155	29±1.3	0.36	27.3	0.64
BUD23	O43709	Probable 18S rRNA	281	31880	8.7±0.6	0.11	25.3	0.45
BUD31	P41223	Protein BUD31 homolog	144	17000	22.1±3.2	0.29	25.8	0.5
BYSL	Q13895	Bystin	437	49601	22.2±2.7	0.29	25.8	0.5
BZW1	Q7L1Q6	eIF5-mimic protein 2	419	48043	50.2±8.1	0.57	27.5	0.66
BZW2	Q9Y6E2; E7ETZ4	eIF5-mimic protein 1 ; NA	419; NA	48162; NA	54.3±5.6	0.6	26.9	0.6
C11orf54	Q9H0W9	Ester hydrolase C11orf54	315	35117	373.2±1292	0.98	24.8	0.41
C11orf58	E9PM92	NA	NA	NA	51.7±7.7	0.58	26.9	0.6
C11orf68	Q9H3H3	UPF0696 protein C11orf68	292	31430	41±17.7	0.49	23.6	0.29
C11orf98	E9PRG8	Uncharacterized protein C11orf98	123	14234	44.5±7.8	0.52	26.7	0.58
C12orf29	Q8N999	Uncharacterized protein C12orf29	325	37490	38.8±13.5	0.47	24.7	0.4
C12orf43	F5H7W8	NA	NA	NA	58.7±11.9	0.62	24.7	0.4
C12orf57	Q99622	Protein C10	126	13178	4.5±0	0.04	23.3	0.26
C15orf38-AP3S2	A0A0A6YYH1	NA	NA	NA	92.7±39.3	0.77	25	0.42
C17orf75	J9JIC5	NA	NA	NA	168.2±32.8	0.91	23.5	0.28
C18orf25	Q96B23	Uncharacterized protein C18orf25	404	43395	31.6±8	0.4	24.9	0.42
C19orf47	Q8N9M1	Uncharacterized protein C19orf47	422	44746	30.6±1.1	0.38	23.4	0.27
C19orf53	Q9UNZ5	Leydig cell tumor 10 kDa protein homolog	99	10577	15.9±0.7	0.21	26.5	0.57
C1GALT1	Q9NS00	Glycoprotein-N-acetylgalactosamine 3-beta-galactosyltransferase 1	363	42203	17.6±1.1	0.23	22.4	0.18
C1GALT1C1	Q96EU7	C1GALT1-specific chaperone 1	318	36382	10.7±1.3	0.14	23.3	0.26
C1orf109	V9GYI2	NA	NA	NA	174±11.2	0.91	23	0.24
C1orf112	A0A1B0GV14; Q9NSG2	NA; Uncharacterized protein C1orf112	NA; 853	NA; 96554	7±NA	0.08	23.4	0.27
C1orf122	Q6ZSJ8	Uncharacterized protein C1orf122	110	11471	48.9±4.6	0.56	24.5	0.38
C1orf131	Q5TBI2; Q8NDD1	NA; Uncharacterized protein C1orf131	NA; 293	NA; 32610	11±1.2	0.14	24.7	0.4
C1orf174	Q8IYL3	UPF0688 protein C1orf174	243	25977	8.3±1.1	0.1	23.9	0.32
C1orf198	Q9H425	Uncharacterized protein C1orf198	327	36346	4.4±0.1	0.04	23.2	0.25
C1QBP	Q07021	Complement component 1 Q subcomponent-binding protein, mitochondrial	282	31362	310.9±94.2	0.97	26.4	0.56
C1QTNF6	Q9BXI9	Complement C1q tumor necrosis factor-related protein 6	278	30861	14.7±3.4	0.19	23.4	0.27
C20orf27	Q9GZN8	UPF0687 protein C20orf27	174	19291	94.9±26.5	0.77	24.6	0.39
C2CD3	Q4AC94	C2 domain-containing protein 3	2353	260389	8±NA	0.1	30.7	0.96
C2CD5	Q86YS7	C2 domain-containing protein 5	1000	110447	101.9±44	0.79	23.2	0.25
C2orf49	Q9BVC5	Ashwin	232	25858	36±6.1	0.44	24.7	0.4
C2orf69	Q8N8R5	Mitochondrial protein C2orf69	385	43448	60.9±24.9	0.63	25.5	0.47
C2orf76	Q3KRA6	UPF0538 protein C2orf76	126	14609	49.2±3.9	0.56	22.7	0.21
C3orf38	Q5JPI3	Uncharacterized protein C3orf38	329	37541	16.4±NA	0.22	23.5	0.28
C4BPA	P04003	C4b-binding protein alpha chain	597	67033	7.9±2.7	0.09	25.7	0.49
C4BPB	P20851	C4b-binding protein beta chain	252	28357	4.5±0.4	0.04	23.7	0.3
C5AR1	P21730	C5a anaphylatoxin chemotactic receptor 1	350	39336	6.3±0.2	0.07	25.4	0.46
C5orf22	Q49AR2	UPF0489 protein C5orf22	442	49967	8.4±2.2	0.1	23.8	0.31
C5orf24	Q7Z6I8	UPF0461 protein C5orf24	188	20132	9.7±1.9	0.12	23.7	0.3
C6orf120	Q7Z4R8	UPF0669 protein C6orf120	191	20772	81.2±3	0.73	24.2	0.35
C6orf89	Q6UWU4	Bombesin receptor-activated protein C6orf89	347	39870	6.9±1.1	0.08	22.9	0.23
C7orf25	Q9BPX7	UPF0415 protein C7orf25	421	46451	17.2±3.2	0.23	22	0.14
C7orf50	C9JQV0	NA	NA	NA	104.2±19.5	0.8	25.8	0.5
C8orf33	A0A3B3IRR6; A0A3B3IT54	NA	NA	NA	19.1±0.9	0.25	25.2	0.44
C8orf82	H0YF29	NA	NA	NA	69.7±43.3	0.68	24.2	0.35
C9orf64	Q5T6V5	Queuosine salvage protein	341	39029	71.4±3.2	0.69	25.3	0.45
C9orf78	Q9NZ63	Telomere length and silencing protein 1 homolog	289	33688	34.8±2.3	0.43	25.2	0.44
CAAP1	Q9H8G2	Caspase activity and apoptosis inhibitor 1	361	38368	30.6±7.2	0.38	24.6	0.39
CAB39	Q9Y376	Calcium-binding protein 39	341	39869	51.8±11	0.58	25.5	0.47
CACNA2D4	E7EUE0	NA	NA	NA	41±NA	0.49	25.7	0.49
CACTIN	Q8WUQ7	Cactin	758	88702	53.7±2.7	0.59	23.8	0.31
CACYBP	Q9HB71	Calcyclin-binding protein	228	26210	173.9±75.5	0.91	27.4	0.65
CAD	F8VPD4	NA	NA	NA	66.4±19.4	0.66	25.6	0.48
CADM1	A0A087X1W8	NA	NA	NA	26.5±2.7	0.34	25.4	0.46
CADPS	F1T0E5	NA	NA	NA	21.6±NA	0.28	24.4	0.37
CALCOCO1	Q9P1Z2	Calcium-binding and coiled-coil domain-containing protein 1	691	77336	3.5±0.2	0.02	22.3	0.17
CALCOCO2	Q13137	Calcium-binding and coiled-coil domain-containing protein 2	446	52254	3±0.9	0.01	23.6	0.29
CALD1	E7EX44; E9PGZ1; Q05682	NA; Caldesmon	NA; 793	NA; 93231	44.2±5.3	0.51	26.6	0.58
CALM3	P0DP25	Calmodulin-3	149	16838	402.9±3442.8	0.98	26.2	0.54
CALR	P27797	Calreticulin	417	48142	534.7±1058.9	0.99	27.2	0.63
CALU	O43852	Calumenin	315	37107	120.6±39.5	0.83	26.6	0.58
CAMK1D	Q8IU85	Calcium/calmodulin-dependent protein kinase type 1D	385	42914	36.1±3.2	0.44	24.8	0.41
CAMK2G	Q5SWX3; A0A2Q3DQE3	NA	NA	NA	113.3±38.8	0.82	24.8	0.41
CAMKK1	J3KPJ3; Q8N5S9	NA; Calcium/calmodulin-dependent protein kinase kinase 1	NA; 505	NA; 55735	12.8±3.7	0.17	23.7	0.3
CAMSAP1	Q5T5Y3	Calmodulin-regulated spectrin-associated protein 1	1602	177972	43.2±9.3	0.51	23.1	0.25
CAMSAP2	Q08AD1	Calmodulin-regulated spectrin-associated protein 2	1489	168089	39.6±2.6	0.47	24.3	0.36
CAND1	Q86VP6	Cullin-associated NEDD8-dissociated protein 1	1230	136376	265.8±40.1	0.96	27.3	0.64
CANT1	Q8WVQ1	Soluble calcium-activated nucleotidase 1	401	44840	17.8±2.9	0.24	23.1	0.25
CANX	P27824	Calnexin	592	67568	278±112	0.97	27.8	0.69
CAP1	Q01518	Adenylyl cyclase-associated protein 1	475	51901	142±36.9	0.87	27.9	0.7
CAP2	B7Z385; P40123	NA; Adenylyl cyclase-associated protein 2	NA; 477	NA; 52824	70.9±15.5	0.69	24.7	0.4
CAPG	P40121	Macrophage-capping protein	348	38499	170.2±26.5	0.91	27.1	0.62
CAPN1	P07384	Calpain-1 catalytic subunit	714	81890	134.1±8.7	0.86	25.1	0.43
CAPN2	P17655	Calpain-2 catalytic subunit	700	79995	852.6±9313.8	0.99	26.8	0.59
CAPN7	Q9Y6W3	Calpain-7	813	92652	11.4±3	0.15	23.7	0.3
CAPNS1	A0A0C4DGQ5	NA	NA	NA	140.8±46.1	0.87	26.7	0.58
CAPRIN1	Q14444	Caprin-1	709	78366	31±6.6	0.39	27.5	0.66
CAPZA1	P52907	F-actin-capping protein subunit alpha-1	286	32923	106.7±28.2	0.8	27	0.61
CAPZA2	P47755	F-actin-capping protein subunit alpha-2	286	32949	74.6±15.9	0.7	25.5	0.47
CAPZB	B1AK87; P47756	NA; F-actin-capping protein subunit beta	NA; 277	NA; 31350	139±19.2	0.86	27	0.61
CARD14	A0A494C1N2	NA	NA	NA	3.9±0.2	0.03	22.5	0.19
CARHSP1	Q9Y2V2	Calcium-regulated heat-stable protein 1	147	15892	136.2±349.2	0.86	26.9	0.6
CARM1	Q86X55	Histone-arginine methyltransferase CARM1	608	65854	116.4±7.3	0.82	25.6	0.48
CARMIL1	Q5VZK9	F-actin-uncapping protein LRRC16A	1371	151557	46.1±8	0.53	24.5	0.38
CARNMT1	Q8N4J0	Carnosine N-methyltransferase	409	47186	71.8±21.3	0.69	23.3	0.26
CARS1	B4DKY1; P49589; E9PLP0	NA; Cysteine--tRNA ligase, cytoplasmic	NA; 748	NA; 85473	41±15.7	0.49	25.6	0.48
CARS2	Q9HA77	Probable cysteine--tRNA ligase, mitochondrial	564	62224	93.9±35	0.77	25	0.42
CASC3	O15234	Protein CASC3	703	76278	9.8±1.6	0.12	24.7	0.4
CASK	A0A2U3TZM4	NA	NA	NA	129±29.6	0.85	24.3	0.36
CASKIN2	Q8WXE0	Caskin-2	1202	126783	21.4±6.7	0.28	24	0.33
CASP1	P29466	Caspase-1	404	45159	104.2±45.7	0.8	24.7	0.4
CASP2	P42575	Caspase-2	452	50685	7.3±1.2	0.08	24.2	0.35
CASP3	P42574	Caspase-3	277	31608	87.9±22.3	0.75	25.5	0.47
CASP6	P55212	Caspase-6	293	33310	33.6±4.8	0.42	23.9	0.32
CASP7	P55210	Caspase-7	303	34277	68.1±4.9	0.67	25.1	0.43
CASP8	Q14790	Caspase-8	479	55391	39.5±5.7	0.47	24.3	0.36
CASP9	P55211	Caspase-9	416	46281	15.6±2.1	0.21	23.5	0.28
CAST	A0A0C4DGB5; E7EVY3; F8W7E0	NA	NA	NA	94.7±25.5	0.77	26.3	0.55
CASTOR2	A6NHX0	Cytosolic arginine sensor for mTORC1 subunit 2	329	36056	20.7±3.6	0.27	24.2	0.35
CAT	P04040	Catalase	527	59756	65.2±6	0.66	26.4	0.56
CAV1	Q03135	Caveolin-1	178	20472	162.1±63.5	0.9	27.7	0.68
CAV2	E9PCT3; P51636	NA; Caveolin-2	NA; 162	NA; 18291	113.3±136.8	0.82	25.9	0.51
CAVIN1	Q6NZI2	Caveolae-associated protein 1	390	43476	44.4±9.1	0.52	26.1	0.53
CAVIN3	E9PIE3; Q969G5	NA; Caveolae-associated protein 3	NA; 261	NA; 27701	75±9.2	0.7	25.5	0.47
CBFB	Q13951; J3KTD8	Core-binding factor subunit beta ; NA	182; NA	21508; NA	39.8±3.4	0.48	25.1	0.43
CBL	P22681	E3 ubiquitin-protein ligase CBL	906	99633	40.7±0.8	0.48	23.6	0.29
CBLL1	Q75N03	E3 ubiquitin-protein ligase Hakai	491	54519	21.3±1.7	0.27	23.9	0.32
CBR1	P16152	Carbonyl reductase [NADPH] 1	277	30375	620.1±211.3	0.99	27.1	0.62
CBR3	O75828	Carbonyl reductase [NADPH] 3	277	30850	269.1±2567.4	0.96	25.2	0.44
CBR4	Q8N4T8	3-oxoacyl-[acyl-carrier-protein] reductase	237	25301	63.8±40.4	0.65	24.1	0.34
CBWD1	Q9BRT8	COBW domain-containing protein 1	395	44068	22.9±7.3	0.3	23.3	0.26
CBX1	P83916	Chromobox protein homolog 1	185	21418	62.4±11.5	0.64	26.2	0.54
CBX3	Q13185	Chromobox protein homolog 3	183	20811	32±3.8	0.4	27	0.61
CBX4	O00257	E3 SUMO-protein ligase CBX4	560	61368	4.3±1	0.03	23.6	0.29
CBX5	P45973	Chromobox protein homolog 5	191	22225	38±3.1	0.46	26.7	0.58
CBX8	Q9HC52	Chromobox protein homolog 8	389	43396	24.3±2	0.31	24.6	0.39
CC2D1A	Q6P1N0	Coiled-coil and C2 domain-containing protein 1A	951	104062	15.6±2.2	0.21	24.1	0.34
CC2D1B	H0Y517	NA	NA	NA	56.6±5.8	0.61	24.9	0.42
CCAR1	A0A0C4DGG8; Q8IX12	NA; Cell division cycle and apoptosis regulator protein 1	NA; 1150	NA; 132821	701.4±1280.1	0.99	26	0.52
CCAR2	Q8N163	Cell cycle and apoptosis regulator protein 2	923	102902	87.5±7.6	0.75	26	0.52
CCDC102A	Q96A19	Coiled-coil domain-containing protein 102A	550	62596	9.5±2.6	0.12	23.4	0.27
CCDC117	Q8IWD4	Coiled-coil domain-containing protein 117	279	30541	8.4±NA	0.1	23.9	0.32
CCDC12	J3KR35	NA	NA	NA	12.7±4.3	0.16	22.7	0.21
CCDC124	Q96CT7	Coiled-coil domain-containing protein 124	223	25835	51.9±4.6	0.58	26.5	0.57
CCDC127	Q96BQ5	Coiled-coil domain-containing protein 127	260	30834	85.1±32	0.74	24.6	0.39
CCDC137	I3L0U5; Q6PK04	NA; Coiled-coil domain-containing protein 137	NA; 289	NA; 33231	21.9±1.8	0.28	25.2	0.44
CCDC158	Q5M9N0	Coiled-coil domain-containing protein 158	1113	127140	112.1±40.7	0.81	26.1	0.53
CCDC174	Q6PII3	Coiled-coil domain-containing protein 174	467	53958	10.3±2.2	0.13	23.1	0.25
CCDC18	E9PFB9	NA	NA	NA	8.5±0.6	0.1	22.8	0.22
CCDC22	O60826	Coiled-coil domain-containing protein 22	627	70756	73.3±18.5	0.7	24.1	0.34
CCDC25	Q86WR0	Coiled-coil domain-containing protein 25	208	24479	41.9±8.1	0.5	24.7	0.4
CCDC43	Q96MW1; Q86WV7	Coiled-coil domain-containing protein 43; NA	224; NA	25248; NA	74.4±14.8	0.7	25.2	0.44
CCDC47	Q96A33	PAT complex subunit CCDC47	483	55874	95.6±18.5	0.77	26.2	0.54
CCDC50	Q8IVM0	Coiled-coil domain-containing protein 50	306	35822	12.3±2.5	0.16	24	0.33
CCDC51	Q96ER9	Mitochondrial potassium channel	411	45811	278.7±74.9	0.97	25.7	0.49
CCDC59	Q9P031	Thyroid transcription factor 1-associated protein 26	241	28670	12.3±1.2	0.16	25.2	0.44
CCDC6	Q16204	Coiled-coil domain-containing protein 6	474	53291	63.4±3.5	0.65	25.9	0.51
CCDC85C	A6NKD9	Coiled-coil domain-containing protein 85C	419	45210	138.7±81.9	0.86	24.8	0.41
CCDC86	Q9H6F5	Coiled-coil domain-containing protein 86	360	40236	25.9±2.4	0.33	25.8	0.5
CCDC88A	A0A2U3TZV9; Q3V6T2	NA; Girdin	NA; 1871	NA; 216042	18.9±0.2	0.25	23.7	0.3
CCDC93	F8W9X7	NA	NA	NA	61.5±15.8	0.64	24.1	0.34
CCDC97	Q96F63	Coiled-coil domain-containing protein 97	343	38947	15.2±0.8	0.2	23.5	0.28
CCDC9B	Q6ZUT6	Coiled-coil domain-containing protein 9B	534	57325	115.3±30.7	0.82	26.4	0.56
CCN1	O00622	CCN family member 1	381	42027	10.3±4.5	0.13	26.4	0.56
CCNA2	P20248	Cyclin-A2	432	48551	3±0.3	0.01	23.6	0.29
CCNB1	P14635	G2/mitotic-specific cyclin-B1	433	48337	4.7±2	0.04	25.1	0.43
CCNB2	O95067	G2/mitotic-specific cyclin-B2	398	45282	2.9±0.3	0.01	23.9	0.32
CCNC	P24863	Cyclin-C	283	33243	33.1±11	0.41	24.4	0.37
CCNDBP1	O95273	Cyclin-D1-binding protein 1	360	40262	3.1±0	0.02	23.8	0.31
CCNH	D6RHI7; A0A2R8YEM2	NA	NA	NA	13±2.2	0.17	23.8	0.31
CCNK	G3V5E1; O75909	NA; Cyclin-K	NA; 580	NA; 64240	113.9±7.8	0.82	25.2	0.44
CCNL1	Q9UK58	Cyclin-L1	526	59634	65.5±10.3	0.66	24.6	0.39
CCNT1	O60563	Cyclin-T1	726	80685	28.3±2.2	0.36	25.5	0.47
CCNT2	O60583	Cyclin-T2	730	81029	19.6±7.4	0.26	23	0.24
CCNY	Q8ND76	Cyclin-Y	341	39337	42±14.7	0.5	22.8	0.22
CCNYL1	Q8N7R7	Cyclin-Y-like protein 1	359	40705	52.5±8.4	0.58	23.5	0.28
CCPG1	H3BNE2; Q9ULG6	NA; Cell cycle progression protein 1	NA; 757	NA; 87340	2.5±0.6	0.01	24.1	0.34
CCS	J3KNF4	NA	NA	NA	13.9±0.6	0.18	24	0.33
CCSMST1	Q4G0I0	Protein CCSMST1	132	15004	34±NA	0.42	23.5	0.28
CCT2	P78371	T-complex protein 1 subunit beta	535	57488	314.3±149.4	0.97	27.7	0.68
CCT3	P49368	T-complex protein 1 subunit gamma	545	60534	86±41.2	0.74	27.6	0.67
CCT4	P50991	T-complex protein 1 subunit delta	539	57924	200.8±80.8	0.93	28.2	0.73
CCT5	P48643	T-complex protein 1 subunit epsilon	541	59671	36.4±20.2	0.44	27.3	0.64
CCT6A	P40227	T-complex protein 1 subunit zeta	531	58024	154±43.6	0.89	28.4	0.75
CCT7	Q99832	T-complex protein 1 subunit eta	543	59367	143±37.1	0.87	27.8	0.69
CCT8	P50990	T-complex protein 1 subunit theta	548	59621	123.6±33	0.84	28.1	0.72
CCZ1	P86791	Vacuolar fusion protein CCZ1 homolog	482	55866	15.5±9	0.2	23.8	0.31
CD109	Q6YHK3	CD109 antigen	1445	161689	21.5±3	0.28	25.3	0.45
CD151	K4DIA7	NA	NA	NA	13.4±0.4	0.17	26.7	0.58
CD180	Q99467	CD180 antigen	661	74179	64.7±NA	0.66	25	0.42
CD276	A0A0C4DGH0	NA	NA	NA	25.3±4.3	0.32	25.5	0.47
CD2AP	Q9Y5K6	CD2-associated protein	639	71451	48.8±9.7	0.56	25	0.42
CD2BP2	O95400	CD2 antigen cytoplasmic tail-binding protein 2	341	37646	29.9±1	0.38	24.4	0.37
CD44	P16070	CD44 antigen	742	81538	149.2±43.1	0.88	28.3	0.74
CD46	R4GN18; P15529	NA; Membrane cofactor protein	NA; 392	NA; 43747	16.9±1.5	0.22	25.6	0.48
CD55	B1AP13	NA	NA	NA	17.9±2.2	0.24	26.6	0.58
CD58	B1AMW1	NA	NA	NA	115.9±NA	0.82	24.5	0.38
CD63	F8W022	NA	NA	NA	17.6±3.8	0.23	25.7	0.49
CD68	P34810	Macrosialin	354	37408	29.2±3.5	0.37	24.5	0.38
CD70	P32970	CD70 antigen	193	21118	22.5±4.5	0.29	24.5	0.38
CD81	E9PJK1; A6NMH8	NA	NA	NA	13.5±1	0.18	26.7	0.58
CD82	P27701	CD82 antigen	267	29626	17.7±2.6	0.23	25	0.42
CD9	A6NNI4	NA	NA	NA	42.5±32.4	0.5	28.6	0.76
CDA	P32320	Cytidine deaminase	146	16185	111.2±99.1	0.81	25.3	0.45
CDC123	O75794	Cell division cycle protein 123 homolog	336	39135	19.4±1.9	0.25	25.8	0.5
CDC16	Q5T8C6; Q13042	NA; Cell division cycle protein 16 homolog	NA; 620	NA; 71656	80.9±47.2	0.73	24.9	0.42
CDC20	Q12834	Cell division cycle protein 20 homolog	499	54723	4.9±3.3	0.04	24.6	0.39
CDC23	Q9UJX2	Cell division cycle protein 23 homolog	597	68834	61.2±24.1	0.64	24.9	0.42
CDC27	G5EA36; P30260	NA; Cell division cycle protein 27 homolog	NA; 824	NA; 91867	22.2±2.6	0.29	25	0.42
CDC34	P49427	Ubiquitin-conjugating enzyme E2 R1	236	26737	14.8±2.5	0.2	24.7	0.4
CDC37	Q16543	Hsp90 co-chaperone Cdc37	378	44468	86.5±24	0.74	27	0.61
CDC40	Q5SRN1; O60508	NA; Pre-mRNA-processing factor 17	NA; 579	NA; 65521	27.5±2.5	0.35	24.6	0.39
CDC42	P60953	Cell division control protein 42 homolog	191	21259	112.4±14	0.82	28.8	0.78
CDC42BPA	A0A0A0MRJ1; A0A0A0MRJ0	NA	NA	NA	28.5±10.7	0.36	23.4	0.27
CDC42BPB	Q9Y5S2	Serine/threonine-protein kinase MRCK beta	1711	194315	33.6±11.6	0.42	24	0.33
CDC42EP1	Q00587	Cdc42 effector protein 1	391	40295	9.5±0.6	0.12	24	0.33
CDC42EP4	Q9H3Q1	Cdc42 effector protein 4	356	37980	11.3±0.9	0.15	25	0.42
CDC42SE2	Q9NRR3	CDC42 small effector protein 2	84	9223	11.1±1.9	0.14	24.8	0.41
CDC45	O75419	Cell division control protein 45 homolog	566	65569	16.1±3.1	0.21	24.2	0.35
CDC5L	Q99459	Cell division cycle 5-like protein	802	92251	31.2±1.8	0.39	26	0.52
CDC73	Q6P1J9	Parafibromin	531	60577	32.3±1.5	0.4	25.7	0.49
CDCA2	E9PEI0; Q69YH5	NA; Cell division cycle-associated protein 2	NA; 1023	NA; 112676	4.8±0.3	0.04	22.9	0.23
CDCA3	Q99618	Cell division cycle-associated protein 3	268	28998	4.3±0.3	0.03	23	0.24
CDCA7L	Q96GN5	Cell division cycle-associated 7-like protein	454	52206	2.4±0.6	0.01	24	0.33
CDCA8	Q53HL2	Borealin	280	31323	4.4±0.4	0.04	24.3	0.36
CDH10	Q9Y6N8	Cadherin-10	788	88451	19.2±2.2	0.25	24.3	0.36
CDIPT	O14735	CDP-diacylglycerol--inositol 3-phosphatidyltransferase	213	23539	38.2±31.4	0.46	25.3	0.45
CDK1	P06493	Cyclin-dependent kinase 1	297	34095	49.1±4.7	0.56	27.1	0.62
CDK11B	P21127	Cyclin-dependent kinase 11B	795	92620	49.9±4.5	0.56	24.7	0.4
CDK12	Q9NYV4	Cyclin-dependent kinase 12	1490	164155	31.6±3.8	0.4	24.6	0.39
CDK13	Q14004	Cyclin-dependent kinase 13	1512	164923	25±2.6	0.32	23.4	0.27
CDK16	E5RGN0; Q00536	NA; Cyclin-dependent kinase 16	NA; 496	NA; 55716	16.3±2.7	0.22	23.3	0.26
CDK2	G3V5T9	NA	NA	NA	33.3±0.9	0.41	26.2	0.54
CDK4	P11802	Cyclin-dependent kinase 4	303	33730	13.8±1.1	0.18	25.5	0.47
CDK5	Q00535	Cyclin-dependent kinase 5	292	33304	92.2±25.5	0.76	24.7	0.4
CDK5RAP1	Q96SZ6	Mitochondrial tRNA methylthiotransferase CDK5RAP1	601	67689	5.6±0.6	0.06	23.2	0.25
CDK5RAP2	A0A0A0MRG9; Q96SN8	NA; CDK5 regulatory subunit-associated protein 2	NA; 1893	NA; 215038	5±0.3	0.05	22.6	0.2
CDK5RAP3	Q96JB5	CDK5 regulatory subunit-associated protein 3	506	56921	41.1±7	0.49	24.8	0.41
CDK6	Q00534	Cyclin-dependent kinase 6	326	36938	5.3±1.7	0.05	24.2	0.35
CDK7	P50613	Cyclin-dependent kinase 7	346	39038	22.7±13.3	0.29	24.4	0.37
CDK8	P49336	Cyclin-dependent kinase 8	464	53284	72±15.8	0.69	23	0.24
CDK9	P50750	Cyclin-dependent kinase 9	372	42778	41.6±12.9	0.49	25.1	0.43
CDKAL1	Q5VV42	Threonylcarbamoyladenosine tRNA methylthiotransferase	579	65111	18.9±2.3	0.25	24.1	0.34
CDKN2A	J3QRG6; Q8N726	NA; Tumor suppressor ARF	NA; 132	NA; 13903	11.5±2.5	0.15	25.1	0.43
CDKN2AIP	Q9NXV6	CDKN2A-interacting protein	580	61125	47.9±10.6	0.55	25.1	0.43
CDR2L	Q86X02	Cerebellar degeneration-related protein 2-like	465	53010	11.5±3.8	0.15	22.5	0.19
CDS2	O95674	Phosphatidate cytidylyltransferase 2	445	51418	128.6±36.1	0.85	24.9	0.42
CDV3	Q9UKY7	Protein CDV3 homolog	258	27335	70.7±6.6	0.69	25.3	0.45
CDYL	Q9Y232	Chromodomain Y-like protein	598	66482	35.4±3.7	0.43	25.3	0.45
CDYL2	A0A0B4J291	NA	NA	NA	21.9±3	0.28	23.7	0.3
CEBPB	P17676	CCAAT/enhancer-binding protein beta	345	36106	3.9±1.4	0.03	24.6	0.39
CEBPG	P53567	CCAAT/enhancer-binding protein gamma	150	16408	4.8±0	0.04	23.6	0.29
CEBPZ	Q03701	CCAAT/enhancer-binding protein zeta	1054	120974	60.1±3.5	0.63	25.4	0.46
CELF1	G5EA30	NA	NA	NA	52.7±18.9	0.58	25.7	0.49
CELSR2	Q9HCU4	Cadherin EGF LAG seven-pass G-type receptor 2	2923	317453	6.8±2.4	0.08	22.9	0.23
CEMIP2	Q9UHN6	Cell surface hyaluronidase	1383	154374	5.6±1.1	0.06	23.6	0.29
CENPF	P49454	Centromere protein F	3114	357527	2.6±0.3	0.01	23.8	0.31
CENPH	Q9H3R5	Centromere protein H	247	28481	8±0	0.1	23.9	0.32
CENPI	Q92674	Centromere protein I	756	86720	9.4±0.9	0.12	22.5	0.19
CENPM	B1AHQ6	NA	NA	NA	4.4±0.6	0.04	23.5	0.28
CENPT	H3BTR4	NA	NA	NA	21.8±13.9	0.28	23.4	0.27
CENPU	Q09GN1; Q71F23	NA; Centromere protein U	NA; 418	NA; 47522	5.8±0.3	0.06	22.4	0.18
CENPV	Q7Z7K6; A0A0M3HER2	Centromere protein V ; NA	275; NA	29946; NA	446.5±445.9	0.99	25.2	0.44
CEP131	I3L2J8; Q9UPN4	NA; Centrosomal protein of 131 kDa	NA; 1083	NA; 122149	16.8±1.8	0.22	23.5	0.28
CEP170	H0Y2V6; Q5SW79	NA; Centrosomal protein of 170 kDa	NA; 1584	NA; 175293	41.4±7.9	0.49	24.4	0.37
CEP192	Q8TEP8	Centrosomal protein of 192 kDa	2537	279111	9.6±2.7	0.12	22.3	0.17
CEP290	J3KNF5	NA	NA	NA	2691.7±2755.7	1	24.2	0.35
CEP350	Q5VT06	Centrosome-associated protein 350	3117	350930	8.1±6.8	0.1	24.6	0.39
CEP41	Q9BYV8	Centrosomal protein of 41 kDa	373	41368	19.7±7.4	0.26	23.5	0.28
CEP43	O95684	Centrosomal protein 43	399	43065	42.6±25.3	0.5	23.8	0.31
CEP44	Q9C0F1	Centrosomal protein of 44 kDa	390	44140	13.4±1.2	0.17	23	0.24
CEP55	Q53EZ4	Centrosomal protein of 55 kDa	464	54178	5.9±1	0.06	22.9	0.23
CEP72	Q9P209	Centrosomal protein of 72 kDa	647	71718	7.2±0.7	0.08	23.4	0.27
CEP76	B4DP81; Q8TAP6	NA; Centrosomal protein of 76 kDa	NA; 659	NA; 74413	8.2±0.9	0.1	22.4	0.18
CEP78	A0A2R8Y7U5	NA	NA	NA	6.3±1.3	0.07	23	0.24
CEP85	Q6P2H3	Centrosomal protein of 85 kDa	762	85639	10.7±1.2	0.14	23.1	0.25
CEP97	E9PG22; Q8IW35	NA; Centrosomal protein of 97 kDa	NA; 865	NA; 96981	20±2.3	0.26	24.2	0.35
CEPT1	Q9Y6K0	Choline/ethanolaminephosphotransferase 1	416	46554	140±55.1	0.87	25	0.42
CERS2	Q96G23	Ceramide synthase 2	380	44876	42.7±2.8	0.5	26.4	0.56
CERT1	A0A2U3TZL3	NA	NA	NA	44.7±4.3	0.52	24	0.33
CETN2	P41208	Centrin-2	172	19738	20±1.6	0.26	24	0.33
CETN3	E5RK82	NA	NA	NA	5.3±1	0.05	23.6	0.29
CFAP20	Q9Y6A4	Cilia- and flagella-associated protein 20	193	22774	47.2±11.1	0.54	26.1	0.53
CFAP298	P57076	Cilia- and flagella-associated protein 298	290	33224	7.4±0.9	0.09	25.1	0.43
CFDP1	Q9UEE9	Craniofacial development protein 1	299	33593	35.5±4.4	0.44	26	0.52
CFL1	P23528	Cofilin-1	166	18502	77.8±11.2	0.71	28.5	0.75
CFL2	Q9Y281	Cofilin-2	166	18737	100.5±17.8	0.79	25.7	0.49
CGAS	Q8N884	Cyclic GMP-AMP synthase	522	58814	14.5±4	0.19	24.4	0.37
CGGBP1	Q9UFW8	CGG triplet repeat-binding protein 1	167	18820	16.1±3.6	0.21	24.5	0.38
CHAC2	Q8WUX2	Glutathione-specific gamma-glutamylcyclotransferase 2	184	20875	52.3±8.2	0.58	25.1	0.43
CHAF1A	Q13111	Chromatin assembly factor 1 subunit A	956	106910	14.7±0.4	0.19	24.5	0.38
CHAF1B	Q13112	Chromatin assembly factor 1 subunit B	559	61493	29.2±7.4	0.37	24.9	0.42
CHAMP1	Q96JM3	Chromosome alignment-maintaining phosphoprotein 1	812	89099	21.6±3.1	0.28	25	0.42
CHAT	P28329	Choline O-acetyltransferase	748	82536	178.6±93.1	0.92	25.6	0.48
CHCHD1	Q96BP2	Coiled-coil-helix-coiled-coil-helix domain-containing protein 1	118	13475	11.9±2.2	0.16	24.5	0.38
CHCHD2	Q9Y6H1	Coiled-coil-helix-coiled-coil-helix domain-containing protein 2	151	15513	2.3±0.1	0.01	25.7	0.49
CHCHD3	C9JRZ6	NA	NA	NA	557.9±317.3	0.99	27.3	0.64
CHCHD6	J3QTA6	NA	NA	NA	129.4±50.4	0.85	24.4	0.37
CHD1	O14646	Chromodomain-helicase-DNA-binding protein 1	1710	196688	40.2±5.7	0.48	24.8	0.41
CHD1L	Q86WJ1	Chromodomain-helicase-DNA-binding protein 1-like	897	101000	27.8±6.8	0.35	23.5	0.28
CHD2	O14647	Chromodomain-helicase-DNA-binding protein 2	1828	211344	36.8±2.1	0.45	23.3	0.26
CHD3	H7C0J3; Q12873; H7C2H0	NA; Chromodomain-helicase-DNA-binding protein 3	NA; 2000	NA; 226592	30.2±2.4	0.38	24.1	0.34
CHD4	A0A2R8Y425; A0A2R8Y212; A0A2R8Y5J0	NA	NA	NA	30.4±2.1	0.38	25.5	0.47
CHD6	Q8TD26	Chromodomain-helicase-DNA-binding protein 6	2715	305412	31.2±30	0.39	26.5	0.57
CHD7	Q9P2D1	Chromodomain-helicase-DNA-binding protein 7	2997	335927	16.4±3.2	0.22	23	0.24
CHD8	Q9HCK8	Chromodomain-helicase-DNA-binding protein 8	2581	290519	14.2±2.1	0.19	23.4	0.27
CHEK1	O14757	Serine/threonine-protein kinase Chk1	476	54434	5.2±0.7	0.05	23.5	0.28
CHEK2	O96017	Serine/threonine-protein kinase Chk2	543	60915	37.7±2.9	0.46	24.8	0.41
CHERP	J3QK89	NA	NA	NA	62.8±3.2	0.64	25.7	0.49
CHID1	Q9BWS9	Chitinase domain-containing protein 1	393	44941	17.9±4.9	0.24	24.8	0.41
CHKA	P35790	Choline kinase alpha	457	52249	9.2±1.8	0.11	23.3	0.26
CHM	P24386	Rab proteins geranylgeranyltransferase component A 1	653	73476	49.4±4.9	0.56	23.9	0.32
CHML	P26374	Rab proteins geranylgeranyltransferase component A 2	656	74071	32.1±11.2	0.4	24.2	0.35
CHMP1A	Q9HD42	Charged multivesicular body protein 1a	196	21703	27.4±2.8	0.35	25.8	0.5
CHMP1B	Q7LBR1	Charged multivesicular body protein 1b	199	22109	18.7±5.8	0.25	26.1	0.53
CHMP2A	O43633	Charged multivesicular body protein 2a	222	25104	21.6±0.7	0.28	25.9	0.51
CHMP2B	C9J0A7; Q9UQN3	NA; Charged multivesicular body protein 2b	NA; 213	NA; 23907	18.7±2	0.24	25.6	0.48
CHMP3	Q9Y3E7	Charged multivesicular body protein 3	222	25073	19.5±7.5	0.25	24.1	0.34
CHMP4A	Q9BY43	Charged multivesicular body protein 4a	222	25098	37.3±7.6	0.45	25.6	0.48
CHMP4B	Q9H444	Charged multivesicular body protein 4b	224	24950	36.1±0.4	0.44	26.7	0.58
CHMP4C	Q96CF2	Charged multivesicular body protein 4c	233	26411	6.6±1	0.07	23.2	0.25
CHMP5	Q9NZZ3	Charged multivesicular body protein 5	219	24571	20.6±1	0.27	25.5	0.47
CHMP6	I3L4G8	NA	NA	NA	139.6±NA	0.87	24.8	0.41
CHMP7	Q8WUX9; E5RIU9	Charged multivesicular body protein 7 ; NA	453; NA	50911; NA	14.5±4	0.19	24.5	0.38
CHORDC1	Q9UHD1	Cysteine and histidine-rich domain-containing protein 1	332	37490	Inf±231.8	1	26.7	0.58
CHP1	Q99653	Calcineurin B homologous protein 1	195	22456	14.9±5.4	0.2	24.7	0.4
CHPF	Q8IZ52	Chondroitin sulfate synthase 2	775	85467	6±5.2	0.06	27.1	0.62
CHPF2	G5E9W2	NA	NA	NA	4.3±0.7	0.03	23.2	0.25
CHRAC1	Q9NRG0	Chromatin accessibility complex protein 1	131	14711	59.7±13.7	0.63	25.8	0.5
CHST12	Q9NRB3	Carbohydrate sulfotransferase 12	414	48414	8.9±3.1	0.11	22.2	0.16
CHST14	Q8NCH0	Carbohydrate sulfotransferase 14	376	42997	7.8±0.5	0.09	22.8	0.22
CHST3	Q7LGC8	Carbohydrate sulfotransferase 3	479	54706	11.3±4.4	0.15	23.2	0.25
CHTF18	E7EXA6	NA	NA	NA	22.8±4.6	0.29	24	0.33
CHTOP	X6R700	NA	NA	NA	16.5±1.9	0.22	26.4	0.56
CHUK	O15111	Inhibitor of nuclear factor kappa-B kinase subunit alpha	745	84640	92.3±18.2	0.76	23.8	0.31
CHURC1-FNTB	B4DL54	NA	NA	NA	16.7±7	0.22	25.1	0.43
CIAO1	O76071	Probable cytosolic iron-sulfur protein assembly protein CIAO1	339	37840	53±8.3	0.59	25.3	0.45
CIAO2A	Q9H5X1	Cytosolic iron-sulfur assembly component 2A	160	18355	83.9±35.1	0.74	25.1	0.43
CIAO2B	Q9Y3D0	Cytosolic iron-sulfur assembly component 2B	163	17663	14.3±2.2	0.19	23.3	0.26
CIAO3	Q9H6Q4	Cytosolic iron-sulfur assembly component 3	476	53020	31±4.4	0.39	23.8	0.31
CIAPIN1	Q6FI81	Anamorsin	312	33582	40.7±1.3	0.48	26.5	0.57
CIB1	Q99828	Calcium and integrin-binding protein 1	191	21703	4.2±0.3	0.03	23.3	0.26
CIRBP	Q14011	Cold-inducible RNA-binding protein	172	18648	38.5±26.2	0.47	27.3	0.64
CISD1	Q9NZ45	CDGSH iron-sulfur domain-containing protein 1	108	12199	107.5±45	0.8	27.6	0.67
CISD2	Q8N5K1	CDGSH iron-sulfur domain-containing protein 2	135	15278	97.6±21.5	0.78	26.4	0.56
CIT	H7BYJ3; O14578	NA; Citron Rho-interacting kinase	NA; 2027	NA; 231431	12.9±1.8	0.17	23	0.24
CKAP2	Q8WWK9	Cytoskeleton-associated protein 2	683	76987	3.6±0.4	0.02	24	0.33
CKAP2L	Q8IYA6	Cytoskeleton-associated protein 2-like	745	83587	2.5±0.4	0.01	22.9	0.23
CKAP4	Q07065	Cytoskeleton-associated protein 4	602	66022	166.8±166.3	0.9	27.7	0.68
CKAP5	Q14008	Cytoskeleton-associated protein 5	2032	225495	11.1±0.6	0.14	24.8	0.41
CKB	P12277	Creatine kinase B-type	381	42644	34.3±3.5	0.42	27.8	0.69
CKMT1A	P12532	NA	NA	NA	47.8±37.7	0.55	24.7	0.4
CKS1B	Q5T179	NA	NA	NA	10.5±1	0.13	24.4	0.37
CKS2	P33552	Cyclin-dependent kinases regulatory subunit 2	79	9860	5.6±0	0.06	24.4	0.37
CLASP1	Q7Z460; H0Y5T1	CLIP-associating protein 1 ; NA	1538; NA	169451; NA	35.4±1.5	0.43	24.3	0.36
CLASP2	E3W994; E7ERI8	NA	NA	NA	67.1±9.4	0.67	24.5	0.38
CLASRP	A0A0A0MQS2; F5H0Q6	NA	NA	NA	19.8±2.7	0.26	23.1	0.25
CLCC1	Q96S66	Chloride channel CLIC-like protein 1	551	62023	39.5±5.3	0.47	25.1	0.43
CLCN3	P51790	H	818	90966	71±33.2	0.69	22.5	0.19
CLCN7	P51798	H	805	88679	43.4±21	0.51	24.4	0.37
CLIC1	O00299	Chloride intracellular channel protein 1	241	26923	306.2±159.9	0.97	28.5	0.75
CLIC3	O95833	Chloride intracellular channel protein 3	236	26648	17.9±3.7	0.24	22.7	0.21
CLIC4	Q9Y696	Chloride intracellular channel protein 4	253	28772	19.3±1.5	0.25	25.2	0.44
CLINT1	Q14677	Clathrin interactor 1	625	68259	33.9±2.7	0.42	26	0.52
CLIP1	J3KP58; P30622	NA; CAP-Gly domain-containing linker protein 1	NA; 1438	NA; 162246	36.6±6.5	0.45	25.2	0.44
CLK2	P49760; B1AVT0	Dual specificity protein kinase CLK2 ; NA	499; NA	60090; NA	8.3±0.3	0.1	22.5	0.19
CLK3	H3BUL5; P49761	NA; Dual specificity protein kinase CLK3	NA; 638	NA; 73515	14.2±2.8	0.19	24.3	0.36
CLMP	Q9H6B4	CXADR-like membrane protein	373	41281	12.3±0.9	0.16	24.2	0.35
CLN6	A0A1B0GU90; A0A0S2Z5D0	NA	NA	NA	358.1±64.1	0.98	26.2	0.54
CLNS1A	P54105	Methylosome subunit pICln	237	26215	39±13.8	0.47	25.1	0.43
CLP1	Q92989	Polyribonucleotide 5'-hydroxyl-kinase Clp1	425	47646	19.6±1.2	0.26	24.3	0.36
CLPB	Q9H078; A0A2R8Y602	Caseinolytic peptidase B protein homolog ; NA	707; NA	78729; NA	76.1±14.4	0.71	25.6	0.48
CLPP	Q16740	ATP-dependent Clp protease proteolytic subunit, mitochondrial	277	30180	167.9±24.3	0.91	25.7	0.49
CLPTM1	O96005	Putative lipid scramblase CLPTM1	669	76097	27.7±1.3	0.35	25.6	0.48
CLPTM1L	G5E9Z2; Q96KA5	NA; Lipid scramblase CLPTM1L	NA; 538	NA; 62229	49.7±12.8	0.56	26.1	0.53
CLPX	O76031	ATP-dependent Clp protease ATP-binding subunit clpX-like, mitochondrial	633	69224	42.1±3.1	0.5	25.5	0.47
CLSPN	Q9HAW4	Claspin	1339	151094	2.6±NA	0.01	23.6	0.29
CLTA	F8WF69; P09496	NA; Clathrin light chain A	NA; 248	NA; 27077	30.7±2.7	0.38	25.6	0.48
CLTC	A0A087WVQ6	NA	NA	NA	135±15	0.86	27.6	0.67
CLTCL1	P53675	Clathrin heavy chain 2	1640	187030	10.1±NA	0.13	22.4	0.18
CLU	P10909	Clusterin	449	52495	2.2±0.3	0.01	24.9	0.42
CLUH	A0A494C0R8; O75153	NA; Clustered mitochondria protein homolog	NA; 1309	NA; 146670	38.6±5.2	0.47	25.9	0.51
CMAS	Q8NFW8	N-acylneuraminate cytidylyltransferase	434	48379	55.9±7.9	0.6	24.5	0.38
CMBL	Q96DG6	Carboxymethylenebutenolidase homolog	245	28048	172.5±11.5	0.91	27.4	0.65
CMC1	Q7Z7K0	COX assembly mitochondrial protein homolog	106	12490	86.7±28.6	0.74	26.3	0.55
CMIP	Q8IY22	C-Maf-inducing protein	773	86331	7±1.8	0.08	24	0.33
CMPK1	P30085	UMP-CMP kinase	196	22222	176.9±19	0.92	26.5	0.57
CMSS1	C9J384	NA	NA	NA	58.9±4.2	0.62	26.1	0.53
CMTR1	Q8N1G2	Cap-specific mRNA	835	95321	66±16.2	0.66	24.4	0.37
CNBP	P62633	CCHC-type zinc finger nucleic acid binding protein	177	19463	56.5±4.7	0.61	28.2	0.73
CNDP2	Q96KP4	Cytosolic non-specific dipeptidase	475	52878	192±134.4	0.93	26.1	0.53
CNIH4	Q9P003	Protein cornichon homolog 4	139	16093	208.5±587	0.94	26	0.52
CNN2	B4DDF4	NA	NA	NA	38.3±1.4	0.46	26.8	0.59
CNNM2	Q9H8M5	Metal transporter CNNM2	875	96623	23±1.9	0.3	21.8	0.12
CNNM3	Q8NE01	Metal transporter CNNM3	707	76119	18.2±2.3	0.24	24.3	0.36
CNNM4	Q6P4Q7	Metal transporter CNNM4	775	86607	23.5±3.5	0.3	22.8	0.22
CNOT1	A5YKK6	CCR4-NOT transcription complex subunit 1	2376	266939	44.6±5.3	0.52	24.8	0.41
CNOT10	Q9H9A5	CCR4-NOT transcription complex subunit 10	744	82310	43.6±15.1	0.51	24.2	0.35
CNOT11	Q9UKZ1	CCR4-NOT transcription complex subunit 11	510	55215	48.3±24	0.55	24.9	0.42
CNOT2	F8VQD8; Q9NZN8	NA; CCR4-NOT transcription complex subunit 2	NA; 540	NA; 59738	41.9±6.9	0.5	25.1	0.43
CNOT3	H7C3F5; O75175	NA; CCR4-NOT transcription complex subunit 3	NA; 753	NA; 81872	52.6±6.7	0.58	25.1	0.43
CNOT4	O95628	CCR4-NOT transcription complex subunit 4	575	63510	17±2.4	0.22	23.5	0.28
CNOT6L	H0Y9Z5	NA	NA	NA	31.9±11.1	0.4	22.9	0.23
CNOT7	Q9UIV1	CCR4-NOT transcription complex subunit 7	285	32745	63.8±6.7	0.65	24.7	0.4
CNOT8	Q9UFF9	CCR4-NOT transcription complex subunit 8	292	33540	6.6±0.5	0.07	23.6	0.29
CNOT9	Q92600	CCR4-NOT transcription complex subunit 9	299	33631	80.5±38.8	0.73	24.8	0.41
CNP	P09543	2',3'-cyclic-nucleotide 3'-phosphodiesterase	421	47579	73.7±24.7	0.7	25.8	0.5
CNPY2	Q9Y2B0	Protein canopy homolog 2	182	20652	139.3±22.2	0.86	26.7	0.58
CNPY3	Q9BT09	Protein canopy homolog 3	278	30748	67.2±18.9	0.67	24.9	0.42
COA3	Q9Y2R0	Cytochrome c oxidase assembly factor 3 homolog, mitochondrial	106	11731	72.4±11	0.69	26	0.52
COA5	B9A057	NA	NA	NA	6.5±0.2	0.07	23.1	0.25
COA7	Q96BR5	Cytochrome c oxidase assembly factor 7	231	25709	74.7±9.7	0.7	25.9	0.51
COASY	Q13057	Bifunctional coenzyme A synthase	564	62329	65.2±26.7	0.66	26.6	0.58
COBL	H7C1N2; O75128	NA; Protein cordon-bleu	NA; 1261	NA; 135617	8.8±1.5	0.11	23.9	0.32
COBLL1	A0A0X1KG75	NA	NA	NA	40.6±6.8	0.48	24	0.33
COG1	Q8WTW3	Conserved oligomeric Golgi complex subunit 1	980	108978	38.2±18.3	0.46	23.2	0.25
COG2	Q14746	Conserved oligomeric Golgi complex subunit 2	738	83208	36.5±21.2	0.45	23.5	0.28
COG3	Q96JB2	Conserved oligomeric Golgi complex subunit 3	828	94096	87.8±9.5	0.75	23.4	0.27
COG4	A0A0A0MS45	NA	NA	NA	23±14.3	0.3	23.5	0.28
COG5	Q9UP83	Conserved oligomeric Golgi complex subunit 5	839	92743	39.2±14.6	0.47	24.5	0.38
COG6	Q9Y2V7	Conserved oligomeric Golgi complex subunit 6	657	73279	81.8±35.5	0.73	23.9	0.32
COG7	P83436	Conserved oligomeric Golgi complex subunit 7	770	86344	32.4±11.1	0.41	24	0.33
COG8	B4DYU2	NA	NA	NA	92.4±37.5	0.76	23.6	0.29
COIL	P38432	Coilin	576	62608	47.5±5.1	0.54	25	0.42
COL12A1	D6RGG3	NA	NA	NA	3±0.3	0.01	24.1	0.34
COL1A1	P02452	Collagen alpha-1	1464	138911	36.3±2	0.44	28.2	0.73
COL4A1	A0A3B3ISV3	NA	NA	NA	7.7±0.6	0.09	24.5	0.38
COL4A2	P08572	Collagen alpha-2	1712	167553	3.7±0.5	0.02	24.2	0.35
COL5A1	P20908	Collagen alpha-1	1838	183560	6.9±1.2	0.08	24.4	0.37
COL5A2	P05997	Collagen alpha-2	1499	144910	5.4±0.8	0.06	23.9	0.32
COLGALT1	Q8NBJ5	Procollagen galactosyltransferase 1	622	71636	86.7±13.4	0.74	25.9	0.51
COMMD1	Q8N668	COMM domain-containing protein 1	190	21178	110.4±25.3	0.81	25.2	0.44
COMMD10	D6RJ90	NA	NA	NA	22.5±NA	0.29	24.4	0.37
COMMD2	Q86X83	COMM domain-containing protein 2	199	22745	34.4±12.4	0.43	25.4	0.46
COMMD3-BMI1	R4GMX3	NA	NA	NA	33.3±9.4	0.42	24.1	0.34
COMMD4	Q9H0A8	COMM domain-containing protein 4	199	21764	25.4±12.1	0.33	25	0.42
COMMD5	Q9GZQ3	COMM domain-containing protein 5	224	24670	18±1.7	0.24	23.7	0.3
COMMD9	Q9P000	COMM domain-containing protein 9	198	21819	20.3±10.6	0.26	24.7	0.4
COMT	P21964	Catechol O-methyltransferase	271	30037	132.2±22.8	0.85	26.5	0.57
COPA	P53621	Coatomer subunit alpha	1224	138346	71.4±31.9	0.69	26.6	0.58
COPB1	P53618	Coatomer subunit beta	953	107142	63.3±18.1	0.65	26.1	0.53
COPB2	P35606	Coatomer subunit beta'	906	102487	64.5±9.3	0.65	26.4	0.56
COPE	M0QXB4; O14579	NA; Coatomer subunit epsilon	NA; 308	NA; 34482	56.5±14	0.61	25.5	0.47
COPG1	Q9Y678	Coatomer subunit gamma-1	874	97718	49.8±9.6	0.56	26.1	0.53
COPG2	Q9UBF2	Coatomer subunit gamma-2	871	97622	127.4±18.4	0.84	24.5	0.38
COPS2	P61201	COP9 signalosome complex subunit 2	443	51597	110.2±29.9	0.81	26	0.52
COPS3	Q9UNS2	COP9 signalosome complex subunit 3	423	47873	124.8±53.3	0.84	26.5	0.57
COPS4	Q9BT78	COP9 signalosome complex subunit 4	406	46269	130.3±38.4	0.85	26.1	0.53
COPS5	Q92905	COP9 signalosome complex subunit 5	334	37579	101.2±33.1	0.79	26.1	0.53
COPS6	E7EM64	NA	NA	NA	61.3±24	0.64	26	0.52
COPS7A	Q9UBW8	COP9 signalosome complex subunit 7a	275	30277	105.6±11.1	0.8	25.7	0.49
COPS7B	Q9H9Q2	COP9 signalosome complex subunit 7b	264	29622	130±18.6	0.85	24.6	0.39
COPS8	E9PGT6	NA	NA	NA	186.8±80	0.93	25.6	0.48
COPZ1	F8VVA7	NA	NA	NA	33.9±17.9	0.42	26.9	0.6
COQ3	Q9NZJ6	Ubiquinone biosynthesis O-methyltransferase, mitochondrial	369	41054	34.1±4.1	0.42	24.2	0.35
COQ5	Q5HYK3	2-methoxy-6-polyprenyl-1,4-benzoquinol methylase, mitochondrial	327	37140	16.7±4	0.22	24.5	0.38
COQ6	Q9Y2Z9	Ubiquinone biosynthesis monooxygenase COQ6, mitochondrial	468	50870	21.7±6.5	0.28	25.8	0.5
COQ7	H3BP28	NA	NA	NA	33.2±6.6	0.41	23.4	0.27
COQ8A	Q8NI60	Atypical kinase COQ8A, mitochondrial	647	71950	12.7±2.6	0.16	24.5	0.38
COQ8B	Q96D53	Atypical kinase COQ8B, mitochondrial	544	60069	18.1±6.3	0.24	23	0.24
COQ9	O75208	Ubiquinone biosynthesis protein COQ9, mitochondrial	318	35509	31.8±5.9	0.4	25.1	0.43
CORO1B	Q9BR76	Coronin-1B	489	54235	48.4±0.2	0.55	26.2	0.54
CORO1C	Q9ULV4	Coronin-1C	474	53249	218.9±64.9	0.94	27.5	0.66
CORO7-PAM16	A0A0A6YYL4	NA	NA	NA	30.7±15.1	0.38	25.6	0.48
COTL1	Q14019	Coactosin-like protein	142	15945	127.3±56	0.84	28.5	0.75
COX15	Q7KZN9	Cytochrome c oxidase assembly protein COX15 homolog	410	46030	52.6±6.4	0.58	25.2	0.44
COX20	Q5RI15	Cytochrome c oxidase assembly protein COX20, mitochondrial	118	13291	181.2±132.8	0.92	25.6	0.48
COX4I1	P13073	Cytochrome c oxidase subunit 4 isoform 1, mitochondrial	169	19577	35.7±18.6	0.44	27.2	0.63
COX5B	P10606	Cytochrome c oxidase subunit 5B, mitochondrial	129	13696	41.7±21.9	0.49	26.1	0.53
COX6A1	P12074	Cytochrome c oxidase subunit 6A1, mitochondrial	109	12155	66.2±14.4	0.66	27.3	0.64
COX6B1	P14854	Cytochrome c oxidase subunit 6B1	86	10192	39.3±0.4	0.47	24.8	0.41
COX6C	P09669	Cytochrome c oxidase subunit 6C	75	8781	96.6±49.5	0.78	26.7	0.58
COX7A2	D6RIE3	NA	NA	NA	67.4±25.1	0.67	27.1	0.62
COX7A2L	O14548	Cytochrome c oxidase subunit 7A-related protein, mitochondrial	114	12615	30±10.9	0.38	25.9	0.51
COX7C	P15954	Cytochrome c oxidase subunit 7C, mitochondrial	63	7246	112.7±68.4	0.82	25.6	0.48
CPA4	Q9UI42	Carboxypeptidase A4	421	47351	3.9±0.5	0.03	24.8	0.41
CPD	O75976	Carboxypeptidase D	1380	152931	5.8±1	0.06	23.8	0.31
CPLANE1	Q9H799	Ciliogenesis and planar polarity effector 1	3197	361746	3.1±0.2	0.02	21.6	0.1
CPM	P14384	Carboxypeptidase M	443	50514	31.1±3.1	0.39	24.6	0.39
CPNE1	B0QZ18	NA	NA	NA	93.4±17.3	0.77	25.9	0.51
CPNE3	O75131	Copine-3	537	60131	263.3±56.7	0.96	26.6	0.58
CPNE8	Q86YQ8	Copine-8	564	63108	21.3±1.2	0.28	24.8	0.41
CPOX	P36551	Oxygen-dependent coproporphyrinogen-III oxidase, mitochondrial	454	50152	115±6.6	0.82	25.1	0.43
CPPED1	Q9BRF8	Serine/threonine-protein phosphatase CPPED1	314	35548	83.7±41.8	0.74	24.8	0.41
CPS1	P31327	Carbamoyl-phosphate synthase [ammonia], mitochondrial	1500	164939	37.8±13.8	0.46	27.4	0.65
CPSF1	Q10570	Cleavage and polyadenylation specificity factor subunit 1	1443	160884	143.6±67.8	0.87	24.4	0.37
CPSF2	Q9P2I0	Cleavage and polyadenylation specificity factor subunit 2	782	88487	20.6±1.7	0.27	24.6	0.39
CPSF3	Q9UKF6	Cleavage and polyadenylation specificity factor subunit 3	684	77486	64.8±14.8	0.66	24.5	0.38
CPSF4	H7C419; O95639	NA; Cleavage and polyadenylation specificity factor subunit 4	NA; 269	NA; 30255	96.2±27.1	0.78	24.6	0.39
CPSF6	F8WJN3	NA	NA	NA	351.7±380.9	0.98	26.8	0.59
CPSF7	Q8N684	Cleavage and polyadenylation specificity factor subunit 7	471	52050	58.2±8.2	0.62	26.3	0.55
CPT1A	P50416	Carnitine O-palmitoyltransferase 1, liver isoform	773	88368	147.7±21.1	0.88	25.9	0.51
CPT2	P23786	Carnitine O-palmitoyltransferase 2, mitochondrial	658	73777	116.6±95.4	0.82	24.6	0.39
CRADD	P78560; F5H7C2	Death domain-containing protein CRADD ; NA	199; NA	22745; NA	59±16.4	0.63	24.7	0.4
CRAT	P43155	Carnitine O-acetyltransferase	626	70858	167.2±36.3	0.91	23.5	0.28
CRBN	Q96SW2	Protein cereblon	442	50546	25.1±4.6	0.32	23.4	0.27
CREBBP	Q92793	CREB-binding protein	2442	265351	17.9±0.8	0.24	24	0.33
CRELD2	Q6UXH1	Protein disulfide isomerase CRELD2	353	38192	56.8±22.8	0.61	24.9	0.42
CRIP1	P50238	Cysteine-rich protein 1	77	8533	78.9±8.8	0.72	27.6	0.67
CRIP2	P52943	Cysteine-rich protein 2	208	22493	214.6±77	0.94	27.1	0.62
CRIPT	Q9P021	Cysteine-rich PDZ-binding protein	101	11216	9.4±0.4	0.12	25.4	0.46
CRK	P46108	Adapter molecule crk	304	33831	97.2±14.2	0.78	25.5	0.47
CRKL	P46109	Crk-like protein	303	33777	81.3±9	0.73	25.4	0.46
CRLF3	Q8IUI8	Cytokine receptor-like factor 3	442	49766	195.1±30.4	0.93	24.2	0.35
CRNKL1	Q5JY65	NA	NA	NA	39.1±3.1	0.47	24.3	0.36
CROCC	Q5TZA2	Rootletin	2017	228424	119.7±42.6	0.83	28.6	0.76
CRTAP	O75718	Cartilage-associated protein	401	46562	22.1±8.4	0.29	25.1	0.43
CRTC2	Q53ET0	CREB-regulated transcription coactivator 2	693	73302	9.9±0.3	0.13	22.9	0.23
CRTC3	Q6UUV7	CREB-regulated transcription coactivator 3	619	66959	11±0.4	0.14	23.9	0.32
CRY1	Q16526	Cryptochrome-1	586	66395	5.3±0.1	0.05	21.5	0.09
CRYBG1	A0A0J9YWL0	NA	NA	NA	36.1±15.6	0.44	23.2	0.25
CRYBG3	Q68DQ2	Very large A-kinase anchor protein	2970	330633	12.5±3.6	0.16	22.3	0.17
CRYZ	Q08257	Quinone oxidoreductase	329	35207	181.5±50.2	0.92	26.1	0.53
CRYZL1	O95825	Quinone oxidoreductase-like protein 1	349	38697	139.5±44.4	0.86	24.8	0.41
CS	B4DJV2	NA	NA	NA	225.3±310	0.95	28	0.71
CSDE1	O75534	Cold shock domain-containing protein E1	798	88885	13.7±1.4	0.18	26.5	0.57
CSE1L	P55060	Exportin-2	971	110417	134.3±13.5	0.86	27.6	0.67
CSK	P41240	Tyrosine-protein kinase CSK	450	50704	70.2±6.9	0.68	24.8	0.41
CSNK1A1	H0Y9X2; U3KPX3	NA	NA	NA	25.1±3.8	0.32	25.4	0.46
CSNK1D	H7BYT1; P48730	NA; Casein kinase I isoform delta	NA; 415	NA; 47330	4.1±0.8	0.03	25	0.42
CSNK1E	H0Y5S9; P49674	NA; Casein kinase I isoform epsilon	NA; 416	NA; 47315	6.2±2.2	0.07	24.9	0.42
CSNK1G3	H0YBN6; Q9Y6M4	NA; Casein kinase I isoform gamma-3	NA; 447	NA; 51389	11.6±1.3	0.15	24.1	0.34
CSNK2A1	A0A2R8Y5A0; A0A2R8YD58	NA	NA	NA	62.6±6.8	0.64	26	0.52
CSNK2A2	P19784	Casein kinase II subunit alpha'	350	41213	105.2±30.1	0.8	25.7	0.49
CSNK2B	Q5SRQ6	NA	NA	NA	69.1±30.4	0.68	25.7	0.49
CSPG4	Q6UVK1	Chondroitin sulfate proteoglycan 4	2322	250537	31.3±6.4	0.39	25	0.42
CSRP1	P21291	Cysteine and glycine-rich protein 1	193	20567	48.5±6.2	0.55	26.7	0.58
CSRP2	Q16527	Cysteine and glycine-rich protein 2	193	20954	30.2±6.7	0.38	25	0.42
CSTB	P04080	Cystatin-B	98	11140	142.8±39.3	0.87	28.2	0.73
CSTF1	Q05048	Cleavage stimulation factor subunit 1	431	48358	58.2±22.8	0.62	25.2	0.44
CSTF2	E7EWR4	NA	NA	NA	115.6±33.4	0.82	24.6	0.39
CSTF2T	Q9H0L4	Cleavage stimulation factor subunit 2 tau variant	616	64437	42.7±10.3	0.5	24.3	0.36
CSTF3	H0YE74; Q12996	NA; Cleavage stimulation factor subunit 3	NA; 717	NA; 82922	290.5±89.3	0.97	25.4	0.46
CSTPP1	Q9H6J7	Centriolar satellite-associated tubulin polyglutamylase complex regulator 1	331	37353	434.1±245	0.99	25.9	0.51
CTAG2	O75638	Cancer/testis antigen 2	210	21090	9.8±0.9	0.12	24.3	0.36
CTBP1	Q13363	C-terminal-binding protein 1	440	47535	64.4±20	0.65	25.3	0.45
CTBP2	P56545	C-terminal-binding protein 2	445	48945	54.3±4.4	0.6	26.4	0.56
CTCF	A0A2R8YFL0; P49711	NA; Transcriptional repressor CTCF	NA; 727	NA; 82785	64.1±4.8	0.65	25.2	0.44
CTDP1	A0A0A0MR03; Q9Y5B0	NA; RNA polymerase II subunit A C-terminal domain phosphatase	NA; 961	NA; 104399	44.8±6.5	0.52	24.2	0.35
CTDSPL2	Q05D32	CTD small phosphatase-like protein 2	466	52999	28±3.5	0.35	24.3	0.36
CTH	P32929	Cystathionine gamma-lyase	405	44508	41.5±19.6	0.49	25.7	0.49
CTIF	O43310	CBP80/20-dependent translation initiation factor	598	67587	36.5±0.6	0.45	22.7	0.21
CTNNA1	G3XAM7; P35221	NA; Catenin alpha-1	NA; 906	NA; 100071	5.9±1.6	0.06	25.7	0.49
CTNNAL1	Q9UBT7	Alpha-catulin	734	81896	4.7±0.7	0.04	24.3	0.36
CTNNB1	A0A2R8Y804	NA	NA	NA	10.6±5.6	0.13	24.2	0.35
CTNNBL1	A0A087WUB9	NA	NA	NA	590.8±75024.3	0.99	25	0.42
CTNND1	C9JZR2	NA	NA	NA	25.1±3	0.32	25.3	0.45
CTPS1	B4E1E0; P17812	NA; CTP synthase 1	NA; 591	NA; 66690	76.9±35.1	0.71	26.9	0.6
CTPS2	Q9NRF8	CTP synthase 2	586	65678	131.6±28	0.85	24.7	0.4
CTR9	Q6PD62	RNA polymerase-associated protein CTR9 homolog	1173	133502	59.6±1.9	0.63	25.4	0.46
CTSA	X6R5C5	NA	NA	NA	16±2.8	0.21	25.8	0.5
CTSB	P07858	Cathepsin B	339	37822	30.3±5.9	0.38	25.7	0.49
CTSC	P53634	Dipeptidyl peptidase 1	463	51854	31.5±12.6	0.4	25.5	0.47
CTSD	A0A1B0GV23	NA	NA	NA	13.2±2	0.17	24.8	0.41
CTSZ	Q9UBR2	Cathepsin Z	303	33868	14.9±3.1	0.2	27.2	0.63
CTTN	Q14247	Src substrate cortactin	550	61586	64.5±14.3	0.66	27.3	0.64
CTTNBP2NL	Q9P2B4	CTTNBP2 N-terminal-like protein	639	70158	21.7±13.5	0.28	23.8	0.31
CTU1	Q7Z7A3	Cytoplasmic tRNA 2-thiolation protein 1	348	36450	14.4±2.7	0.19	24.3	0.36
CTU2	Q2VPK5	Cytoplasmic tRNA 2-thiolation protein 2	515	56107	66.9±6	0.66	24	0.33
CUL1	Q13616	Cullin-1	776	89679	69.4±4.3	0.68	25.4	0.46
CUL2	A0A0A0MTN0	NA	NA	NA	89.4±16.6	0.75	25.2	0.44
CUL3	Q13618	Cullin-3	768	88930	53±2.1	0.59	25.2	0.44
CUL4A	Q13619	Cullin-4A	759	87680	30.2±3.9	0.38	25.7	0.49
CUL4B	K4DI93	NA	NA	NA	47.9±3.4	0.55	25.6	0.48
CUL5	Q93034	Cullin-5	780	90955	126.9±62.4	0.84	24.4	0.37
CUTA	O60888	Protein CutA	179	19116	55±38.5	0.6	26.2	0.54
CUTC	Q9NTM9	Copper homeostasis protein cutC homolog	273	29341	Inf±404.5	1	24.4	0.37
CUX1	A0A2R8Y852; P39880	NA; Homeobox protein cut-like 1	NA; 1505	NA; 164187	25.5±1.4	0.33	24.2	0.35
CWC15	Q9P013	Spliceosome-associated protein CWC15 homolog	229	26624	31.1±7.5	0.39	24.6	0.39
CWC22	Q9HCG8	Pre-mRNA-splicing factor CWC22 homolog	908	105466	45.5±0.1	0.53	24.5	0.38
CWC25	Q9NXE8	Pre-mRNA-splicing factor CWC25 homolog	425	49647	17±8.5	0.22	24	0.33
CWC27	Q6UX04	Spliceosome-associated protein CWC27 homolog	472	53847	49.4±7	0.56	24.9	0.42
CWF19L1	Q69YN2	CWF19-like protein 1	538	60619	90.1±10.2	0.76	24.8	0.41
CXADR	P78310	Coxsackievirus and adenovirus receptor	365	40030	20±1.1	0.26	25	0.42
CXCR4	P61073	C-X-C chemokine receptor type 4	352	39746	9±1.2	0.11	25.7	0.49
CXorf38	Q8TB03	Uncharacterized protein CXorf38	319	36670	54.9±17.1	0.6	25	0.42
CXXC1	K7EQ21; Q9P0U4	NA; CXXC-type zinc finger protein 1	NA; 656	NA; 75712	16.6±2.6	0.22	23.3	0.26
CYB561	J3QS47	NA	NA	NA	11.6±1.5	0.15	24.2	0.35
CYB5B	H3BUX2; O43169	NA; Cytochrome b5 type B	NA; 150	NA; 16695	190±1138	0.93	26.4	0.56
CYB5R1	Q9UHQ9	NADH-cytochrome b5 reductase 1	305	34095	433.3±363.1	0.99	25.2	0.44
CYB5R3	P00387	NADH-cytochrome b5 reductase 3	301	34235	121.5±30.7	0.83	26.7	0.58
CYBA	P13498	Cytochrome b-245 light chain	195	21013	1.4±0.1	0	25	0.42
CYBRD1	Q53TN4	Plasma membrane ascorbate-dependent reductase CYBRD1	286	31641	69.1±31	0.68	24.6	0.39
CYC1	P08574	Cytochrome c1, heme protein, mitochondrial	325	35422	158.3±162.3	0.9	26.9	0.6
CYCS	C9JFR7	NA	NA	NA	132.7±91.7	0.85	27	0.61
CYFIP1	Q7L576	Cytoplasmic FMR1-interacting protein 1	1253	145182	57.5±14.4	0.62	25.2	0.44
CYFIP2	E7EVJ5	NA	NA	NA	65.9±13.3	0.66	24.2	0.35
CYLD	J3KRR7; Q9NQC7	NA; Ubiquitin carboxyl-terminal hydrolase CYLD	NA; 956	NA; 107316	186.3±90	0.92	26	0.52
CYP1B1	Q16678	Cytochrome P450 1B1	543	60846	2.5±0.2	0.01	24.9	0.42
CYP2S1	Q96SQ9	Cytochrome P450 2S1	504	55817	Inf±548.9	1	23.3	0.26
CYRIB	Q9NUQ9	CYFIP-related Rac1 interactor B	324	36748	130.7±29.1	0.85	26.6	0.58
CYSTM1	Q9H1C7	Cysteine-rich and transmembrane domain-containing protein 1	97	10631	10.9±0.5	0.14	25.7	0.49
CYTH1	Q15438	Cytohesin-1	398	46413	5.8±0	0.06	23.2	0.25
CYTH3	O43739	Cytohesin-3	400	46349	6.9±1.1	0.08	22.9	0.23
CZIB	Q9NWV4	CXXC motif containing zinc binding protein	160	18048	130.8±54.2	0.85	26.1	0.53
DAB2	P98082	Disabled homolog 2	770	82448	15.4±0.1	0.2	25.5	0.47
DAB2IP	A0A3B3ITG3	NA	NA	NA	12±0.6	0.16	22.4	0.18
DAD1	F5GXX5	NA	NA	NA	164.7±58	0.9	26.1	0.53
DAG1	Q14118	Dystroglycan 1	895	97441	11.6±0.7	0.15	25.7	0.49
DAGLB	Q8NCG7	Diacylglycerol lipase-beta	672	73732	41.1±9	0.49	24	0.33
DAP3	P51398	28S ribosomal protein S29, mitochondrial	398	45566	40.8±12.5	0.48	25.7	0.49
DAPK3	O43293	Death-associated protein kinase 3	454	52536	17.6±1.4	0.23	23.4	0.27
DARS1	P14868	Aspartate--tRNA ligase, cytoplasmic	501	57136	595±401.5	0.99	26.8	0.59
DARS2	Q6PI48	Aspartate--tRNA ligase, mitochondrial	645	73563	124.2±43	0.84	25.3	0.45
DAXX	Q9UER7	Death domain-associated protein 6	740	81373	79.8±1.6	0.72	24.8	0.41
DAZAP1	K7EQ55	NA	NA	NA	139.1±50.8	0.86	26.1	0.53
DBI	B8ZWD1	NA	NA	NA	106.4±3.6	0.8	25	0.42
DBN1	Q16643	Drebrin	649	71429	102.3±11.6	0.79	26.2	0.54
DBNL	H0Y5J4; Q9UJU6; B4DDD6	NA; Drebrin-like protein	NA; 430	NA; 48207	101.2±36.8	0.79	25.4	0.46
DBR1	Q9UK59	Lariat debranching enzyme	544	61555	90.9±38.9	0.76	25.1	0.43
DBT	P11182	Lipoamide acyltransferase component of branched-chain alpha-keto acid dehydrogenase complex, mitochondrial	482	53487	152.6±58.7	0.89	24.3	0.36
DCAF1	Q9Y4B6	DDB1- and CUL4-associated factor 1	1507	169007	11.8±1.7	0.15	24.1	0.34
DCAF10	Q5QP82	DDB1- and CUL4-associated factor 10	559	60582	7±0.4	0.08	22.7	0.21
DCAF11	Q8TEB1	DDB1- and CUL4-associated factor 11	546	61670	18.5±NA	0.24	22.9	0.23
DCAF13	A0A087WT20	NA	NA	NA	11.1±0.9	0.14	25.3	0.45
DCAF16	Q9NXF7	DDB1- and CUL4-associated factor 16	216	24193	27.4±8.3	0.35	24.3	0.36
DCAF4	Q8WV16	DDB1- and CUL4-associated factor 4	495	55694	48.3±3	0.55	26.2	0.54
DCAF6	Q58WW2	DDB1- and CUL4-associated factor 6	860	96292	13.9±2	0.18	23.7	0.3
DCAF7	P61962	DDB1- and CUL4-associated factor 7	342	38926	14.9±10.2	0.2	24.7	0.4
DCAF8	Q5TAQ9	DDB1- and CUL4-associated factor 8	597	66852	14.8±1.4	0.19	24.7	0.4
DCAKD	K7ESP4	NA	NA	NA	36.6±6.2	0.45	23.8	0.31
DCBLD1	Q8N8Z6	Discoidin, CUB and LCCL domain-containing protein 1	715	77920	22.7±1.3	0.29	22.3	0.17
DCK	D6RCP9; D6RFG8	NA	NA	NA	71.5±10.8	0.69	24.1	0.34
DCLRE1A	Q6PJP8	DNA cross-link repair 1A protein	1040	116400	153.4±28.4	0.89	25.4	0.46
DCP1A	Q9NPI6	mRNA-decapping enzyme 1A	582	63278	56.4±7.3	0.61	24	0.33
DCPS	Q96C86	m7GpppX diphosphatase	337	38609	144.4±43.4	0.87	25.8	0.5
DCTD	P32321	Deoxycytidylate deaminase	178	20016	1279.5±534.4	1	24.4	0.37
DCTN1	E7EX90	NA	NA	NA	47.4±8.8	0.54	25.5	0.47
DCTN2	Q13561	Dynactin subunit 2	401	44231	71.5±10.6	0.69	25.4	0.46
DCTN3	O75935	Dynactin subunit 3	186	21119	67.7±26.1	0.67	25.4	0.46
DCTN4	Q9UJW0	Dynactin subunit 4	460	52337	43.8±25.3	0.51	24.4	0.37
DCTN5	H3BR94	NA	NA	NA	103±9.9	0.79	25.6	0.48
DCTN6	O00399	Dynactin subunit 6	190	20747	41.2±25	0.49	24.9	0.42
DCTPP1	Q9H773	dCTP pyrophosphatase 1	170	18681	241.1±13.3	0.95	25	0.42
DCUN1D1	Q96GG9	DCN1-like protein 1	259	30124	156.4±14.5	0.89	25.3	0.45
DCUN1D5	E9PQV9; Q9BTE7	NA; DCN1-like protein 5	NA; 237	NA; 27508	39.4±2.3	0.47	25	0.42
DCXR	J3KS22	NA	NA	NA	158.5±60.1	0.9	25	0.42
DDA1	Q9BW61	DET1- and DDB1-associated protein 1	102	11835	6.3±0.9	0.07	23.4	0.27
DDAH1	O94760	N	285	31122	152.1±99.7	0.89	25.9	0.51
DDB1	Q16531	DNA damage-binding protein 1	1140	126968	25.7±5.8	0.33	26.6	0.58
DDB2	A0A087WTQ7; Q92466	NA; DNA damage-binding protein 2	NA; 427	NA; 47864	68.6±9.2	0.68	24.3	0.36
DDI2	Q5TDH0	Protein DDI1 homolog 2	399	44523	57.1±9	0.61	25	0.42
DDOST	A0A0C4DGS1	NA	NA	NA	143.2±209.8	0.87	26.5	0.57
DDR2	Q16832	Discoidin domain-containing receptor 2	855	96736	4.8±1.1	0.04	24.4	0.37
DDRGK1	Q96HY6	DDRGK domain-containing protein 1	314	35611	31.6±6.5	0.4	25.4	0.46
DDT	P30046	D-dopachrome decarboxylase	118	12712	140.2±61	0.87	27.9	0.7
DDX1	Q92499	ATP-dependent RNA helicase DDX1	740	82432	150.4±6.9	0.88	26.5	0.57
DDX10	Q13206	Probable ATP-dependent RNA helicase DDX10	875	100888	46±9.1	0.53	24.5	0.38
DDX11	F5GXJ8; Q96FC9	NA; ATP-dependent DNA helicase DDX11	NA; 970	NA; 108313	10.3±1.4	0.13	23.8	0.31
DDX17	A0A1X7SBZ2	NA	NA	NA	67.2±4.8	0.67	27.2	0.63
DDX18	Q9NVP1	ATP-dependent RNA helicase DDX18	670	75407	118.9±20.3	0.83	25.8	0.5
DDX19A	Q9NUU7	ATP-dependent RNA helicase DDX19A	478	53975	91.7±8.3	0.76	26.6	0.58
DDX19B	H3BQK0	NA	NA	NA	72.9±22.4	0.7	23.4	0.27
DDX20	Q9UHI6	Probable ATP-dependent RNA helicase DDX20	824	92241	35.9±4.6	0.44	25.5	0.47
DDX21	Q9NR30	Nucleolar RNA helicase 2	783	87344	133.8±43.6	0.86	28	0.71
DDX23	Q9BUQ8	Probable ATP-dependent RNA helicase DDX23	820	95583	98.4±10.6	0.78	26	0.52
DDX24	G3V529	NA	NA	NA	10.5±1.1	0.13	24.7	0.4
DDX27	B7Z6D5	NA	NA	NA	57.3±2.3	0.62	25.5	0.47
DDX28	Q9NUL7	Probable ATP-dependent RNA helicase DDX28	540	59581	21.4±2.9	0.28	24.3	0.36
DDX39A	O00148; A0A0D9SEM9	ATP-dependent RNA helicase DDX39A ; NA	427; NA	49130; NA	528.9±440.1	0.99	26.2	0.54
DDX39B	Q5STU3; Q13838	NA; Spliceosome RNA helicase DDX39B	NA; 428	NA; 48991	449.2±434.3	0.99	27.7	0.68
DDX3X	F6S8Q4; A0A2R8YFS5; A0A0D9SFB3	NA	NA	NA	33.3±1.3	0.42	27.3	0.64
DDX4	D6RCM4	NA	NA	NA	121.7±11.3	0.83	28.9	0.79
DDX41	D6RGI7; Q9UJV9	NA; Probable ATP-dependent RNA helicase DDX41	NA; 622	NA; 69838	14.2±1.4	0.19	24.3	0.36
DDX42	Q86XP3	ATP-dependent RNA helicase DDX42	938	102975	51±8.6	0.57	25.8	0.5
DDX46	A0A0C4DG89; Q7L014	NA; Probable ATP-dependent RNA helicase DDX46	NA; 1031	NA; 117362	68.6±11.4	0.68	26.1	0.53
DDX47	Q9H0S4	Probable ATP-dependent RNA helicase DDX47	455	50647	27±0.3	0.34	26	0.52
DDX49	Q9Y6V7	Probable ATP-dependent RNA helicase DDX49	483	54226	11.4±0.8	0.15	24	0.33
DDX5	P17844; J3KTA4	Probable ATP-dependent RNA helicase DDX5 ; NA	614; NA	69148; NA	25.3±2.3	0.32	27.8	0.69
DDX50	Q9BQ39	ATP-dependent RNA helicase DDX50	737	82565	39.5±4.4	0.47	24.8	0.41
DDX51	Q8N8A6	ATP-dependent RNA helicase DDX51	666	72457	78.4±33.5	0.72	24.4	0.37
DDX52	Q9Y2R4	Probable ATP-dependent RNA helicase DDX52	599	67466	21.3±0.6	0.28	25.6	0.48
DDX54	Q8TDD1	ATP-dependent RNA helicase DDX54	881	98595	27.3±3.5	0.34	24.3	0.36
DDX55	F5H5U2; Q8NHQ9	NA; ATP-dependent RNA helicase DDX55	NA; 600	NA; 68547	80.9±1	0.73	24.8	0.41
DDX56	Q9NY93	Probable ATP-dependent RNA helicase DDX56	547	61590	14.4±0.8	0.19	25.3	0.45
DDX58	O95786	Antiviral innate immune response receptor RIG-I	925	106600	45.5±11.5	0.53	23.3	0.26
DDX59	Q5T1V6	Probable ATP-dependent RNA helicase DDX59	619	68810	27.8±7	0.35	24	0.33
DDX6	P26196	Probable ATP-dependent RNA helicase DDX6	483	54417	44.3±2.8	0.52	25.8	0.5
DDX60	Q8IY21	Probable ATP-dependent RNA helicase DDX60	1712	197853	16.7±1.9	0.22	22.8	0.22
DDX60L	Q5H9U9	Probable ATP-dependent RNA helicase DDX60-like	1706	197674	10.2±2.4	0.13	22.6	0.2
DECR1	Q16698	2,4-dienoyl-CoA reductase [	335	36068	167.8±21	0.91	25.8	0.5
DECR2	Q9NUI1	Peroxisomal 2,4-dienoyl-CoA reductase [	292	30778	144.2±44.8	0.87	25.1	0.43
DEGS1	E7EMA0; O15121	NA; Sphingolipid delta	NA; 323	NA; 37866	14.3±7.7	0.19	23.9	0.32
DEK	H0Y993	NA	NA	NA	77.3±8.2	0.71	27	0.61
DENND10	Q8TCE6	DENN domain-containing protein 10	357	40513	140.9±32.8	0.87	24	0.33
DENND4C	Q5VZ89	DENN domain-containing protein 4C	1909	212711	42.8±10	0.5	23.7	0.3
DENND5B	G3V1S3	NA	NA	NA	12.2±0.5	0.16	23.7	0.3
DENR	O43583	Density-regulated protein	198	22092	208.9±54.3	0.94	25.7	0.49
DERA	Q9Y315	Deoxyribose-phosphate aldolase	318	35231	350.1±261.9	0.98	25.2	0.44
DERL1	B4E1G1	NA	NA	NA	62.3±4.1	0.64	26.4	0.56
DERL2	Q9GZP9	Derlin-2	239	27567	78.2±23.6	0.72	23.8	0.31
DESI2	Q9BSY9	Deubiquitinase DESI2	194	21444	10.7±1.7	0.14	23.3	0.26
DFFA	O00273	DNA fragmentation factor subunit alpha	331	36522	84.6±13.5	0.74	26	0.52
DGAT1	O75907	Diacylglycerol O-acyltransferase 1	488	55278	Inf±676.4	1	24.2	0.35
DGCR8	Q8WYQ5	Microprocessor complex subunit DGCR8	773	86045	29±28.6	0.36	23.3	0.26
DGKA	P23743	Diacylglycerol kinase alpha	735	82630	58.2±141.6	0.62	22.5	0.19
DGKD	Q16760	Diacylglycerol kinase delta	1214	134525	175.6±94.7	0.91	27.4	0.65
DGKE	I3L112	NA	NA	NA	95.6±42.8	0.77	22.7	0.21
DGKH	A0A0D9SFR6	NA	NA	NA	11.3±2.2	0.15	22.6	0.2
DGKQ	D6RJB4	NA	NA	NA	39.3±13	0.47	22.9	0.23
DHCR24	A0A0A0MTI1	NA	NA	NA	34.8±2.1	0.43	26.2	0.54
DHCR7	Q9UBM7	7-dehydrocholesterol reductase	475	54489	59.4±29.4	0.63	26.1	0.53
DHFR	P00374	Dihydrofolate reductase	187	21453	12.4±2.3	0.16	25.1	0.43
DHODH	Q02127	Dihydroorotate dehydrogenase	395	42867	339.3±69.2	0.98	24.8	0.41
DHPS	P49366	Deoxyhypusine synthase	369	40971	103.3±29.1	0.79	24.6	0.39
DHRS1	Q96LJ7	Dehydrogenase/reductase SDR family member 1	313	33909	26.6±4.8	0.34	23.8	0.31
DHRS11	Q6UWP2	Dehydrogenase/reductase SDR family member 11	260	28308	Inf±616	1	22.9	0.23
DHRS13	Q6UX07	Dehydrogenase/reductase SDR family member 13	377	40849	11.6±3	0.15	22.3	0.17
DHRS3	O75911	Short-chain dehydrogenase/reductase 3	302	33548	43.6±16.9	0.51	23.2	0.25
DHRS4	Q9BTZ2	Dehydrogenase/reductase SDR family member 4	278	29537	111.4±1522.7	0.81	25.7	0.49
DHRS7	Q9Y394	Dehydrogenase/reductase SDR family member 7	339	38299	321.6±954.8	0.97	24.9	0.42
DHRS7B	A0A0C4DGQ8	NA	NA	NA	94.8±35.8	0.77	24.4	0.37
DHRSX	Q8N5I4	Dehydrogenase/reductase SDR family member on chromosome X	330	36443	127.5±9.9	0.84	24.3	0.36
DHTKD1	Q96HY7	2-oxoadipate dehydrogenase complex component E1	919	103077	63.9±30.7	0.65	24.6	0.39
DHX15	O43143	ATP-dependent RNA helicase DHX15	795	90933	150.2±16.7	0.88	27.1	0.62
DHX16	O60231	Pre-mRNA-splicing factor ATP-dependent RNA helicase DHX16	1041	119264	49.4±3.1	0.56	25	0.42
DHX30	Q7L2E3	ATP-dependent RNA helicase DHX30	1194	133938	36.2±5.6	0.44	25.8	0.5
DHX32	Q7L7V1	Putative pre-mRNA-splicing factor ATP-dependent RNA helicase DHX32	743	84419	8.8±0.9	0.11	23.2	0.25
DHX33	Q9H6R0	ATP-dependent RNA helicase DHX33	707	78874	34.2±6.3	0.42	24.6	0.39
DHX34	Q14147	Probable ATP-dependent RNA helicase DHX34	1143	128120	49.1±8.8	0.56	23.4	0.27
DHX35	Q9H5Z1	Probable ATP-dependent RNA helicase DHX35	703	78910	10.3±0.8	0.13	22.3	0.17
DHX36	Q9H2U1	ATP-dependent DNA/RNA helicase DHX36	1008	114760	33.7±3.7	0.42	25	0.42
DHX37	Q8IY37	Probable ATP-dependent RNA helicase DHX37	1157	129545	29.6±2.7	0.37	24.8	0.41
DHX38	Q92620	Pre-mRNA-splicing factor ATP-dependent RNA helicase PRP16	1227	140503	32.4±3.3	0.41	24.2	0.35
DHX40	Q8IX18	Probable ATP-dependent RNA helicase DHX40	779	88560	7.3±1.4	0.08	23.4	0.27
DHX57	Q6P158	Putative ATP-dependent RNA helicase DHX57	1386	155604	47.5±9.4	0.54	24.1	0.34
DHX8	F5H658; Q14562	NA; ATP-dependent RNA helicase DHX8	NA; 1220	NA; 139315	16.1±10.4	0.21	24.6	0.39
DHX9	Q08211	ATP-dependent RNA helicase A	1270	140958	261.9±367.7	0.96	27.9	0.7
DIABLO	Q9NR28	Diablo IAP-binding mitochondrial protein	239	27131	121.9±38	0.83	25.9	0.51
DIAPH3	Q9NSV4	Protein diaphanous homolog 3	1193	136926	11.7±2	0.15	24.3	0.36
DICER1	Q9UPY3	Endoribonuclease Dicer	1922	218682	384.2±NA	0.98	22.6	0.2
DIDO1	Q9BTC0	Death-inducer obliterator 1	2240	243873	48.3±9.4	0.55	24.4	0.37
DIMT1	Q9UNQ2	Probable dimethyladenosine transferase	313	35236	31.7±2.3	0.4	25.6	0.48
DIP2A	A0A494C143	NA	NA	NA	13.7±4.3	0.18	22.3	0.17
DIP2B	Q9P265	Disco-interacting protein 2 homolog B	1576	171492	45.6±3.3	0.53	24.8	0.41
DIPK2A	Q8NDZ4	Divergent protein kinase domain 2A	430	49482	15.2±5.5	0.2	22.5	0.19
DIS3	Q9Y2L1	Exosome complex exonuclease RRP44	958	109003	53.2±6	0.59	25.4	0.46
DIS3L	Q8TF46	DIS3-like exonuclease 1	1054	120787	7.5±0.9	0.09	22.3	0.17
DIS3L2	Q8IYB7	DIS3-like exonuclease 2	885	99279	69.5±22.1	0.68	24.1	0.34
DISP1	Q96F81	Protein dispatched homolog 1	1524	170934	61.3±72.1	0.64	26.4	0.56
DIXDC1	Q155Q3	Dixin	683	77478	8.3±0.6	0.1	22.1	0.15
DKC1	O60832	H/ACA ribonucleoprotein complex subunit DKC1	514	57674	61±52.2	0.63	26.2	0.54
DLAT	P10515	Dihydrolipoyllysine-residue acetyltransferase component of pyruvate dehydrogenase complex, mitochondrial	647	68997	304.6±89.7	0.97	26.3	0.55
DLD	P09622	Dihydrolipoyl dehydrogenase, mitochondrial	509	54177	115.9±22.2	0.82	27.4	0.65
DLG1	A0A590UJ08; C9JUA9; Q12959	NA; Disks large homolog 1	NA; 904	NA; 100455	31.5±4.7	0.4	24.4	0.37
DLG3	Q5JUW8	NA	NA	NA	19.4±5.7	0.25	23.5	0.28
DLG5	Q8TDM6	Disks large homolog 5	1919	213868	25±5.8	0.32	22.4	0.18
DLGAP4	Q9Y2H0	Disks large-associated protein 4	992	108012	4.9±0.8	0.05	23.3	0.26
DLGAP5	Q15398	Disks large-associated protein 5	846	95115	5.2±0.6	0.05	23.3	0.26
DLST	P36957	Dihydrolipoyllysine-residue succinyltransferase component of 2-oxoglutarate dehydrogenase complex, mitochondrial	453	48755	283±2910.5	0.97	26.4	0.56
DMAC1	Q96GE9	Distal membrane-arm assembly complex protein 1	116	12257	22.1±4.3	0.29	25.6	0.48
DMAC2	Q9NW81	Distal membrane-arm assembly complex protein 2	257	29267	15.2±2.4	0.2	23.6	0.29
DMAP1	Q9NPF5	DNA methyltransferase 1-associated protein 1	467	52993	14.9±3	0.2	24.4	0.37
DMD	A0A5H1ZRP9; A0A087WV90; H0Y304	NA	NA	NA	11.9±2.7	0.16	25.4	0.46
DMXL1	F5H269	NA	NA	NA	33.8±4.9	0.42	22.5	0.19
DMXL2	H0YLM8; Q8TDJ6	NA; DmX-like protein 2	NA; 3036	NA; 339641	27.9±22.6	0.35	25	0.42
DNAAF10	Q96MX6; Q8ND98	Dynein axonemal assembly factor 10 ; NA	357; NA	39740; NA	60.9±21	0.63	24.9	0.42
DNAAF2	Q9NVR5	Protein kintoun	837	91114	10.7±2.3	0.14	23.4	0.27
DNAAF5	Q86Y56	Dynein axonemal assembly factor 5	855	93521	23.6±3	0.31	24.9	0.42
DNAJA1	P31689	DnaJ homolog subfamily A member 1	397	44868	24.7±2	0.32	27.3	0.64
DNAJA2	O60884	DnaJ homolog subfamily A member 2	412	45746	62.4±2.5	0.64	26.5	0.57
DNAJA3	Q96EY1	DnaJ homolog subfamily A member 3, mitochondrial	480	52489	47.8±7	0.55	25.7	0.49
DNAJB1	P25685	DnaJ homolog subfamily B member 1	340	38044	82.3±11.1	0.73	27.1	0.62
DNAJB11	Q9UBS4	DnaJ homolog subfamily B member 11	358	40514	118.6±39	0.83	26.8	0.59
DNAJB12	J3KPS0	NA	NA	NA	21.2±4.1	0.27	25.2	0.44
DNAJB14	Q8TBM8	DnaJ homolog subfamily B member 14	379	42516	16.4±1.9	0.22	23.5	0.28
DNAJB4	Q9UDY4	DnaJ homolog subfamily B member 4	337	37807	47.6±3.3	0.54	26.1	0.53
DNAJB5	O75953	DnaJ homolog subfamily B member 5	348	39133	7.5±0.7	0.09	21.9	0.13
DNAJB6	E9PH18; O75190	NA; DnaJ homolog subfamily B member 6	NA; 326	NA; 36087	7.6±1.8	0.09	25.6	0.48
DNAJC1	Q96KC8	DnaJ homolog subfamily C member 1	554	63883	7.1±2.2	0.08	23.5	0.28
DNAJC10	Q8IXB1	DnaJ homolog subfamily C member 10	793	91080	63.5±7.9	0.65	25.3	0.45
DNAJC11	Q9NVH1	DnaJ homolog subfamily C member 11	559	63278	107.3±45.9	0.8	24.8	0.41
DNAJC13	O75165	DnaJ homolog subfamily C member 13	2243	254415	75.4±21.2	0.71	24.3	0.36
DNAJC15	Q9Y5T4	DnaJ homolog subfamily C member 15	150	16383	8.8±1.2	0.11	24.9	0.42
DNAJC16	Q9Y2G8	DnaJ homolog subfamily C member 16	782	90591	17.4±NA	0.23	22.9	0.23
DNAJC17	H0YLQ7; Q9NVM6	NA; DnaJ homolog subfamily C member 17	NA; 304	NA; 34687	71.9±18.2	0.69	24.7	0.4
DNAJC19	Q96DA6	Mitochondrial import inner membrane translocase subunit TIM14	116	12499	241.6±91	0.95	25.6	0.48
DNAJC2	Q99543	DnaJ homolog subfamily C member 2	621	71996	98±8.1	0.78	25.4	0.46
DNAJC21	Q5F1R6	DnaJ homolog subfamily C member 21	531	62028	34.3±4	0.42	25.5	0.47
DNAJC25	Q9H1X3	DnaJ homolog subfamily C member 25	360	42404	49.7±25.2	0.56	24.1	0.34
DNAJC3	Q13217	DnaJ homolog subfamily C member 3	504	57580	51.7±12.4	0.58	25.1	0.43
DNAJC5	Q9H3Z4	DnaJ homolog subfamily C member 5	198	22149	55.3±2.5	0.6	24.9	0.42
DNAJC6	O75061	Putative tyrosine-protein phosphatase auxilin	913	99997	14.7±2.3	0.19	23.4	0.27
DNAJC7	Q99615	DnaJ homolog subfamily C member 7	494	56441	46.8±9.2	0.54	26.3	0.55
DNAJC8	O75937	DnaJ homolog subfamily C member 8	253	29842	47.5±5.1	0.54	26.5	0.57
DNAJC9	Q8WXX5	DnaJ homolog subfamily C member 9	260	29910	77.3±23.2	0.71	26.5	0.57
DNASE2	O00115	Deoxyribonuclease-2-alpha	360	39581	2.1±0	0	24.5	0.38
DNM1L	O00429	Dynamin-1-like protein	736	81877	95.3±8.7	0.77	26.1	0.53
DNM2	P50570; K7EMQ3	Dynamin-2 ; NA	870; NA	98064; NA	57.8±4	0.62	25.6	0.48
DNMBP	Q6XZF7	Dynamin-binding protein	1577	177347	29.1±9.3	0.36	23.6	0.29
DNMT1	P26358	DNA	1616	183165	18±1.2	0.24	25.7	0.49
DNPEP	Q9ULA0	Aspartyl aminopeptidase	485	53410	214.9±156.3	0.94	25.4	0.46
DNPH1	H0Y8X4	NA	NA	NA	160.9±65	0.9	26.6	0.58
DNTTIP1	Q9H147	Deoxynucleotidyltransferase terminal-interacting protein 1	329	37013	30.4±10.4	0.38	23.7	0.3
DNTTIP2	Q5QJE6	Deoxynucleotidyltransferase terminal-interacting protein 2	756	84469	12.1±1.7	0.16	25.6	0.48
DOCK1	A0A096LNH6; Q14185	NA; Dedicator of cytokinesis protein 1	NA; 1865	NA; 215346	32.8±14	0.41	23.1	0.25
DOCK10	Q96BY6	Dedicator of cytokinesis protein 10	2186	249531	67.6±4.1	0.67	23.7	0.3
DOCK11	A6NIW2	NA	NA	NA	40.4±7.5	0.48	22.8	0.22
DOCK5	Q9H7D0	Dedicator of cytokinesis protein 5	1870	215309	44.1±15.7	0.51	23.4	0.27
DOCK7	Q96N67	Dedicator of cytokinesis protein 7	2140	242561	49.6±9.2	0.56	24.6	0.39
DOCK9	Q9BZ29; A0A088AWN3	Dedicator of cytokinesis protein 9 ; NA	2069; NA	236446; NA	40.9±2.2	0.49	23.1	0.25
DOHH	Q9BU89	Deoxyhypusine hydroxylase	302	32904	45.9±8.1	0.53	23.3	0.26
DOT1L	Q8TEK3	Histone-lysine N-methyltransferase, H3 lysine-79 specific	1537	164856	8.4±0.7	0.1	22.7	0.21
DPCD	Q9BVM2	Protein DPCD	203	23240	32.2±5.5	0.4	24.5	0.38
DPF2	J3KMZ8; Q92785	NA; Zinc finger protein ubi-d4	NA; 391	NA; 44155	25.6±7.7	0.33	24.8	0.41
DPH1	I3L1H5	NA	NA	NA	27±7.5	0.34	23.6	0.29
DPH2	Q9BQC3	2-	489	52083	45.4±11.1	0.52	24.2	0.35
DPH5	Q9H2P9	Diphthine methyl ester synthase	285	31651	105.3±26.4	0.8	25.4	0.46
DPH6	Q7L8W6	Diphthine--ammonia ligase	267	30307	14.5±2.7	0.19	22.2	0.16
DPM1	Q5QPJ9; Q5QPK2	NA	NA	NA	101.7±15.7	0.79	25.9	0.51
DPM3	Q9P2X0	Dolichol-phosphate mannosyltransferase subunit 3	92	10094	54.2±19.6	0.6	26.5	0.57
DPP3	Q9NY33	Dipeptidyl peptidase 3	737	82589	240.8±80.5	0.95	26.4	0.56
DPP7	Q9UHL4	Dipeptidyl peptidase 2	492	54341	106.1±43.5	0.8	22.6	0.2
DPP8	Q6V1X1	Dipeptidyl peptidase 8	898	103358	17.2±1.6	0.23	23.3	0.26
DPP9	Q86TI2	Dipeptidyl peptidase 9	863	98263	77.8±22.1	0.71	24.9	0.42
DPY19L1	A0A1B0GW05	NA	NA	NA	96.9±17.8	0.78	24.5	0.38
DPYD	Q12882	Dihydropyrimidine dehydrogenase [NADP	1025	111401	27±7.3	0.34	23	0.24
DPYSL2	A0A1C7CYX9	NA	NA	NA	118.5±101.4	0.83	26.6	0.58
DR1	Q01658	Protein Dr1	176	19444	105.3±19.9	0.8	26	0.52
DRAP1	C9JCC6	NA	NA	NA	99.6±5.8	0.78	25.2	0.44
DRG1	Q9Y295	Developmentally-regulated GTP-binding protein 1	367	40542	25.7±3.2	0.33	26.2	0.54
DRG2	A8MZF9; P55039	NA; Developmentally-regulated GTP-binding protein 2	NA; 364	NA; 40746	76.8±17.3	0.71	24.8	0.41
DROSHA	Q9NRR4	Ribonuclease 3	1374	159316	6.5±1	0.07	22.5	0.19
DSC2	A0A3B3ISU0	NA	NA	NA	26.4±10.4	0.34	24.8	0.41
DSCC1	Q9BVC3	Sister chromatid cohesion protein DCC1	393	44825	27±9.2	0.34	23.9	0.32
DSG2	Q14126	Desmoglein-2	1118	122294	31.3±4.4	0.39	25.9	0.51
DSN1	Q9H410	Kinetochore-associated protein DSN1 homolog	356	40067	25.2±6	0.32	24	0.33
DSP	P15924	Desmoplakin	2871	331774	13.1±1.5	0.17	25.5	0.47
DST	F6QMI7; Q5T0V7; Q03001	NA; Dystonin	NA; 7570	NA; 860662	24.1±0.5	0.31	23.7	0.3
DSTN	F6RFD5; P60981	NA; Destrin	NA; 165	NA; 18506	58.6±5.1	0.62	27.1	0.62
DTD1	Q8TEA8	D-aminoacyl-tRNA deacylase 1	209	23424	104.4±15.3	0.8	25.8	0.5
DTL	F5GZ90	NA	NA	NA	3.1±0.4	0.01	23.9	0.32
DTNBP1	D6RJC6; D6RCT8	NA	NA	NA	100±7.2	0.79	24.6	0.39
DTWD1	Q8N5C7	tRNA-uridine aminocarboxypropyltransferase 1	304	35248	30.8±3	0.39	24.2	0.35
DTX2	E7ET89	NA	NA	NA	12.6±0.8	0.16	23.1	0.25
DTX3L	Q8TDB6	E3 ubiquitin-protein ligase DTX3L	740	83554	8.7±1.8	0.11	24	0.33
DTYMK	P23919	Thymidylate kinase	212	23819	158.4±10.9	0.9	26	0.52
DUS1L	Q6P1R4	tRNA-dihydrouridine	473	53230	18.5±4.4	0.24	24.2	0.35
DUS2	E7EUN9; Q9NX74	NA; tRNA-dihydrouridine	NA; 493	NA; 55050	23.5±9.5	0.3	24.2	0.35
DUS3L	Q96G46	tRNA-dihydrouridine	650	72594	83.1±6.7	0.73	25	0.42
DUSP11	O75319	RNA/RNP complex-1-interacting phosphatase	377	43710	8.9±0.7	0.11	23.6	0.29
DUSP12	Q9UNI6	Dual specificity protein phosphatase 12	340	37687	124.6±34.9	0.84	24.6	0.39
DUSP23	Q9BVJ7	Dual specificity protein phosphatase 23	150	16588	95.8±29.4	0.77	25.1	0.43
DUSP3	P51452	Dual specificity protein phosphatase 3	185	20478	47.2±4.5	0.54	26	0.52
DUSP9	Q99956	Dual specificity protein phosphatase 9	384	41868	8.6±0.7	0.11	24	0.33
DUT	P33316; H0YNJ9	Deoxyuridine 5'-triphosphate nucleotidohydrolase, mitochondrial ; NA	252; NA	26563; NA	50.4±5.6	0.57	27.4	0.65
DVL2	O14641	Segment polarity protein dishevelled homolog DVL-2	736	78948	13±1.8	0.17	24	0.33
DYNC1H1	Q14204	Cytoplasmic dynein 1 heavy chain 1	4646	532408	78.9±14.2	0.72	26.1	0.53
DYNC1I2	E9PGG1; Q13409; E7EQL5	NA; Cytoplasmic dynein 1 intermediate chain 2	NA; 638	NA; 71457	177.5±38.7	0.92	26	0.52
DYNC1LI1	E9PHI6; Q9Y6G9	NA; Cytoplasmic dynein 1 light intermediate chain 1	NA; 523	NA; 56579	115.1±23.2	0.82	25.8	0.5
DYNC1LI2	O43237	Cytoplasmic dynein 1 light intermediate chain 2	492	54099	46.1±4.8	0.53	25.4	0.46
DYNC2I2	Q96EX3	Cytoplasmic dynein 2 intermediate chain 2	536	57801	4.4±0.3	0.04	22.8	0.22
DYNLL1	P63167	Dynein light chain 1, cytoplasmic	89	10366	91.6±8.9	0.76	26.9	0.6
DYNLRB1	Q9NP97	Dynein light chain roadblock-type 1	96	10922	23±1	0.3	25.2	0.44
DYNLT1	P63172	Dynein light chain Tctex-type 1	113	12452	13.6±1.6	0.18	25.1	0.43
DYNLT3	A6NGJ0	NA	NA	NA	39.8±10.9	0.48	26.9	0.6
DYRK1A	A0A2R8Y6I6; A0A2R8Y6L5	NA	NA	NA	20.8±NA	0.27	23.5	0.28
E2F4	Q16254	Transcription factor E2F4	413	43960	4.9±0.5	0.05	22.9	0.23
E4F1	H3BUJ7	NA	NA	NA	5.2±0.1	0.05	22.8	0.22
EAF1	Q96JC9	ELL-associated factor 1	268	29042	13.4±1	0.17	24.3	0.36
EAPP	G3V2W9	NA	NA	NA	7.4±1.2	0.09	25.1	0.43
EARS2	Q5JPH6	Probable glutamate--tRNA ligase, mitochondrial	523	58689	44.4±8	0.52	23.9	0.32
EBAG9	E9PJ38; E9PND3	NA	NA	NA	68.3±37.9	0.67	22.6	0.2
EBNA1BP2	H7C2Q8	NA	NA	NA	43.9±1.9	0.51	27.4	0.65
EBP	Q15125	3-beta-hydroxysteroid-Delta	230	26353	125.7±28	0.84	27.7	0.68
ECD	O95905	Protein ecdysoneless homolog	644	72758	12.1±2.2	0.16	23.5	0.28
ECE1	A0A3B3ISF9	NA	NA	NA	13.9±1	0.18	24.7	0.4
ECEL1	O95672	Endothelin-converting enzyme-like 1	775	87791	2±1.2	0	23.8	0.31
ECH1	Q13011	Delta	328	35816	82.7±19.7	0.73	27.6	0.67
ECHDC1	Q9NTX5	Ethylmalonyl-CoA decarboxylase	307	33698	133.8±71.1	0.86	24.8	0.41
ECHS1	P30084	Enoyl-CoA hydratase, mitochondrial	290	31387	139.3±30.4	0.86	27.2	0.63
ECI1	P42126	Enoyl-CoA delta isomerase 1, mitochondrial	302	32816	245.8±38.9	0.95	27.4	0.65
ECI2	A0A0C4DGA2	NA	NA	NA	103.3±10.1	0.79	25.5	0.47
ECPAS	Q5VYK3	Proteasome adapter and scaffold protein ECM29	1845	204291	73.3±16.8	0.7	25.8	0.5
ECSIT	Q9BQ95	Evolutionarily conserved signaling intermediate in Toll pathway, mitochondrial	431	49148	30±7.8	0.38	25.1	0.43
ECT2	Q9H8V3	Protein ECT2	914	103505	2.9±0.3	0.01	23.4	0.27
EDC3	H3BPW9; Q96F86	NA; Enhancer of mRNA-decapping protein 3	NA; 508	NA; 56078	29.3±3.1	0.37	24.6	0.39
EDC4	Q6P2E9	Enhancer of mRNA-decapping protein 4	1401	151661	69.7±8.8	0.68	25.2	0.44
EDEM3	Q9BZQ6	ER degradation-enhancing alpha-mannosidase-like protein 3	932	104664	12.9±1	0.17	23.3	0.26
EDF1	O60869	Endothelial differentiation-related factor 1	148	16369	20.1±2.8	0.26	27.2	0.63
EDIL3	O43854	EGF-like repeat and discoidin I-like domain-containing protein 3	480	53765	5.3±0.4	0.05	23.9	0.32
EDRF1	Q3B7T1	Erythroid differentiation-related factor 1	1238	138528	10.2±1.4	0.13	22.4	0.18
EEA1	Q15075	Early endosome antigen 1	1411	162466	255±165.8	0.96	25.2	0.44
EED	A0A5F9ZI63	NA	NA	NA	78.5±15.5	0.72	24.4	0.37
EEF1A1	P68104	Elongation factor 1-alpha 1	462	50141	157.8±116.8	0.9	26.9	0.6
EEF1AKMT2	A0A494BZY7	NA	NA	NA	75.3±8.9	0.7	23.3	0.26
EEF1AKMT4	P0DPD7	EEF1A lysine methyltransferase 4	255	28306	30.9±9.9	0.39	24.7	0.4
EEF1B2	P24534	Elongation factor 1-beta	225	24764	683.5±931	0.99	27.5	0.66
EEF1D	E9PRY8; P29692; E9PL71; E9PK06	NA; Elongation factor 1-delta	NA; 281	NA; 31122	150.6±58.4	0.88	27.2	0.63
EEF1E1	O43324	Eukaryotic translation elongation factor 1 epsilon-1	174	19811	105.2±18.6	0.8	26.4	0.56
EEF1G	P26641	Elongation factor 1-gamma	437	50119	399.5±216.1	0.98	28.9	0.79
EEF2	P13639	Elongation factor 2	858	95338	134.4±87.1	0.86	28.8	0.78
EEF2KMT	Q96G04	Protein-lysine N-methyltransferase EEF2KMT	330	36915	9.8±0.6	0.12	23.6	0.29
EEFSEC	P57772	Selenocysteine-specific elongation factor	596	65305	89±32.3	0.75	24.3	0.36
EFCAB7	A8K855	EF-hand calcium-binding domain-containing protein 7	629	71981	48.3±24.8	0.55	25	0.42
EFEMP1	Q12805	EGF-containing fibulin-like extracellular matrix protein 1	493	54641	3±0.6	0.01	24.6	0.39
EFHD2	Q96C19	EF-hand domain-containing protein D2	240	26697	78±10.3	0.72	27.1	0.62
EFL1	Q7Z2Z2	Elongation factor-like GTPase 1	1120	125430	207.5±52.4	0.94	24.2	0.35
EFR3A	A0A1B0GUZ7	NA	NA	NA	6.4±0	0.07	22.8	0.22
EFR3B	H7BXG9; Q9Y2G0	NA; Protein EFR3 homolog B	NA; 817	NA; 92487	50.4±11	0.57	24.5	0.38
EFTUD2	Q15029	116 kDa U5 small nuclear ribonucleoprotein component	972	109436	48.9±8	0.56	26.1	0.53
EGFR	E9PFD7; P00533	NA; Epidermal growth factor receptor	NA; 1210	NA; 134277	26.1±6	0.33	25.9	0.51
EGLN1	Q9GZT9	Egl nine homolog 1	426	46021	30.7±12.5	0.38	24.7	0.4
EHBP1	Q8NDI1	EH domain-binding protein 1	1231	140017	28.1±1.9	0.35	22.9	0.23
EHBP1L1	Q8N3D4	EH domain-binding protein 1-like protein 1	1523	161854	36.3±4.2	0.44	24.4	0.37
EHD1	A0A024R571	NA	NA	NA	83.1±8.2	0.73	26	0.52
EHD2	Q9NZN4	EH domain-containing protein 2	543	61161	18.6±1.4	0.24	25	0.42
EHD4	Q9H223	EH domain-containing protein 4	541	61175	73.8±12.4	0.7	25	0.42
EHMT1	A0A1B0GVZ8; Q9H9B1	NA; Histone-lysine N-methyltransferase EHMT1	NA; 1298	NA; 141466	24.6±1.8	0.32	24.1	0.34
EHMT2	A0A0G2JIS2	NA	NA	NA	29.3±6	0.37	24.1	0.34
EIF1	K7EM18	NA	NA	NA	9.8±1.5	0.12	26.4	0.56
EIF1AD	E9PLI6	NA	NA	NA	9±2.1	0.11	23.7	0.3
EIF1AX	P47813	Eukaryotic translation initiation factor 1A, X-chromosomal	144	16460	63.8±8.4	0.65	27.5	0.66
EIF1B	O60739	Eukaryotic translation initiation factor 1b	113	12824	9.2±0.9	0.11	24.4	0.37
EIF2A	F8WAE5; Q9BY44	NA; Eukaryotic translation initiation factor 2A	NA; 585	NA; 64990	75.3±12.6	0.7	26.3	0.55
EIF2AK2	P19525	Interferon-induced, double-stranded RNA-activated protein kinase	551	62094	76.9±10.6	0.71	26	0.52
EIF2AK3	Q9NZJ5	Eukaryotic translation initiation factor 2-alpha kinase 3	1116	125216	14.8±2.1	0.19	22.9	0.23
EIF2AK4	Q9P2K8	eIF-2-alpha kinase GCN2	1649	186911	57.5±13.5	0.62	23.3	0.26
EIF2B1	H0YGG4; Q14232	NA; Translation initiation factor eIF-2B subunit alpha	NA; 305	NA; 33712	190.5±42	0.93	26.2	0.54
EIF2B2	P49770	Translation initiation factor eIF-2B subunit beta	351	38990	123.3±79.2	0.84	26.1	0.53
EIF2B3	Q9NR50	Translation initiation factor eIF-2B subunit gamma	452	50240	139.8±86.6	0.87	24.9	0.42
EIF2B4	E7ERK9	NA	NA	NA	171.6±80.6	0.91	24.6	0.39
EIF2B5	A0A3B3IUB1	NA	NA	NA	201.4±43.1	0.93	25	0.42
EIF2D	P41214	Eukaryotic translation initiation factor 2D	584	64706	63.9±29	0.65	25.1	0.43
EIF2S1	P05198	Eukaryotic translation initiation factor 2 subunit 1	315	36112	395.1±106	0.98	27.3	0.64
EIF2S2	P20042	Eukaryotic translation initiation factor 2 subunit 2	333	38388	49.3±2.4	0.56	26.4	0.56
EIF2S3	P41091	Eukaryotic translation initiation factor 2 subunit 3	472	51109	28.5±9.9	0.36	27.7	0.68
EIF3A	Q14152	Eukaryotic translation initiation factor 3 subunit A	1382	166569	46.5±3.7	0.53	26.7	0.58
EIF3B	P55884	Eukaryotic translation initiation factor 3 subunit B	814	92482	102±8.2	0.79	26.6	0.58
EIF3C	Q99613	Eukaryotic translation initiation factor 3 subunit C	913	105344	36.6±8.2	0.45	27.3	0.64
EIF3D	O15371	Eukaryotic translation initiation factor 3 subunit D	548	63973	78.4±28.8	0.72	26.2	0.54
EIF3E	P60228	Eukaryotic translation initiation factor 3 subunit E	445	52221	47.8±13.1	0.55	26.5	0.57
EIF3F	O00303	Eukaryotic translation initiation factor 3 subunit F	357	37564	53.7±21	0.59	27.4	0.65
EIF3G	O75821; K7EL60; K7ER90	Eukaryotic translation initiation factor 3 subunit G ; NA	320; NA	35611; NA	119.2±6673.9	0.83	26.3	0.55
EIF3H	B3KS98	NA	NA	NA	66.8±16.7	0.66	26.4	0.56
EIF3I	Q13347	Eukaryotic translation initiation factor 3 subunit I	325	36502	34.9±5.4	0.43	27.4	0.65
EIF3J	O75822	Eukaryotic translation initiation factor 3 subunit J	258	29062	149.5±41.1	0.88	26	0.52
EIF3K	Q9UBQ5	Eukaryotic translation initiation factor 3 subunit K	218	25060	62±33	0.64	27.7	0.68
EIF3L	B0QY89	NA	NA	NA	96.5±45.9	0.78	27.1	0.62
EIF3M	Q7L2H7	Eukaryotic translation initiation factor 3 subunit M	374	42503	75.9±25.3	0.71	26.4	0.56
EIF4A1	P60842	Eukaryotic initiation factor 4A-I	406	46154	61.8±4.1	0.64	28.1	0.72
EIF4A2	Q14240	Eukaryotic initiation factor 4A-II	407	46402	51.1±51.2	0.57	25.4	0.46
EIF4A3	I3L3H2; P38919	NA; Eukaryotic initiation factor 4A-III	NA; 411	NA; 46871	48±2.6	0.55	27.4	0.65
EIF4B	E7EX17; F8VP89	NA	NA	NA	94.9±26.6	0.77	27.2	0.63
EIF4E	P06730	Eukaryotic translation initiation factor 4E	217	25097	Inf±16630.7	1	27.5	0.66
EIF4E2	B9A044; O60573	NA; Eukaryotic translation initiation factor 4E type 2	NA; 245	NA; 28362	46.8±5.8	0.54	25.8	0.5
EIF4ENIF1	Q9NRA8	Eukaryotic translation initiation factor 4E transporter	985	108201	22.6±3	0.29	23.4	0.27
EIF4G1	E7EX73; Q04637; E7EUU4	NA; Eukaryotic translation initiation factor 4 gamma 1	NA; 1599	NA; 175491	40.2±3.7	0.48	27.1	0.62
EIF4G2	H0Y3P2; D3DQV9	NA	NA	NA	62.6±28.6	0.64	26.4	0.56
EIF4G3	A0A0U1RQK7; A0A0A0MSA7	NA	NA	NA	36±12.8	0.44	23.7	0.3
EIF4H	Q15056	Eukaryotic translation initiation factor 4H	248	27385	49.9±3	0.56	27.5	0.66
EIF5	P55010	Eukaryotic translation initiation factor 5	431	49223	223.7±942	0.95	26.5	0.57
EIF5A	I3L397	NA	NA	NA	82.6±10.8	0.73	28.7	0.77
EIF5B	A0A087WUT6	NA	NA	NA	143.8±261.8	0.87	26.7	0.58
EIF6	P56537	Eukaryotic translation initiation factor 6	245	26599	136.5±1154.3	0.86	27.8	0.69
EIPR1	A8MUM1	NA	NA	NA	77.1±5.9	0.71	24.1	0.34
ELAC2	E7ES68; Q9BQ52	NA; Zinc phosphodiesterase ELAC protein 2	NA; 826	NA; 92219	34±1.2	0.42	25.6	0.48
ELAVL1	Q15717	ELAV-like protein 1	326	36092	139.2±18.9	0.86	27.7	0.68
ELAVL2	A0A0A0MRX1	NA	NA	NA	113±2.8	0.82	24	0.33
ELF1	A0A0U1RRL5	NA	NA	NA	3.8±NA	0.02	21.6	0.1
ELF2	Q15723	ETS-related transcription factor Elf-2	593	63967	4.6±0.3	0.04	22.5	0.19
ELL	U3KQ90; P55199	NA; RNA polymerase II elongation factor ELL	NA; 621	NA; 68265	20±1.3	0.26	23.8	0.31
ELL2	O00472	RNA polymerase II elongation factor ELL2	640	72324	3.3±NA	0.02	22.7	0.21
ELMO2	Q5JVZ5	NA	NA	NA	125.1±50.4	0.84	24.5	0.38
ELOB	B8ZZU8	NA	NA	NA	21.6±2.6	0.28	27	0.61
ELOC	E5RHG8	NA	NA	NA	46.2±6.8	0.53	26.8	0.59
ELOF1	K7EN05	NA	NA	NA	93.9±17	0.77	26.2	0.54
ELOVL1	Q9BW60	Elongation of very long chain fatty acids protein 1	279	32663	54.1±10.8	0.59	27.1	0.62
ELOVL5	Q9NYP7	Elongation of very long chain fatty acids protein 5	299	35293	30.1±7.1	0.38	25.7	0.49
ELP1	O95163	Elongator complex protein 1	1332	150254	89.4±3.6	0.75	25.4	0.46
ELP2	Q6IA86	Elongator complex protein 2	826	92500	46.3±9	0.53	25	0.42
ELP3	Q9H9T3	Elongator complex protein 3	547	62259	47.5±1.3	0.54	24.9	0.42
ELP4	Q96EB1	Elongator complex protein 4	424	46588	24.6±2.8	0.32	24.3	0.36
ELP5	I3L1Q3	NA	NA	NA	37.2±3.1	0.45	23.7	0.3
ELP6	Q0PNE2	Elongator complex protein 6	266	29793	224±132.1	0.95	24.1	0.34
EMC1	Q8N766	ER membrane protein complex subunit 1	993	111759	70.5±14.5	0.68	25.2	0.44
EMC2	Q15006	ER membrane protein complex subunit 2	297	34834	120.1±34.8	0.83	25.7	0.49
EMC3	Q9P0I2	ER membrane protein complex subunit 3	261	29952	41.3±4	0.49	24.8	0.41
EMC4	Q5J8M3	ER membrane protein complex subunit 4	183	20087	27.7±0.7	0.35	25.7	0.49
EMC6	Q9BV81	ER membrane protein complex subunit 6	110	12017	56±1	0.61	24.2	0.35
EMC7	Q9NPA0	ER membrane protein complex subunit 7	242	26471	13.4±1	0.17	25.1	0.43
EMC8	O43402	ER membrane protein complex subunit 8	210	23773	85±44.3	0.74	25.3	0.45
EMD	P50402	Emerin	254	28994	125.1±3.4	0.84	27.2	0.63
EME1	Q96AY2	Crossover junction endonuclease EME1	570	63252	18.6±0.1	0.24	22.6	0.2
EMG1	Q92979	Ribosomal RNA small subunit methyltransferase NEP1	244	26720	46.8±2.6	0.54	26.1	0.53
EML1	F8W717	NA	NA	NA	69.2±1.7	0.68	23	0.24
EML2	C9JRL6; O95834	NA; Echinoderm microtubule-associated protein-like 2	NA; 649	NA; 70679	93.2±48.7	0.77	25.7	0.49
EML3	B7WPE2	NA	NA	NA	43±19.4	0.5	23.6	0.29
EML4	B5MBZ0; Q9HC35	NA; Echinoderm microtubule-associated protein-like 4	NA; 981	NA; 108916	90.6±21.4	0.76	25.7	0.49
EMSY	Q7Z589	BRCA2-interacting transcriptional repressor EMSY	1322	141468	134.6±92.8	0.86	26.4	0.56
ENAH	A0A0U1RRM6; Q8N8S7	NA; Protein enabled homolog	NA; 591	NA; 66510	53.8±2.7	0.59	25.7	0.49
ENDOD1	O94919	Endonuclease domain-containing 1 protein	500	55017	117.9±1217.4	0.83	24.2	0.35
ENG	P17813	Endoglin	658	70578	8.4±1.1	0.1	23.1	0.25
ENGASE	Q8NFI3	Cytosolic endo-beta-N-acetylglucosaminidase	743	83987	139.4±9.6	0.86	23.5	0.28
ENO1	P06733	Alpha-enolase	434	47169	668.4±5551.3	0.99	30.2	0.92
ENO3	P13929	Beta-enolase	434	46987	52.2±15.5	0.58	24.9	0.42
ENOPH1	Q9UHY7	Enolase-phosphatase E1	261	28933	239.8±83.5	0.95	25.6	0.48
ENOSF1	A0A3F2YNX7	NA	NA	NA	60.3±49.8	0.63	24.2	0.35
ENTPD7	Q9NQZ7	Ectonucleoside triphosphate diphosphohydrolase 7	604	68960	6.3±0.8	0.07	22.2	0.16
ENY2	Q9NPA8	Transcription and mRNA export factor ENY2	101	11529	25.6±7.1	0.33	24.9	0.42
EOGT	Q5NDL2	EGF domain-specific O-linked N-acetylglucosamine transferase	527	62011	1184.2±1145.5	1	23.7	0.3
EP300	Q09472	Histone acetyltransferase p300	2414	264161	12.8±2.1	0.17	24.1	0.34
EP400	Q96L91	E1A-binding protein p400	3159	343489	21.8±7.3	0.28	23	0.24
EPB41	P11171; A0A1B0GWG0	Protein 4.1 ; NA	864; NA	97017; NA	40±5	0.48	24.2	0.35
EPB41L1	A0A0C4DH22; A0A1B0GTW6; H7C2K6	NA	NA	NA	40±8.6	0.48	25	0.42
EPB41L2	O43491; E9PHY5	Band 4.1-like protein 2 ; NA	1005; NA	112588; NA	62.9±5	0.65	25.7	0.49
EPB41L5	Q9HCM4	Band 4.1-like protein 5	733	81856	12.9±2.7	0.17	22.9	0.23
EPHA2	P29317	Ephrin type-A receptor 2	976	108266	5.6±0.2	0.06	24.5	0.38
EPHB4	P54760	Ephrin type-B receptor 4	987	108270	11.1±3.1	0.14	23.9	0.32
EPHX1	P07099	Epoxide hydrolase 1	455	52949	Inf±2794.3	1	26.1	0.53
EPM2AIP1	Q7L775	EPM2A-interacting protein 1	607	70370	9.4±1.6	0.12	22.8	0.22
EPN1	Q9Y6I3	Epsin-1	576	60293	44.7±21.4	0.52	23.8	0.31
EPN2	I3L2B2; O95208	NA; Epsin-2	NA; 641	NA; 68482	55.9±9.2	0.61	23.9	0.32
EPPK1	P58107	Epiplakin	5088	555658	42.2±41.7	0.5	25.9	0.51
EPRS1	P07814	Bifunctional glutamate/proline--tRNA ligase	1512	170591	60.4±20.8	0.63	27.1	0.62
EPS15	B1AUU8; P42566	NA; Epidermal growth factor receptor substrate 15	NA; 896	NA; 98656	54.8±18.8	0.6	24	0.33
EPS15L1	Q9UBC2	Epidermal growth factor receptor substrate 15-like 1	864	94255	75.3±10.4	0.7	24.6	0.39
EPS8L2	Q9H6S3	Epidermal growth factor receptor kinase substrate 8-like protein 2	715	80621	50±1.3	0.57	25	0.42
ERAL1	O75616	GTPase Era, mitochondrial	437	48350	36.2±2.1	0.44	25.2	0.44
ERAP1	Q9NZ08	Endoplasmic reticulum aminopeptidase 1	941	107235	119.8±8.4	0.83	24.6	0.39
ERBB2	B4DTR1; P04626	NA; Receptor tyrosine-protein kinase erbB-2	NA; 1255	NA; 137910	48.3±16.6	0.55	27.2	0.63
ERBB4	A0A0A0MSE1	NA	NA	NA	28.4±0.7	0.36	25.9	0.51
ERBIN	Q96RT1	Erbin	1412	158298	14.7±0.3	0.19	24.1	0.34
ERC1	G8JLD3; X6RLX0	NA	NA	NA	50.2±9.9	0.57	24.9	0.42
ERCC2	P18074	General transcription and DNA repair factor IIH helicase subunit XPD	760	86909	35.4±12.3	0.43	24	0.33
ERCC3	P19447	General transcription and DNA repair factor IIH helicase subunit XPB	782	89278	49.6±30.2	0.56	23.6	0.29
ERCC4	Q92889	DNA repair endonuclease XPF	916	104486	52.2±15.9	0.58	23.3	0.26
ERCC5	P28715	DNA excision repair protein ERCC-5	1186	133108	23.4±4.1	0.3	24.3	0.36
ERCC6	Q03468	DNA excision repair protein ERCC-6	1493	168416	26.3±7.7	0.34	24.1	0.34
ERCC6L	Q2NKX8	DNA excision repair protein ERCC-6-like	1250	141103	46.9±7.2	0.54	23.9	0.32
ERF	P50548	ETS domain-containing transcription factor ERF	548	58703	4.8±0.8	0.04	23.9	0.32
ERGIC1	Q969X5	Endoplasmic reticulum-Golgi intermediate compartment protein 1	290	32592	158.5±82.4	0.9	26.6	0.58
ERGIC3	H0Y621	NA	NA	NA	102.6±84.6	0.79	25.8	0.5
ERH	P84090	Enhancer of rudimentary homolog	104	12259	77.9±9.5	0.71	26.9	0.6
ERI1	Q8IV48	3'-5' exoribonuclease 1	349	40064	21.8±2.2	0.28	24.5	0.38
ERI3	O43414	ERI1 exoribonuclease 3	337	37238	136±200	0.86	25.6	0.48
ERICH1	Q86X53	Glutamate-rich protein 1	443	48984	33±6.8	0.41	23.2	0.25
ERLEC1	Q96DZ1	Endoplasmic reticulum lectin 1	483	54858	23.5±6.5	0.3	24	0.33
ERLIN1	O75477	Erlin-1	348	39171	139.6±27.8	0.86	25.9	0.51
ERLIN2	O94905	Erlin-2	339	37840	182.7±155.3	0.92	25.8	0.5
ERMP1	Q7Z2K6	Endoplasmic reticulum metallopeptidase 1	904	100231	59.6±16.9	0.63	25.5	0.47
ERO1A	Q96HE7	ERO1-like protein alpha	468	54393	119.7±22.5	0.83	25.8	0.5
ERP29	P30040	Endoplasmic reticulum resident protein 29	261	28993	102.9±5.1	0.79	27.1	0.62
ERP44	Q9BS26	Endoplasmic reticulum resident protein 44	406	46971	170.4±47.1	0.91	26.8	0.59
ESCO2	Q56NI9	N-acetyltransferase ESCO2	601	68307	3.1±0.5	0.02	23.1	0.25
ESD	P10768	S-formylglutathione hydrolase	282	31463	501±287.6	0.99	26.3	0.55
ESF1	Q9H501	ESF1 homolog	851	98796	60.1±6.1	0.63	24.9	0.42
ESPL1	Q14674	Separin	2120	233175	6±0.5	0.06	23	0.24
ESPN	A0A1B0GUN9	NA	NA	NA	75.2±21.2	0.7	26.9	0.6
ESRP2	Q9H6T0	Epithelial splicing regulatory protein 2	727	78401	15.7±2.2	0.21	24.8	0.41
ESRRA	P11474	Steroid hormone receptor ERR1	423	45510	4.7±0.6	0.04	22.7	0.21
ESS2	Q96DF8	Splicing factor ESS-2 homolog	476	52568	10.6±1.3	0.13	23.3	0.26
ESYT1	Q9BSJ8	Extended synaptotagmin-1	1104	122856	62.2±6.6	0.64	26.2	0.54
ESYT2	A0A499FIX8; H7BXI1	NA	NA	NA	64.3±22	0.65	25.4	0.46
ETF1	P62495	Eukaryotic peptide chain release factor subunit 1	437	49031	130±16.2	0.85	26.5	0.57
ETFA	P13804	Electron transfer flavoprotein subunit alpha, mitochondrial	333	35080	204±10.3	0.94	27.6	0.67
ETFB	P38117	Electron transfer flavoprotein subunit beta	255	27844	110.9±37.5	0.81	27.2	0.63
ETFDH	Q16134	Electron transfer flavoprotein-ubiquinone oxidoreductase, mitochondrial	617	68495	93.2±44.6	0.77	23.9	0.32
ETHE1	O95571	Persulfide dioxygenase ETHE1, mitochondrial	254	27873	Inf±503.2	1	26	0.52
ETNK1	H0YH69	NA	NA	NA	6.1±1.1	0.07	24.4	0.37
EVC	E9PCN4	NA	NA	NA	100.6±67.1	0.79	26.6	0.58
EVI5	O60447	Ecotropic viral integration site 5 protein homolog	810	92949	14.2±1.9	0.19	23.2	0.25
EVI5L	Q96CN4	EVI5-like protein	794	91376	36.5±11.2	0.45	23	0.24
EVPL	K7EKI0; Q92817	NA; Envoplakin	NA; 2033	NA; 231604	26.1±20.4	0.33	23.2	0.25
EWSR1	B0QYK0	NA	NA	NA	124.1±55	0.84	26.1	0.53
EXD2	Q9NVH0	Exonuclease 3'-5' domain-containing protein 2	621	70353	15.4±2.2	0.2	23.1	0.25
EXO1	Q9UQ84	Exonuclease 1	846	94103	3.7±1.2	0.02	23	0.24
EXOC1	Q9NV70	Exocyst complex component 1	894	101982	126.9±54.1	0.84	24	0.33
EXOC2	Q96KP1	Exocyst complex component 2	924	104066	60.1±21.8	0.63	24.2	0.35
EXOC3	O60645	Exocyst complex component 3	745	85567	35.3±17.3	0.43	24.2	0.35
EXOC4	Q96A65	Exocyst complex component 4	974	110498	58±32.1	0.62	24.4	0.37
EXOC5	O00471	Exocyst complex component 5	708	81853	108.6±11.3	0.81	24	0.33
EXOC6	Q8TAG9	Exocyst complex component 6	804	93722	54.4±5.4	0.6	23.4	0.27
EXOC6B	A0A0U1RRB6	NA	NA	NA	26.9±5.4	0.34	22.8	0.22
EXOC7	A0A0A0MRE1; A0A0A0MSB8	NA	NA	NA	33.3±13.6	0.41	24.2	0.35
EXOC8	Q8IYI6	Exocyst complex component 8	725	81799	40.9±10.9	0.49	24.6	0.39
EXOSC1	Q9Y3B2	Exosome complex component CSL4	195	21452	32.5±5.9	0.41	25.6	0.48
EXOSC10	Q01780	Exosome component 10	885	100831	32.3±1	0.4	25.2	0.44
EXOSC2	Q13868	Exosome complex component RRP4	293	32789	212.4±195.9	0.94	25.9	0.51
EXOSC3	Q9NQT5	Exosome complex component RRP40	275	29572	67.8±19.9	0.67	25	0.42
EXOSC4	Q9NPD3	Exosome complex component RRP41	245	26383	120.2±8492.1	0.83	26.2	0.54
EXOSC5	Q9NQT4	Exosome complex component RRP46	235	25249	78.2±29.4	0.72	25.8	0.5
EXOSC6	Q5RKV6	Exosome complex component MTR3	272	28235	305.6±110.9	0.97	25.4	0.46
EXOSC7	Q15024	Exosome complex component RRP42	291	31821	320.3±194.6	0.97	25.5	0.47
EXOSC8	Q96B26	Exosome complex component RRP43	276	30040	65.1±22	0.66	25.6	0.48
EXOSC9	D6RIY6; Q06265	NA; Exosome complex component RRP45	NA; 439	NA; 48949	78.7±25	0.72	25.7	0.49
EXT2	Q93063	Exostosin-2	718	82255	4.4±0	0.04	22.9	0.23
EXTL2	Q9UBQ6	Exostosin-like 2	330	37466	30.1±5.4	0.38	23.7	0.3
EYA3	Q99504	Eyes absent homolog 3	573	62663	34.4±20.8	0.43	24.2	0.35
EYA4	E7ESD5	NA	NA	NA	15.3±NA	0.2	24.4	0.37
EZH1	A0A0A0MSY9	NA	NA	NA	27.4±NA	0.35	23.9	0.32
EZH2	Q15910	Histone-lysine N-methyltransferase EZH2	746	85363	42.8±8.5	0.5	23.9	0.32
F11R	Q9Y624	Junctional adhesion molecule A	299	32583	16.8±2	0.22	24.3	0.36
FADD	Q13158	FAS-associated death domain protein	208	23279	10.8±1.3	0.14	24.2	0.35
FADS1	O60427	Acyl-CoA	444	51964	8.1±1.8	0.1	24.5	0.38
FADS3	E9PS00	NA	NA	NA	8±2.2	0.09	24.5	0.38
FAF1	B3KT28; Q9UNN5	NA; FAS-associated factor 1	NA; 650	NA; 73954	47.6±5.5	0.54	25.5	0.47
FAF2	Q96CS3	FAS-associated factor 2	445	52623	78.7±7.5	0.72	25.9	0.51
FAH	P16930	Fumarylacetoacetase	419	46374	183.6±33.2	0.92	23.8	0.31
FAHD1	Q6P587	Acylpyruvase FAHD1, mitochondrial	224	24843	207.8±50.1	0.94	25.3	0.45
FAHD2A	Q96GK7	Fumarylacetoacetate hydrolase domain-containing protein 2A	314	34596	62.5±26.6	0.64	24.5	0.38
FAIM	Q9NVQ4	Fas apoptotic inhibitory molecule 1	179	20215	13.5±6	0.18	24.7	0.4
FAM111B	Q6SJ93	Serine protease FAM111B	734	84674	7.7±2.1	0.09	23.8	0.31
FAM114A1	Q8IWE2	Protein NOXP20	563	60742	77.2±8.8	0.71	24.5	0.38
FAM114A2	E5RGF9; Q9NRY5	NA; Protein FAM114A2	NA; 505	NA; 55468	142.8±46.2	0.87	24.4	0.37
FAM118B	E9PMJ2	NA	NA	NA	50.5±6.4	0.57	23.3	0.26
FAM120A	Q9NZB2; A0A494C0Y9	Constitutive coactivator of PPAR-gamma-like protein 1 ; NA	1118; NA	121888; NA	51.6±19.4	0.58	25.6	0.48
FAM120C	Q9NX05	Constitutive coactivator of PPAR-gamma-like protein 2	1096	120588	133.1±8.1	0.85	22.6	0.2
FAM133B	G3XAI9	NA	NA	NA	37.2±NA	0.45	24.2	0.35
FAM136A	Q96C01	Protein FAM136A	138	15641	104.5±129	0.8	24.2	0.35
FAM162A	F8W7Q4	NA	NA	NA	106.8±31.2	0.8	25.6	0.48
FAM184B	Q9ULE4	Protein FAM184B	1060	121044	149.6±115.5	0.88	22.9	0.23
FAM185A	Q8N0U4	Protein FAM185A	392	42301	156.2±38.5	0.89	24.2	0.35
FAM20B	O75063	Glycosaminoglycan xylosylkinase	409	46432	78.4±6.7	0.72	23.8	0.31
FAM210A	K7EK00	NA	NA	NA	244.2±23.7	0.95	25.2	0.44
FAM234A	C9J1M4; Q9H0X4	NA; Protein FAM234A	NA; 552	NA; 59660	11.3±1.6	0.15	23.7	0.3
FAM32A	Q9Y421	Protein FAM32A	112	13178	5.3±0.7	0.05	25	0.42
FAM3C	Q92520	Protein FAM3C	227	24680	44.9±6.5	0.52	25.2	0.44
FAM50A	Q14320	Protein FAM50A	339	40242	37.4±1.9	0.45	25.5	0.47
FAM83B	Q5T0W9	Protein FAM83B	1011	114799	15.4±NA	0.2	24	0.33
FAM83D	A0A087WXK8	NA	NA	NA	4.7±0.1	0.04	24.1	0.34
FAM83G	A6ND36	Protein FAM83G	823	90835	9.9±1	0.12	22.9	0.23
FAM83H	A0A494C1T9	NA	NA	NA	2.8±0.3	0.01	23.4	0.27
FAM91A1	Q658Y4	Protein FAM91A1	838	93909	115.7±84.2	0.82	24	0.33
FAM98A	Q8NCA5	Protein FAM98A	518	55273	95.2±6.7	0.77	26	0.52
FAM98B	Q52LJ0	Protein FAM98B	433	45547	246.4±35.7	0.96	25.7	0.49
FANCA	O15360	Fanconi anemia group A protein	1455	162775	9±0.5	0.11	22.8	0.22
FANCD2	Q9BXW9	Fanconi anemia group D2 protein	1451	164128	20.6±4.3	0.27	24.1	0.34
FANCI	Q9NVI1	Fanconi anemia group I protein	1328	149324	23.9±3.4	0.31	24.4	0.37
FAR1	Q8WVX9	Fatty acyl-CoA reductase 1	515	59357	6.5±0.9	0.07	24.2	0.35
FARP1	A0A1B0GV68; C9JME2	NA	NA	NA	42±23.5	0.5	23.9	0.32
FARS2	O95363	Phenylalanine--tRNA ligase, mitochondrial	451	52357	50.3±9.6	0.57	24.4	0.37
FARSA	K7EPH2; Q9Y285	NA; Phenylalanine--tRNA ligase alpha subunit	NA; 508	NA; 57564	89.2±54.3	0.75	25.6	0.48
FARSB	Q9NSD9	Phenylalanine--tRNA ligase beta subunit	589	66116	615.5±155.2	0.99	26.6	0.58
FAS	P25445	Tumor necrosis factor receptor superfamily member 6	335	37732	53.4±11.2	0.59	24.5	0.38
FASN	P49327	Fatty acid synthase	2511	273427	51±21.5	0.57	27.7	0.68
FASTKD2	Q9NYY8	FAST kinase domain-containing protein 2, mitochondrial	710	81463	34.3±5.6	0.42	24.7	0.4
FASTKD3	Q14CZ7	FAST kinase domain-containing protein 3, mitochondrial	662	75689	13.9±1.2	0.18	23.3	0.26
FASTKD5	Q7L8L6	FAST kinase domain-containing protein 5, mitochondrial	764	86574	36.7±5.7	0.45	24.4	0.37
FAU	E9PR30	NA	NA	NA	148±279.9	0.88	29.3	0.83
FBH1	F6UZG9	NA	NA	NA	3.9±0.3	0.03	21.5	0.09
FBL	M0QXL5; P22087	NA; rRNA 2'-O-methyltransferase fibrillarin	NA; 321	NA; 33784	112.9±14.8	0.82	27.4	0.65
FBLN1	P23142	Fibulin-1	703	77214	2.9±0.6	0.01	23.9	0.32
FBN1	P35555	Fibrillin-1 [Cleaved into: Asprosin]	2871	312298	3.5±0	0.02	23.4	0.27
FBXL12	Q9NXK8	F-box/LRR-repeat protein 12	326	37026	28.4±3.7	0.36	22.3	0.17
FBXL15	A0A0C4DFV0	NA	NA	NA	29.6±0.2	0.37	22.1	0.15
FBXL18	Q96ME1	F-box/LRR-repeat protein 18	805	88341	41.4±4.6	0.49	23.9	0.32
FBXO11	Q86XK2	F-box only protein 11	927	103585	5.7±0.6	0.06	23	0.24
FBXO2	A0A286YF37	NA	NA	NA	144.2±156.3	0.87	24.4	0.37
FBXO22	Q8NEZ5	F-box only protein 22	403	44508	51.9±5.7	0.58	25.2	0.44
FBXO28	Q9NVF7	F-box only protein 28	368	41149	3.2±NA	0.02	23.5	0.28
FBXO3	E9PJM3	NA	NA	NA	9.9±0.6	0.12	23.1	0.25
FBXO30	Q8TB52	F-box only protein 30	745	82304	20±2	0.26	23.2	0.25
FBXO38	Q6PIJ6	F-box only protein 38	1188	133944	9.3±1	0.12	23.2	0.25
FBXO4	Q9UKT5	F-box only protein 4	387	44136	122.7±77.2	0.83	23.2	0.25
FBXO7	Q9Y3I1	F-box only protein 7	522	58503	9.9±3.3	0.12	24.4	0.37
FBXO9	Q9UK97	F-box only protein 9	447	52329	19.2±4.8	0.25	23.1	0.25
FBXW11	Q9UKB1	F-box/WD repeat-containing protein 11	542	62091	4.2±0.6	0.03	22.8	0.22
FCF1	G3V5S9	NA	NA	NA	30.6±7.3	0.38	25.2	0.44
FCHO2	Q0JRZ9	F-BAR domain only protein 2	810	88924	48.8±12.5	0.56	24.1	0.34
FDFT1	P37268	Squalene synthase	417	48115	4.7±1.2	0.04	24.2	0.35
FDPS	P14324	Farnesyl pyrophosphate synthase	419	48275	55.8±18.5	0.6	28	0.71
FDX1	P10109	Adrenodoxin, mitochondrial	184	19393	20.6±2	0.27	24.6	0.39
FDXR	P22570	NADPH:adrenodoxin oxidoreductase, mitochondrial	491	53837	122.9±673.4	0.83	24.1	0.34
FECH	P22830	Ferrochelatase, mitochondrial	423	47862	29.9±7.8	0.38	23.8	0.31
FEM1B	Q9UK73	Protein fem-1 homolog B	627	70264	8.6±0.5	0.11	22.6	0.2
FEN1	P39748	Flap endonuclease 1	380	42593	67.6±15.2	0.67	27.7	0.68
FERMT1	Q9BQL6	Fermitin family homolog 1	677	77437	49.5±9.6	0.56	24.2	0.35
FERMT2	Q96AC1	Fermitin family homolog 2	680	77861	68.2±8.4	0.67	26.1	0.53
FGF2	A0A0A0MQV6	NA	NA	NA	44.2±22.3	0.51	24.1	0.34
FH	P07954	Fumarate hydratase, mitochondrial	510	54637	233.7±116.3	0.95	28.1	0.72
FHIP1A	Q05DH4	FHF complex subunit HOOK interacting protein 1A	1040	116621	85.5±17.8	0.74	24.3	0.36
FHIP2A	Q5W0V3	FHF complex subunit HOOK interacting protein 2A	765	86558	46.2±2.4	0.53	23.4	0.27
FHL2	Q14192	Four and a half LIM domains protein 2	279	32193	27.8±10	0.35	26.7	0.58
FHL3	Q13643	Four and a half LIM domains protein 3	280	31192	72.6±10.7	0.69	25.1	0.43
FHOD1	Q9Y613	FH1/FH2 domain-containing protein 1	1164	126551	94.8±20.5	0.77	24.6	0.39
FIBP	O43427	Acidic fibroblast growth factor intracellular-binding protein	364	41878	14.9±6.2	0.2	23.5	0.28
FIP1L1	Q6UN15; H0Y8P7	Pre-mRNA 3'-end-processing factor FIP1 ; NA	594; NA	66526; NA	101.8±7.7	0.79	26.5	0.57
FIS1	Q9Y3D6	Mitochondrial fission 1 protein	152	16938	53±10.2	0.59	26.4	0.56
FKBP10	Q96AY3	Peptidyl-prolyl cis-trans isomerase FKBP10	582	64245	45.2±1.6	0.52	25.8	0.5
FKBP14	Q9NWM8	Peptidyl-prolyl cis-trans isomerase FKBP14	211	24172	61±26.6	0.64	24.3	0.36
FKBP15	Q5T1M5	FK506-binding protein 15	1219	133630	88.3±15.4	0.75	24.6	0.39
FKBP1A	P62942	Peptidyl-prolyl cis-trans isomerase FKBP1A	108	11951	96±10.1	0.77	26.3	0.55
FKBP2	A0A494C1N0	NA	NA	NA	154.6±38.8	0.89	26.5	0.57
FKBP3	Q00688	Peptidyl-prolyl cis-trans isomerase FKBP3	224	25177	138.6±12.1	0.86	26.8	0.59
FKBP4	Q02790	Peptidyl-prolyl cis-trans isomerase FKBP4	459	51805	5.1±1219.6	0.05	27.5	0.66
FKBP5	Q13451	Peptidyl-prolyl cis-trans isomerase FKBP5	457	51212	121.8±35.2	0.83	25.6	0.48
FKBP8	Q14318; M0R2K9	Peptidyl-prolyl cis-trans isomerase FKBP8 ; NA	412; NA	44562; NA	27.3±4.8	0.34	25.8	0.5
FKBP9	O95302	Peptidyl-prolyl cis-trans isomerase FKBP9	570	63084	44.5±3.3	0.52	25.3	0.45
FLAD1	Q8NFF5	FAD synthase	587	65266	71.4±36.8	0.69	24.3	0.36
FLCN	Q8NFG4	Folliculin	579	64473	20.4±1.8	0.26	22.5	0.19
FLII	Q13045	Protein flightless-1 homolog	1269	144751	46.1±16.9	0.53	25.2	0.44
FLNA	Q60FE5; P21333	NA; Filamin-A	NA; 2647	NA; 280739	160.4±44.6	0.9	28	0.71
FLNB	O75369	Filamin-B	2602	278164	139.5±15.3	0.86	26.9	0.6
FLOT1	O75955	Flotillin-1	427	47355	58.7±27.2	0.62	25.3	0.45
FLOT2	Q14254	Flotillin-2	428	47064	130.4±18	0.85	25.4	0.46
FLVCR1	Q9Y5Y0	Feline leukemia virus subgroup C receptor-related protein 1	555	59863	37.1±11.5	0.45	24.6	0.39
FLYWCH1	Q4VC44	FLYWCH-type zinc finger-containing protein 1	716	80108	10.7±4.2	0.14	23.4	0.27
FLYWCH2	I3L4I0; Q96CP2	NA; FLYWCH family member 2	NA; 140	NA; 14564	18.9±3.6	0.25	25.9	0.51
FMC1	Q96HJ9	Protein FMC1 homolog	113	12749	58±53.1	0.62	25.1	0.43
FMNL1	O95466; K7EK60	Formin-like protein 1 ; NA	1100; NA	121854; NA	36.1±9.2	0.44	24.1	0.34
FMNL2	Q96PY5	Formin-like protein 2	1086	123321	20.5±4.5	0.26	23.6	0.29
FMR1	G3V0J0; Q06787	NA; Fragile X messenger ribonucleoprotein 1	NA; 632	NA; 71174	45.8±6	0.53	25.3	0.45
FN3KRP	Q9HA64	Ketosamine-3-kinase	309	34412	185.8±52.8	0.92	25.5	0.47
FNBP1	Q96RU3; H0Y7W6	Formin-binding protein 1 ; NA	617; NA	71307; NA	31.9±12	0.4	24.2	0.35
FNBP4	Q8N3X1	Formin-binding protein 4	1017	110266	74.7±9.1	0.7	24.3	0.36
FNDC3A	Q9Y2H6	Fibronectin type-III domain-containing protein 3A	1198	131852	22.6±2.3	0.29	24.5	0.38
FNDC3B	Q53EP0	Fibronectin type III domain-containing protein 3B	1204	132888	6.8±0.8	0.08	24.6	0.39
FNTA	P49354	Protein farnesyltransferase/geranylgeranyltransferase type-1 subunit alpha	379	44409	64.7±5.1	0.66	24.4	0.37
FNTB	P49356	Protein farnesyltransferase subunit beta	437	48774	185.4±NA	0.92	24.2	0.35
FOCAD	Q5VW36	Focadhesin	1801	200058	59.7±30.4	0.63	24.1	0.34
FOLR1	P15328	Folate receptor alpha	257	29819	102.8±47.5	0.79	25.9	0.51
FOSL1	P15407	Fos-related antigen 1	271	29413	5.3±0.2	0.05	22.5	0.19
FOSL2	P15408	Fos-related antigen 2	326	35193	6.4±0.4	0.07	24	0.33
FOXC1	Q12948	Forkhead box protein C1	553	56789	3.8±NA	0.02	23.7	0.3
FOXK1	P85037	Forkhead box protein K1	733	75457	41.7±6.1	0.49	25.3	0.45
FOXK2	Q01167	Forkhead box protein K2	660	69062	12.8±3.1	0.17	23.7	0.3
FOXRED1	Q96CU9	FAD-dependent oxidoreductase domain-containing protein 1	486	53812	40.6±12.1	0.48	23.5	0.28
FOXRED2	Q8IWF2	FAD-dependent oxidoreductase domain-containing protein 2	684	77791	5.5±NA	0.06	22.2	0.16
FPGS	Q05932	Folylpolyglutamate synthase, mitochondrial	587	64609	15.1±3.6	0.2	23.8	0.31
FRA10AC1	Q70Z53	Protein FRA10AC1	315	37548	11.3±NA	0.15	23.7	0.3
FRG1	Q14331	Protein FRG1	258	29172	25.9±1.5	0.33	24.6	0.39
FRYL	O94915	Protein furry homolog-like	3013	339598	35±8.2	0.43	23.2	0.25
FSCN1	Q16658	Fascin	493	54530	Inf±1068.3	1	28.5	0.75
FTH1	G3V192; P02794	NA; Ferritin heavy chain	NA; 183	NA; 21226	7.2±1.4	0.08	25.2	0.44
FTL	P02792	Ferritin light chain	175	20020	5.6±0.6	0.06	22.3	0.17
FTO	A0A1B0GTY1; Q9C0B1	NA; Alpha-ketoglutarate-dependent dioxygenase FTO	NA; 505	NA; 58282	63±12.8	0.65	24.6	0.39
FTSJ1	Q9UET6	Putative tRNA	329	36079	11.7±1.4	0.15	24.2	0.35
FTSJ3	Q8IY81	pre-rRNA 2'-O-ribose RNA methyltransferase FTSJ3	847	96558	104.5±35.4	0.8	26.4	0.56
FUBP1	C9JSZ1; Q96AE4	NA; Far upstream element-binding protein 1	NA; 644	NA; 67560	558.5±171	0.99	27.3	0.64
FUBP3	Q96I24	Far upstream element-binding protein 3	572	61640	76.2±12.6	0.71	26.2	0.54
FUCA2	Q9BTY2	Plasma alpha-L-fucosidase	467	54067	1.8±0.1	0	23.6	0.29
FUNDC1	Q8IVP5	FUN14 domain-containing protein 1	155	17178	8.5±2.1	0.11	23.1	0.25
FUNDC2	Q9BWH2	FUN14 domain-containing protein 2	189	20676	21.3±1.4	0.27	25.3	0.45
FUS	P35637; H3BPE7	RNA-binding protein FUS ; NA	526; NA	53426; NA	100±24.4	0.79	27	0.61
FXN	Q16595	Frataxin, mitochondrial	210	23135	18.1±5.6	0.24	25.5	0.47
FXR1	E7EU85; P51114; E9PFF5	NA; RNA-binding protein FXR1	NA; 621	NA; 69721	22.7±2.6	0.29	25.8	0.5
FXR2	P51116	RNA-binding protein FXR2	673	74223	38.1±7	0.46	25.7	0.49
FYCO1	Q9BQS8	FYVE and coiled-coil domain-containing protein 1	1478	166983	39.4±0.6	0.47	23.2	0.25
FYN	P06241	Tyrosine-protein kinase Fyn	537	60762	13.8±2.5	0.18	24.6	0.39
FYTTD1	Q96QD9	UAP56-interacting factor	318	35818	1.7±0.2	0	22.6	0.2
FZD2	Q14332	Frizzled-2	565	63554	5.4±NA	0.05	23.4	0.27
FZD6	O60353	Frizzled-6	706	79292	5.4±0.2	0.05	23.2	0.25
G3BP1	Q13283	Ras GTPase-activating protein-binding protein 1	466	52164	177.3±57.7	0.92	27.4	0.65
G3BP2	Q9UN86	Ras GTPase-activating protein-binding protein 2	482	54121	49.8±3	0.56	26.7	0.58
G6PC3	K7ESE6	NA	NA	NA	55.8±10.1	0.6	24.7	0.4
G6PD	P11413	Glucose-6-phosphate 1-dehydrogenase	515	59257	48.9±17.2	0.56	27.2	0.63
GAA	P10253	Lysosomal alpha-glucosidase	952	105324	104.9±8.9	0.8	24	0.33
GABARAP	H6UMI1	NA	NA	NA	5.7±1.4	0.06	25.9	0.51
GABARAPL1	F5GZY7	NA	NA	NA	6.8±0.7	0.08	25.3	0.45
GABARAPL2	P60520	Gamma-aminobutyric acid receptor-associated protein-like 2	117	13667	3.4±0.6	0.02	24.7	0.4
GABPA	Q06546	GA-binding protein alpha chain	454	51295	27.8±7.9	0.35	24.7	0.4
GABPB1	Q06547; H9ZYI9	GA-binding protein subunit beta-1 ; NA	395; NA	42483; NA	26.1±7.4	0.33	24.2	0.35
GADD45GIP1	Q8TAE8	Growth arrest and DNA damage-inducible proteins-interacting protein 1	222	25384	34.5±28.4	0.43	23.8	0.31
GAK	O14976	Cyclin-G-associated kinase	1311	143191	33.7±6.2	0.42	24.3	0.36
GALE	Q14376	UDP-glucose 4-epimerase	348	38282	155.1±114.2	0.89	25.2	0.44
GALK1	P51570	Galactokinase	392	42272	203±68.5	0.94	25.7	0.49
GALK2	Q01415	N-acetylgalactosamine kinase	458	50378	80.4±27.8	0.73	24.4	0.37
GALM	Q96C23	Galactose mutarotase	342	37766	108.7±47.6	0.81	23.1	0.25
GALNS	P34059	N-acetylgalactosamine-6-sulfatase	522	58026	8.3±3.2	0.1	22.9	0.23
GALNT1	Q10472	Polypeptide N-acetylgalactosaminyltransferase 1	559	64219	21±3.7	0.27	24.2	0.35
GALNT10	Q86SR1	Polypeptide N-acetylgalactosaminyltransferase 10	603	68992	14±NA	0.18	24.6	0.39
GALNT2	Q10471	Polypeptide N-acetylgalactosaminyltransferase 2	571	64733	29.8±2.9	0.38	25.9	0.51
GALNT6	Q8NCL4	Polypeptide N-acetylgalactosaminyltransferase 6	622	71159	31.2±3.8	0.39	24.4	0.37
GALNT7	Q86SF2	N-acetylgalactosaminyltransferase 7	657	75389	38.6±3.4	0.47	25	0.42
GAMT	Q14353	Guanidinoacetate N-methyltransferase	236	26318	48.3±10.6	0.55	24.8	0.41
GAN	Q9H2C0	Gigaxonin	597	67638	75±NA	0.7	23.7	0.3
GANAB	E9PKU7; Q14697	NA; Neutral alpha-glucosidase AB	NA; 944	NA; 106874	141.8±66.9	0.87	27	0.61
GAPDH	P04406	Glyceraldehyde-3-phosphate dehydrogenase	335	36053	168.6±86.3	0.91	27.5	0.66
GAPVD1	Q14C86	GTPase-activating protein and VPS9 domain-containing protein 1	1478	164980	69.7±2.4	0.68	25.5	0.47
GAR1	Q9NY12	H/ACA ribonucleoprotein complex subunit 1	217	22348	79.1±16.8	0.72	26.9	0.6
GARS1	P41250	Glycine--tRNA ligase	739	83166	56.9±21.9	0.61	26.7	0.58
GART	P22102	Trifunctional purine biosynthetic protein adenosine-3 [Includes: Phosphoribosylamine--glycine ligase	1010	107767	74.1±14.2	0.7	27.1	0.62
GAS1	P54826	Growth arrest-specific protein 1	345	35693	9.6±0.7	0.12	23.8	0.31
GATA6	Q92908	Transcription factor GATA-6	595	60033	5.2±1.1	0.05	22.8	0.22
GATAD1	Q8WUU5	GATA zinc finger domain-containing protein 1	269	28690	5±NA	0.05	23.5	0.28
GATAD2A	Q86YP4	Transcriptional repressor p66-alpha	633	68063	20.8±3	0.27	24.6	0.39
GATAD2B	A0A0U1RRM1; Q8WXI9	NA; Transcriptional repressor p66-beta	NA; 593	NA; 65261	18.8±0.5	0.25	25.4	0.46
GATD1	Q8NB37	Glutamine amidotransferase-like class 1 domain-containing protein 1	220	23298	16±1.6	0.21	23.1	0.25
GBA	A0A0G2JNZ5	NA	NA	NA	17.9±3.9	0.24	25.1	0.43
GBE1	Q04446	1,4-alpha-glucan-branching enzyme	702	80474	175.3±34	0.91	26.1	0.53
GBF1	Q92538	Golgi-specific brefeldin A-resistance guanine nucleotide exchange factor 1	1859	206446	28±1.4	0.35	24.7	0.4
GCAT	O75600	2-amino-3-ketobutyrate coenzyme A ligase, mitochondrial	419	45285	51.3±11.8	0.57	24.5	0.38
GCC1	Q96CN9	GRIP and coiled-coil domain-containing protein 1	775	87811	12.4±0.8	0.16	23.1	0.25
GCC2	Q8IWJ2	GRIP and coiled-coil domain-containing protein 2	1684	195910	18.8±5.2	0.25	23.7	0.3
GCDH	Q92947	Glutaryl-CoA dehydrogenase, mitochondrial	438	48127	97.7±17.5	0.78	25.1	0.43
GCFC2	P16383	Intron Large complex component GCFC2	781	89385	25.8±NA	0.33	23.7	0.3
GCHFR	P30047	GTP cyclohydrolase 1 feedback regulatory protein	84	9698	104.9±47	0.8	24.9	0.42
GCLC	P48506	Glutamate--cysteine ligase catalytic subunit	637	72766	126.3±29.6	0.84	24.9	0.42
GCLM	P48507	Glutamate--cysteine ligase regulatory subunit	274	30727	64.4±6.1	0.65	26.8	0.59
GCN1	Q92616	eIF-2-alpha kinase activator GCN1	2671	292710	81.8±8.9	0.73	26.1	0.53
GCOM1	H8Y6P7	NA	NA	NA	119.2±59.4	0.83	25.8	0.5
GCSH	P23434	Glycine cleavage system H protein, mitochondrial	173	18885	128.8±60.1	0.85	24.3	0.36
GDA	Q9Y2T3	Guanine deaminase	454	51003	95.6±49.6	0.77	26.6	0.58
GDAP1	Q8TB36	Ganglioside-induced differentiation-associated protein 1	358	41346	213.5±189.6	0.94	23.8	0.31
GDAP2	Q9NXN4	Ganglioside-induced differentiation-associated protein 2	497	56225	13.5±1.8	0.18	23.1	0.25
GDE1	Q9NZC3	Glycerophosphodiester phosphodiesterase 1	331	37718	45.7±11.1	0.53	24.9	0.42
GDF15	Q99988	Growth/differentiation factor 15	308	34140	4.3±3.9	0.03	24.4	0.37
GDI1	P31150	Rab GDP dissociation inhibitor alpha	447	50583	1083.3±3281.9	1	25.6	0.48
GDI2	P50395	Rab GDP dissociation inhibitor beta	445	50663	249.2±21	0.96	27.7	0.68
GDPD3	Q7L5L3	Lysophospholipase D GDPD3	318	36596	90.1±17.1	0.76	24.5	0.38
GDPGP1	Q6ZNW5	GDP-D-glucose phosphorylase 1	385	42362	63.7±NA	0.65	23.4	0.27
GEMIN4	I3L2C7	NA	NA	NA	77.3±47.6	0.71	25.6	0.48
GEMIN5	Q8TEQ6	Gem-associated protein 5	1508	168589	211.9±91.6	0.94	26.1	0.53
GEMIN6	Q8WXD5	Gem-associated protein 6	167	18824	48.5±5.1	0.55	25	0.42
GET4	Q7L5D6	Golgi to ER traffic protein 4 homolog	327	36504	93.7±11.2	0.77	24.4	0.37
GFER	P55789	FAD-linked sulfhydryl oxidase ALR	205	23449	187.3±133.8	0.93	23.3	0.26
GFM1	Q96RP9	Elongation factor G, mitochondrial	751	83471	46.9±2	0.54	25.4	0.46
GFM2	Q969S9	Ribosome-releasing factor 2, mitochondrial	779	86601	45.2±10.8	0.52	24.3	0.36
GFPT1	Q06210	Glutamine--fructose-6-phosphate aminotransferase [isomerizing] 1	699	78806	89±27.3	0.75	26.8	0.59
GFPT2	O94808	Glutamine--fructose-6-phosphate aminotransferase [isomerizing] 2	682	76931	40.5±11.9	0.48	23.5	0.28
GFUS	Q13630	GDP-L-fucose synthase	321	35893	151±57.9	0.88	25.5	0.47
GGA1	Q9UJY5	ADP-ribosylation factor-binding protein GGA1	639	70384	44.3±1.2	0.52	24.7	0.4
GGA2	Q9UJY4	ADP-ribosylation factor-binding protein GGA2	613	67150	4.3±0.7	0.03	23.5	0.28
GGA3	J3KSS7; Q9NZ52	NA; ADP-ribosylation factor-binding protein GGA3	NA; 723	NA; 78315	39.1±5.9	0.47	24.3	0.36
GGCT	O75223	Gamma-glutamylcyclotransferase	188	21008	166.7±52	0.9	27.1	0.62
GGCX	P38435	Vitamin K-dependent gamma-carboxylase	758	87561	53.6±10.4	0.59	24.5	0.38
GGH	Q92820	Gamma-glutamyl hydrolase	318	35964	32.3±15.2	0.41	24.6	0.39
GGNBP2	Q9H3C7	Gametogenetin-binding protein 2	697	79086	1.6±0.2	0	22.9	0.23
GGPS1	O95749	Geranylgeranyl pyrophosphate synthase	300	34871	143.5±7030.3	0.87	24.8	0.41
GHDC	Q8N2G8	GH3 domain-containing protein	530	57523	207.8±158.9	0.94	23.1	0.25
GHITM	Q9H3K2	Growth hormone-inducible transmembrane protein	345	37205	8.4±1.3	0.1	25.9	0.51
GIGYF1	O75420	GRB10-interacting GYF protein 1	1035	114601	6.9±0.5	0.08	22.7	0.21
GIGYF2	Q6Y7W6; E7ESB6	GRB10-interacting GYF protein 2 ; NA	1299; NA	150070; NA	33.9±1.7	0.42	24.9	0.42
GINS1	Q14691	DNA replication complex GINS protein PSF1	196	22988	72±10.2	0.69	24.9	0.42
GINS2	Q9Y248	DNA replication complex GINS protein PSF2	185	21428	74.4±72.1	0.7	23.3	0.26
GINS3	Q9BRX5	DNA replication complex GINS protein PSF3	216	24535	422.8±456.1	0.98	24.3	0.36
GINS4	Q9BRT9	DNA replication complex GINS protein SLD5	223	26047	147±97	0.88	23.8	0.31
GIPC1	K7EM11; O14908	NA; PDZ domain-containing protein GIPC1	NA; 333	NA; 36049	19.6±1.9	0.26	24.9	0.42
GIT1	J3QRU8; Q9Y2X7	NA; ARF GTPase-activating protein GIT1	NA; 761	NA; 84341	87.5±57.5	0.75	24.2	0.35
GIT2	Q14161	ARF GTPase-activating protein GIT2	759	84543	31.7±1.7	0.4	24.5	0.38
GJC1	K7ERH3	NA	NA	NA	4.8±1.3	0.04	22.6	0.2
GK	P32189	Glycerol kinase	559	61245	85.5±12.5	0.74	24	0.33
GLA	P06280	Alpha-galactosidase A	429	48767	26±7.3	0.33	24	0.33
GLB1	P16278	Beta-galactosidase	677	76075	59.8±32.2	0.63	24.7	0.4
GLCCI1	Q86VQ1	Glucocorticoid-induced transcript 1 protein	547	58024	15.7±1.9	0.21	22.9	0.23
GLCE	H0YNP1	NA	NA	NA	87.1±22.6	0.75	24.3	0.36
GLE1	Q53GS7	mRNA export factor GLE1	698	79836	30.4±8.8	0.38	23.7	0.3
GLG1	Q92896	Golgi apparatus protein 1	1179	134552	20.9±2.1	0.27	25.1	0.43
GLMN	Q92990	Glomulin	594	68208	155.2±58.5	0.89	24.9	0.42
GLO1	Q04760	Lactoylglutathione lyase	184	20778	105.1±111.1	0.8	26.1	0.53
GLOD4	Q9HC38	Glyoxalase domain-containing protein 4	313	34793	202.6±96.3	0.94	25.8	0.5
GLRX2	Q9NS18	Glutaredoxin-2, mitochondrial	164	18052	5.1±1.3	0.05	24	0.33
GLRX3	O76003	Glutaredoxin-3	335	37432	91.2±7.8	0.76	27	0.61
GLRX5	Q86SX6	Glutaredoxin-related protein 5, mitochondrial	157	16628	31.6±20.7	0.4	23.7	0.3
GLS	O94925; B8ZZA8	Glutaminase kidney isoform, mitochondrial ; NA	669; NA	73461; NA	80.4±21.9	0.73	26.1	0.53
GLT8D1	Q68CQ7	Glycosyltransferase 8 domain-containing protein 1	371	41935	21±1.5	0.27	23.4	0.27
GLT8D2	Q9H1C3	Glycosyltransferase 8 domain-containing protein 2	349	40026	12.6±0.1	0.16	23	0.24
GLTP	F5H0U5	NA	NA	NA	79.9±28.2	0.73	24.8	0.41
GLUD1	P00367	Glutamate dehydrogenase 1, mitochondrial	558	61398	262.3±107.7	0.96	26.9	0.6
GLUL	P15104	Glutamine synthetase	373	42064	4.4±0.4	0.04	22.7	0.21
GLYR1	Q49A26; K7EMM8	Cytokine-like nuclear factor N-PAC ; NA	553; NA	60547; NA	14.6±1.2	0.19	24.6	0.39
GMDS	O60547	GDP-mannose 4,6 dehydratase	372	41950	98.9±101	0.78	25.3	0.45
GMEB2	Q5JTV1	NA	NA	NA	21.1±0.1	0.27	23.9	0.32
GMFB	P60983	Glia maturation factor beta	142	16713	114.7±39.4	0.82	25.4	0.46
GMPPA	Q96IJ6	Mannose-1-phosphate guanyltransferase alpha	420	46291	54.6±3.3	0.6	24.5	0.38
GMPPB	Q9Y5P6	Mannose-1-phosphate guanyltransferase beta	360	39834	144.4±26.6	0.87	25.3	0.45
GMPS	P49915	GMP synthase [glutamine-hydrolyzing]	693	76715	57.5±4.2	0.62	26.9	0.6
GNA11	P29992	Guanine nucleotide-binding protein subunit alpha-11	359	42123	35.4±4.8	0.43	25.5	0.47
GNA13	Q14344	Guanine nucleotide-binding protein subunit alpha-13	377	44050	46.9±2.8	0.54	25.3	0.45
GNAI1	P63096	Guanine nucleotide-binding protein G	354	40361	38.8±2.5	0.47	26.1	0.53
GNAI2	P04899	Guanine nucleotide-binding protein G	355	40451	45.5±1.4	0.53	26.6	0.58
GNAI3	P08754	Guanine nucleotide-binding protein G	354	40532	38.2±1.1	0.46	27.3	0.64
GNAQ	P50148	Guanine nucleotide-binding protein G	359	42142	32.8±5.1	0.41	24.4	0.37
GNAS	P63092; A0A590UJF0	Guanine nucleotide-binding protein G; NA	394; NA	45665; NA	23.4±8.5	0.3	25.3	0.45
GNB1	P62873	Guanine nucleotide-binding protein G	340	37377	45.6±1.7	0.53	26.5	0.57
GNB1L	Q9BYB4	Guanine nucleotide-binding protein subunit beta-like protein 1	327	35618	63.6±14.2	0.65	24.4	0.37
GNB2	P62879	Guanine nucleotide-binding protein G	340	37331	53.1±3.7	0.59	27.3	0.64
GNB4	Q9HAV0	Guanine nucleotide-binding protein subunit beta-4	340	37567	39.8±3	0.48	26	0.52
GNE	Q9Y223	Bifunctional UDP-N-acetylglucosamine 2-epimerase/N-acetylmannosamine kinase	722	79275	116.3±17.7	0.82	25.4	0.46
GNG12	Q9UBI6	Guanine nucleotide-binding protein G	72	8006	67±12.1	0.67	28.7	0.77
GNG5	P63218	Guanine nucleotide-binding protein G	68	7318	15.9±4.5	0.21	26.6	0.58
GNL1	P36915	Guanine nucleotide-binding protein-like 1	607	68661	109±15.9	0.81	25.1	0.43
GNL2	Q13823	Nucleolar GTP-binding protein 2	731	83655	19.4±1.1	0.25	25.1	0.43
GNL3	Q9BVP2	Guanine nucleotide-binding protein-like 3	549	61993	43.3±4.1	0.51	25.9	0.51
GNL3L	Q9NVN8	Guanine nucleotide-binding protein-like 3-like protein	582	65573	3.8±0.6	0.02	24.3	0.36
GNPAT	O15228	Dihydroxyacetone phosphate acyltransferase	680	77188	124.2±146.3	0.84	24.3	0.36
GNPDA1	P46926	Glucosamine-6-phosphate isomerase 1	289	32669	312.9±23.4	0.97	25.7	0.49
GNPDA2	Q8TDQ7	Glucosamine-6-phosphate isomerase 2	276	31085	204.5±90	0.94	24.1	0.34
GNPNAT1	Q96EK6	Glucosamine 6-phosphate N-acetyltransferase	184	20749	160.2±122.7	0.9	26.5	0.57
GNS	P15586	N-acetylglucosamine-6-sulfatase	552	62082	17.5±1.4	0.23	25.8	0.5
GOLGA1	Q92805	Golgin subfamily A member 1	767	88184	14.1±3.6	0.18	23	0.24
GOLGA3	Q08378	Golgin subfamily A member 3	1498	167355	44.4±5.2	0.52	24.3	0.36
GOLGA4	Q13439	Golgin subfamily A member 4	2230	261140	25.5±2.1	0.33	24.1	0.34
GOLGA5	Q8TBA6	Golgin subfamily A member 5	731	83024	17.4±2.1	0.23	22.7	0.21
GOLGA7	Q7Z5G4	Golgin subfamily A member 7	137	15824	45.4±10.8	0.52	24.5	0.38
GOLGB1	Q14789	Golgin subfamily B member 1	3259	376019	32.1±1.9	0.4	24.3	0.36
GOLIM4	F8W785; O00461	NA; Golgi integral membrane protein 4	NA; 696	NA; 81880	24.9±2.3	0.32	25.3	0.45
GOLM1	Q8NBJ4	Golgi membrane protein 1	401	45333	6.5±1.2	0.07	24.8	0.41
GOLPH3	Q9H4A6	Golgi phosphoprotein 3	298	33811	19.5±1.4	0.25	26.1	0.53
GOLPH3L	Q9H4A5	Golgi phosphoprotein 3-like	285	32767	17.1±1.5	0.23	24.8	0.41
GON4L	Q3T8J9	GON-4-like protein	2241	248620	4.7±0.8	0.04	22.6	0.2
GOPC	Q9HD26	Golgi-associated PDZ and coiled-coil motif-containing protein	462	50520	20.5±3.2	0.27	25.4	0.46
GORAB	Q5T7V8	RAB6-interacting golgin	369	42266	36.4±8.2	0.44	24.7	0.4
GORASP2	Q9H8Y8	Golgi reassembly-stacking protein 2	452	47145	99.6±15.6	0.78	26.4	0.56
GOSR1	B4DQA8; O95249; E9PCW1	NA; Golgi SNAP receptor complex member 1	NA; 250	NA; 28613	25.4±1.9	0.33	24.7	0.4
GOSR2	A0A1W2PRV0	NA	NA	NA	28.5±11.8	0.36	24.9	0.42
GOT1	P17174	Aspartate aminotransferase, cytoplasmic	413	46248	92.6±10.5	0.77	27	0.61
GOT2	P00505	Aspartate aminotransferase, mitochondrial	430	47518	365.6±86.5	0.98	28	0.71
GPAA1	O43292	Glycosylphosphatidylinositol anchor attachment 1 protein	621	67623	47.7±24.8	0.54	24.4	0.37
GPALPP1	A0A0A0MRI1	NA	NA	NA	34.8±14.5	0.43	24.2	0.35
GPAM	Q5VW52; Q9HCL2	NA; Glycerol-3-phosphate acyltransferase 1, mitochondrial	NA; 828	NA; 93795	24.3±4.8	0.31	21.9	0.13
GPATCH1	K7EQ19; Q9BRR8	NA; G patch domain-containing protein 1	NA; 931	NA; 103345	13.5±1.3	0.18	22.8	0.22
GPATCH11	Q8N954	G patch domain-containing protein 11	285	33277	28.5±4.2	0.36	23.7	0.3
GPATCH2	Q9NW75	G patch domain-containing protein 2	528	58944	10.4±1.6	0.13	23.8	0.31
GPATCH4	A0A0A0MRK1; Q5T3I0	NA; G patch domain-containing protein 4	NA; 446	NA; 50381	30.8±1	0.39	25.8	0.5
GPATCH8	Q9UKJ3	G patch domain-containing protein 8	1502	164197	26.2±2.3	0.33	24.3	0.36
GPBP1	D4PHA4	NA	NA	NA	4.1±0.3	0.03	22.3	0.17
GPBP1L1	Q9HC44	Vasculin-like protein 1	474	52302	10.8±4.2	0.14	22.6	0.2
GPC1	P35052	Glypican-1 [Cleaved into: Secreted glypican-1]	558	61680	13.5±4.3	0.18	24.4	0.37
GPCPD1	Q9NPB8	Glycerophosphocholine phosphodiesterase GPCPD1	672	76035	7.6±1.3	0.09	22.1	0.15
GPD1L	Q8N335	Glycerol-3-phosphate dehydrogenase 1-like protein	351	38419	128.5±25.2	0.85	25.4	0.46
GPD2	P43304	Glycerol-3-phosphate dehydrogenase, mitochondrial	727	80853	270.4±92.8	0.97	25.9	0.51
GPHN	F5H039	NA	NA	NA	83.2±6.7	0.74	24.5	0.38
GPI	A0A2U3TZU2	NA	NA	NA	105.8±196.1	0.8	28.3	0.74
GPKOW	Q92917	G-patch domain and KOW motifs-containing protein	476	52229	33.8±6.7	0.42	25.4	0.46
GPN1	Q9HCN4	GPN-loop GTPase 1	374	41740	72.4±27.8	0.69	25.6	0.48
GPR107	G5E994	NA	NA	NA	26.5±3.9	0.34	25.5	0.47
GPR108	Q9NPR9	Protein GPR108	543	60633	9.9±0	0.12	23.5	0.28
GPR89B	P0CG08	Golgi pH regulator B	455	52917	131±12.5	0.85	24.5	0.38
GPRC5A	Q8NFJ5	Retinoic acid-induced protein 3	357	40251	21.8±5.2	0.28	26.8	0.59
GPS1	A8K070; C9JFE4	NA	NA	NA	75.3±39.4	0.7	26	0.52
GPSM1	A0A0A0MSK4	NA	NA	NA	43.2±13.4	0.51	21.6	0.1
GPSM2	A0A2R8Y6E3; P81274	NA; G-protein-signaling modulator 2	NA; 684	NA; 76662	2.7±0	0.01	22.3	0.17
GPT2	Q8TD30	Alanine aminotransferase 2	523	57904	9±0.8	0.11	23.3	0.26
GPX8	Q8TED1	Probable glutathione peroxidase 8	209	23881	23.8±0.5	0.31	26.2	0.54
GRAMD1A	Q96CP6; M0QZ12	Protein Aster-A ; NA	724; NA	80680; NA	12.2±0.7	0.16	22.3	0.17
GRAMD1B	A0A1B0GUD6	NA	NA	NA	31.1±8.4	0.39	23.3	0.26
GRAMD2B	Q96HH9	GRAM domain-containing protein 2B	432	47869	42.2±15.5	0.5	23.5	0.28
GRB10	A0A2R8YCL1; Q13322	NA; Growth factor receptor-bound protein 10	NA; 594	NA; 67231	5.4±0.3	0.05	23.4	0.27
GRB2	P62993	Growth factor receptor-bound protein 2	217	25206	14.6±0.7	0.19	26.2	0.54
GRHPR	Q9UBQ7	Glyoxylate reductase/hydroxypyruvate reductase	328	35668	212±134.7	0.94	25.8	0.5
GRIPAP1	A0A087WXA6; Q4V328	NA; GRIP1-associated protein 1	NA; 841	NA; 96006	28.8±2.5	0.36	24.3	0.36
GRK2	P25098	Beta-adrenergic receptor kinase 1	689	79574	11.5±NA	0.15	24.2	0.35
GRK6	F8W9W2	NA	NA	NA	348.4±257.9	0.98	24.7	0.4
GRPEL1	Q9HAV7	GrpE protein homolog 1, mitochondrial	217	24279	138.8±38.4	0.86	26	0.52
GRPEL2	Q8TAA5	GrpE protein homolog 2, mitochondrial	225	25431	12.2±0.9	0.16	24.3	0.36
GRSF1	Q12849	G-rich sequence factor 1	480	53126	51.7±4.3	0.58	25.6	0.48
[truncated: 4,020 more rows]
