# Supplementary material for: Protein-Peptide Turnover Profiling reveals the order of PTM addition and removal during protein maturation
Source: Nat Commun. 2022 Dec 2;13:7431. doi: 10.1038/s41467-022-35054-2 (PMC9718778; doi:10.1038/s41467-022-35054-2)
Supplement: Supplementary file 5 — Supplementary Data 2 [file 41467_2022_35054_MOESM5_ESM.xlsx]

## Sheet: Explanations
Please note: This table only contains peptides, which were considered in our statistical analysis. Thus, only peptides detected in >=4 timepoints, >=2 replicates, and which map to proteins with >=2 other unique unmodified peptide detected are shown.
Column name	Explanation
gene_name	Gene name (SYMBOL)
primary Uniprot IDs	Uniprot IDs mapped to the Gene name
Modified_sequence	Modified sequence including phosphorylation (designated (ph) after the modified residue) and N-terminal acetylation (designated (ac) at the N-terminus). Methionine oxidation was searched for in the search, but not considered during the analysis, and thus removed from the Modified sequence.
Start_position	Start position of the peptide. NA if no unambiguous full sequence match could be found.
End_position	End position of the peptide. NA if no unambiguous full sequence match could be found.
Fraction	"Phospho" for peptides carrying at least a single phosphorylated residue. "Unmodified" for the rest.
pSites	Phosphorylation sites detected in this study, which fall within the peptide boundaries. Also given for unmodified peptides to find corresponding peptides pre/post phosphorylation.
Hit_type	Type of hit observed
volc_x_effect_size	The x axis of the volcano plot shown in Figure 2 E. Corresponds to sign(Δinitial slope)*√(RSS0 - RSS1)
F_statistic	The calculated F-statistic from the comparative fitting.
volc_y_log2Fstat	The y axis of the volcano plot shown in Figure 2 E. Corresponds to log2(F-statistic + 1)
Adj_P_value	The p value from the comparative fitting adjusted for multiple testing.
Uniprot PTMs	Known PTMs from Uniprot mapping within the peptide boundaries.

## Sheet: Table_S2_Peptide_statistics
gene_name	primary Uniprot IDs	Modified_sequence	Start_position	End_position	Fraction	pSites	Hit_type	volc_x_effect_size	F_statistic	volc_y_log2Fstat	Adj_P_value	Uniprot PTMs
AAAS	Q9NRG9	FAVALLDDSVR	166	176	Unmodified	NA	no difference	-0.0500458	2.16365	1.66159	0.815337	NA
AAAS	Q9NRG9	FS(ph)PVLGR	494	500	Phospho	495	slower	-0.377998	111.132	6.80905	0	495 - Phosphoserine
AAAS	Q9NRG9	FSPVLGR	494	500	Unmodified	495	no difference	0.138376	8.82543	3.29652	0.030115	495 - Phosphoserine
AAAS	Q9NRG9	ILATTPSAVFR	302	312	Unmodified	NA	no difference	0.0246457	0.325701	0.406756	0.999996	NA
AAAS	Q9NRG9	LLSASPVDAAIR	259	270	Unmodified	NA	no difference	-0.00964959	0.0379447	0.0537296	0.999996	NA
AAAS	Q9NRG9	SATIVADLSETTIQTPDGEER	374	394	Unmodified	NA	no difference	-0.00512665	0.00729829	0.010491	0.999996	NA
AAAS	Q9NRG9	TAFIHHR	67	73	Unmodified	NA	no difference	0.0888803	1.03846	1.02748	0.999996	NA
AAAS	Q9NRG9	VQDGKPVILLFR	421	432	Unmodified	NA	no difference	0.0309551	0.349757	0.4327	0.999996	NA
AAAS	Q9NRG9	VYNASSTIVPSLK	177	189	Unmodified	NA	no difference	-0.0229229	0.202179	0.265652	0.999996	NA
AACS	Q86V21	AVEQGGAFSNPETLDLYR	647	664	Unmodified	NA	no difference	-0.357923	6.29266	2.86644	0.0449453	NA
AAGAB	Q6PD74	AFWMAIGGDRDEIEGLS(ph)S(ph)DEEH	294	315	Phospho	310, 311	no difference	0.188168	0.923793	0.943954	0.999996	310 - Phosphoserine; 311 - Phosphoserine
AAK1	Q2M2I8, A0A096LP25	AGQTQPNPGILPIQPALTPR	372	391	Unmodified	389	no difference	-0.0317729	0.473601	0.559346	0.999996	389 - Phosphothreonine; 391 - Omega-N-methylarginine
AAK1	Q2M2I8, A0A096LP25	FQNPQTEGVNAVEDEIKK	202	219	Unmodified	NA	no difference	-0.0207065	0.11579	0.158065	0.999996	NA
AAK1	Q2M2I8, A0A096LP25	ILS(ph)DVTHSAVFGVPASK	635	651	Phospho	637	no difference	-0.018207	0.0882553	0.122017	0.999996	637 - Phosphoserine; 650 - Phosphoserine
AAK1	Q2M2I8, A0A096LP25	LTDPIPTTETSIAPR	353	367	Unmodified	NA	no difference	-0.023732	0.257117	0.330119	0.999996	354 - Phosphothreonine
AAK1	Q2M2I8, A0A096LP25	REQGGSGLGS(ph)GSSGGGGSTSGLGSGYIGR	9	37	Phospho	18	no difference	0.07344	1.40432	1.26563	0.999996	14 - Phosphoserine
AAK1	Q2M2I8, A0A096LP25	SSMAPSQPEESDVFLR	NA	NA	Unmodified	NA	no difference	0.0143848	0.118541	0.161618	0.999996	NA
AAK1	Q2M2I8, A0A096LP25	TTELPAADPFALAPFPSK	NA	NA	Unmodified	NA	no difference	-0.0268992	0.162424	0.217136	0.999996	NA
AAK1	Q2M2I8, A0A096LP25	VGSLT(ph)PPS(ph)SPK	616	626	Phospho	620, 623	no difference	0.0643793	0.932989	0.950834	0.999996	618 - Phosphoserine; 620 - Phosphothreonine; 623 - Phosphoserine; 624 - Phosphoserine
AAMP	C9JG97	AVVGYEDGTIR	230	240	Unmodified	NA	no difference	0.0558112	0.75261	0.809505	0.999996	NA
AAMP	C9JG97	DASLVVTTSGDHK	411	423	Unmodified	NA	no difference	-0.0147093	0.042747	0.0603892	0.999996	NA
AAMP	C9JG97	DSVTCAGFSHDSTLVATGDMSGLLK	135	159	Unmodified	NA	no difference	0.08662	0.786061	0.836781	0.999996	NA
AAMP	C9JG97	LSDGELLFECAGHK	121	134	Unmodified	NA	no difference	-0.0229448	0.125801	0.170951	0.999996	NA
AAMP	C9JG97	LVSATTGK	286	293	Unmodified	NA	no difference	-0.0354246	0.378551	0.463153	0.999996	NA
AAMP	C9JG97	TNTLAVTGGEDDK	103	115	Unmodified	NA	no difference	0.0220618	0.0501794	0.0706358	0.999996	NA
AAMP	C9JG97	VFCVQRPDR	426	434	Unmodified	NA	no difference	-0.0383246	0.244007	0.314994	0.999996	NA
AAR2	Q9Y312	FSELPTQMFPEGATPAEITK	208	227	Unmodified	NA	no difference	-0.0702661	3.06254	2.02238	0.438373	NA
AAR2	Q9Y312	QICAFSDVLPVLSMK	154	168	Unmodified	NA	no difference	0.0534579	1.61007	1.38409	0.999996	NA
AAR2	Q9Y312	SYQEGLAR	187	194	Unmodified	NA	no difference	0.0404265	1.17705	1.12237	0.999996	NA
AARS1	P49588	(ac)MDSTLTASEIR	1	11	Unmodified	NA	no difference	0.0131081	0.0462812	0.0652706	0.999996	1 - N-acetylmethionine; 3 - Phosphoserine; 8 - Phosphoserine
AARS1	P49588	AEEIANEMIEAAK	652	664	Unmodified	NA	no difference	-0.0267866	0.130952	0.177537	0.999996	NA
AARS1	P49588	ASEWVQQVSGLMDGK	916	930	Unmodified	NA	no difference	0.0157933	0.0441454	0.0623227	0.999996	NA
AARS1	P49588	AVFDETYPDPVR	684	695	Unmodified	NA	no difference	-0.0190146	0.0561049	0.0787531	0.999996	NA
AARS1	P49588	AVYTQDCPLAAAK	665	677	Unmodified	NA	no difference	-0.0103908	0.0224378	0.0320131	0.999996	NA
AARS1	P49588	CLSVMEAK	773	780	Unmodified	NA	no difference	-0.0310913	0.181261	0.240328	0.999996	NA
AARS1	P49588	DIINEEEVQFLK	373	384	Unmodified	NA	no difference	0.00809689	0.0120942	0.0173435	0.999996	NA
AARS1	P49588	DNFWEMGDTGPCGPCSEIHYDR	173	194	Unmodified	NA	no difference	0.039187	0.212038	0.277435	0.999996	NA
AARS1	P49588	EADGILK	225	231	Unmodified	NA	no difference	-0.103939	2.71676	1.89404	0.565598	NA
AARS1	P49588	EADGILKPLPK	225	235	Unmodified	NA	no difference	-0.0236906	0.079177	0.109931	0.999996	NA
AARS1	P49588	FIDFFKR	14	20	Unmodified	NA	no difference	-0.0233537	0.111178	0.152091	0.999996	19 - N6-acetyllysine
AARS1	P49588	GGYVLHIGTIYGDLK	570	584	Unmodified	NA	no difference	-0.0138593	0.0292256	0.0415592	0.999996	NA
AARS1	P49588	GLEVTDDSPK	477	486	Unmodified	NA	no difference	0.00650953	0.0070161	0.0100868	0.999996	NA
AARS1	P49588	GLVVDMDGFEEER	433	445	Unmodified	NA	no difference	-0.0148551	0.0343277	0.0486933	0.999996	NA
AARS1	P49588	GLVVDMDGFEEERK	433	446	Unmodified	NA	no difference	-0.0210194	0.0647704	0.0905424	0.999996	NA
AARS1	P49588	GSLVAPDR	626	633	Unmodified	NA	no difference	-0.00753022	0.00828945	0.0119099	0.999996	NA
AARS1	P49588	HNDLDDVGK	82	90	Unmodified	NA	no difference	0.032226	0.178934	0.237483	0.999996	NA
AARS1	P49588	ILPGNMK	166	172	Unmodified	NA	no difference	-0.0136219	0.0303882	0.0431879	0.999996	NA
AARS1	P49588	IQSLGDSK	397	404	Unmodified	NA	no difference	-0.0879584	0.795023	0.844002	0.999996	399 - Phosphoserine
AARS1	P49588	ITCLCQVPQNAANR	899	912	Unmodified	NA	no difference	-0.00572337	0.00607978	0.00874472	0.999996	NA
AARS1	P49588	IVAVTGAEAQK	752	762	Unmodified	NA	no difference	0.0098258	0.0185422	0.0265057	0.999996	NA
AARS1	P49588	KAEEIANEMIEAAK	651	664	Unmodified	NA	no difference	-0.0322697	0.17254	0.229637	0.999996	NA
AARS1	P49588	KDPDMVK	366	372	Unmodified	NA	no difference	0.0323751	0.282782	0.359276	0.999996	NA
AARS1	P49588	KIQSLGDSK	396	404	Unmodified	NA	no difference	-0.0317813	0.142496	0.192189	0.999996	399 - Phosphoserine
AARS1	P49588	KVMDDLDR	824	831	Unmodified	NA	no difference	-0.0507236	0.445491	0.531559	0.999996	NA
AARS1	P49588	LVSVLQNK	247	254	Unmodified	NA	no difference	0.012815	0.0277673	0.0395137	0.999996	NA
AARS1	P49588	MALELLTQEFGIPIER	117	132	Unmodified	NA	no difference	0.0334662	0.242234	0.312936	0.999996	NA
AARS1	P49588	MFVEEVSTGQECGVVLDK	514	531	Unmodified	NA	no difference	-0.0137437	0.0318959	0.0452974	0.999996	NA
AARS1	P49588	MHSPQTSAMLFTVDNEAGK	880	898	Unmodified	NA	no difference	0.0478381	0.327629	0.408852	0.999996	NA
AARS1	P49588	MSNYDTDLFVPYFEAIQK	255	272	Unmodified	NA	no difference	-0.0152185	0.0412625	0.0583338	0.999996	NA
AARS1	P49588	NSSHAGAFVIVTEEAIAK	730	747	Unmodified	NA	no difference	-0.0347046	0.216315	0.282517	0.999996	NA
AARS1	P49588	QFIDSNPNQPLVILEMESGASAK	847	869	Unmodified	NA	no difference	-0.0230044	0.0896489	0.123863	0.999996	NA
AARS1	P49588	QIWQNLGLDDTK	154	165	Unmodified	NA	no difference	0.0174156	0.0531371	0.0746933	0.999996	NA
AARS1	P49588	RIVAVTGAEAQK	751	762	Unmodified	NA	no difference	0.103033	1.58044	1.36762	0.999996	NA
AARS1	P49588	SIDTGMGLER	237	246	Unmodified	NA	no difference	0.0201405	0.0630188	0.0881672	0.999996	NA
AARS1	P49588	SVLGEADQK	617	625	Unmodified	NA	no difference	-0.00892912	0.0135707	0.0194468	0.999996	NA
AARS1	P49588	VDDSSEDKTEFTVK	551	564	Unmodified	NA	no difference	-0.0146479	0.0336078	0.0476889	0.999996	555 - Phosphoserine
AARS1	P49588	VGAEDADGIDMAYR	283	296	Unmodified	NA	no difference	0.0164951	0.0497735	0.0700781	0.999996	NA
AARS1	P49588	VMDDLDR	825	831	Unmodified	NA	no difference	-0.00894501	0.0124386	0.0178344	0.999996	NA
AARSD1	Q9BTE6	ELSLDDPEVEQVSGR	172	186	Unmodified	NA	no difference	0.170412	1.98027	1.57544	0.915982	174 - Phosphoserine
AARSD1	Q9BTE6	GEQADHFTQTPLDPGSQVLVR	76	96	Unmodified	NA	no difference	-0.0427356	0.856085	0.892263	0.999996	NA
AARSD1	Q9BTE6	GGGLFLLAGPPASVETLGPR	349	368	Unmodified	NA	no difference	0.0196799	0.157072	0.210479	0.999996	NA
AARSD1	Q9BTE6	SAIELDTPSMTAEQVAAIEQSVNEK	137	161	Unmodified	NA	no difference	-0.0131085	0.0899311	0.124237	0.999996	NA
AARSD1	Q9BTE6	VVNIEGVDSNMCCGTHVSNLSDLQVIK	198	224	Unmodified	NA	no difference	-0.0139061	0.0867199	0.11998	0.999996	NA
AASDHPPT	Q9NRN7	GSIPEFFHIMK	139	149	Unmodified	NA	no difference	0.0119079	0.0251568	0.0358445	0.999996	NA
AASDHPPT	Q9NRN7	HQDVPSQDDSKPTQR	253	267	Unmodified	NA	no difference	0.0699103	0.622705	0.6984	0.999996	258 - Phosphoserine
AATF	Q9NY61	ALLTTNQLPQPDVFPLFK	247	264	Unmodified	NA	no difference	-0.0165257	0.0422249	0.0596666	0.999996	NA
AATF	Q9NY61	DKGGPEFSSALK	265	276	Unmodified	NA	no difference	0.0495345	0.232172	0.301204	0.999996	273 - Phosphoserine
AATF	Q9NY61	LLSFMAPIDHTTMNDDAR	523	540	Unmodified	NA	no difference	0.069426	1.08639	1.06101	0.999996	NA
AATF	Q9NY61	SILTQIDHILMDK	391	403	Unmodified	NA	no difference	0.0833891	0.785837	0.836601	0.999996	NA
AATF	Q9NY61	SILTQIDHILMDKER	391	405	Unmodified	NA	no difference	-0.072513	0.742743	0.80136	0.999996	NA
AATF	Q9NY61	TPGFSVQSISDFEK	146	159	Unmodified	NA	no difference	-0.0218753	0.1216	0.165558	0.999996	150 - Phosphoserine; 155 - Phosphoserine
AATF	Q9NY61	TSSLDPNDQVAMGR	476	489	Unmodified	NA	no difference	-0.0470542	0.443576	0.529647	0.999996	NA
AATF	Q9NY61	VLGKPEPAAQPVPESLPGEPEILPQAPANAHLK	419	451	Unmodified	NA	no difference	-0.0284075	0.100137	0.137684	0.999996	NA
AATF	Q9NY61	YLVDGTKPNAGS(ph)EEIS(ph)S(ph)EDDELVEEKK	305	331	Phospho	316, 320, 321	no difference	-0.142489	4.30469	2.40727	0.120434	316 - Phosphoserine; 320 - Phosphoserine; 321 - Phosphoserine
AATF	Q9NY61	YLVDGTKPNAGSEEIS(ph)S(ph)EDDELVEEK	305	330	Phospho	320, 321	faster	0.882503	39.8286	5.35151	2.96028e-09	316 - Phosphoserine; 320 - Phosphoserine; 321 - Phosphoserine
AATF	Q9NY61	YLVDGTKPNAGSEEIS(ph)S(ph)EDDELVEEKK	305	331	Phospho	320, 321	faster	0.863766	52.9321	5.75307	1.18815e-10	316 - Phosphoserine; 320 - Phosphoserine; 321 - Phosphoserine
ABCB6	Q9NP58	APGIILLDEATSALDTSNER	744	763	Unmodified	NA	no difference	0.0492747	1.66918	1.4164	0.999996	NA
ABCB6	Q9NP58	AVDSLLNFETVK	453	464	Unmodified	NA	no difference	-0.0360732	0.882769	0.912856	0.999996	NA
ABCB6	Q9NP58	SHIGVVPQDTVLFNDTIADNIR	664	685	Unmodified	NA	no difference	-0.0363456	0.766732	0.821083	0.999996	NA
ABCB7	A0A5F9ZA98	ADNDAGNAAIDSLLNYETVK	325	344	Unmodified	NA	no difference	0.00874036	0.0652857	0.0912405	0.999996	336 - Phosphoserine; 340 - Phosphotyrosine; 342 - Phosphothreonine
ABCB7	A0A5F9ZA98	LAGLHDAILR	584	593	Unmodified	NA	no difference	0.0250082	1.47797	1.30916	0.999996	NA
ABCB7	A0A5F9ZA98	VLSGISFEVPAGK	487	499	Unmodified	NA	no difference	-0.0134537	0.281715	0.358075	0.999996	NA
ABCC1	I3L4X2, P33527	DGAFAEFLR	859	867	Unmodified	NA	no difference	-0.0265011	0.449445	0.5355	0.999996	NA
ABCC1	I3L4X2, P33527	ENILFGCQLEEPYYR	724	738	Unmodified	NA	no difference	-0.0175295	0.0578868	0.0811853	0.999996	NA
ABCC1	I3L4X2, P33527	ITIIPQDPVLFSGSLR	1370	1385	Unmodified	NA	no difference	0.0203873	0.189864	0.250797	0.999996	NA
ABCC1	I3L4X2, P33527	SSLTLGLFR	1334	1342	Unmodified	NA	no difference	-0.0284547	0.336948	0.418944	0.999996	NA
ABCC4	A0A2R8Y6V8, O15439	APVLFFDRNPIGR	808	820	Unmodified	NA	no difference	-0.0319241	0.661754	0.732707	0.999996	NA
ABCC4	A0A2R8Y6V8, O15439	IQTFLLLDEISQR	386	398	Unmodified	NA	no difference	-0.0436388	1.8367	1.50421	0.995917	NA
ABCC4	A0A2R8Y6V8, O15439	SGIDFGSLLK	623	632	Unmodified	NA	no difference	0.0457526	1.22205	1.15189	0.999996	NA
ABCC4	A0A2R8Y6V8, O15439	SSLISALFR	1082	1090	Unmodified	NA	no difference	-0.0530399	5.06664	2.6009	0.0606541	NA
ABCC4	A0A2R8Y6V8, O15439	VIQPIFLGK	107	115	Unmodified	NA	no difference	0.0339166	1.80593	1.48848	0.96828	NA
ABCD1	P33897	GLQAPAGEPTQEASGVAAAK	45	64	Unmodified	NA	no difference	0.00584409	0.11024	0.150871	0.999996	NA
ABCD1	P33897	NLLTAAADAIER	390	401	Unmodified	NA	no difference	-0.0114813	0.283991	0.360635	0.999996	NA
ABCD3	A0A3B3ITW3	DLNFEVR	458	464	Unmodified	NA	no difference	0.0150504	0.407624	0.493262	0.999996	NA
ABCD3	A0A3B3ITW3	EYLDNVQLGHILER	544	557	Unmodified	NA	no difference	0.0152494	0.57406	0.654491	0.999996	NA
ABCD3	A0A3B3ITW3	IANPDQLLTQDVEK	182	195	Unmodified	NA	no difference	0.0150718	0.451953	0.537995	0.999996	NA
ABCD3	A0A3B3ITW3	ITELMQVLK	391	399	Unmodified	NA	no difference	0.0153662	0.347783	0.430588	0.999996	399 - N6-acetyllysine
ABCD3	A0A3B3ITW3	LAGFTAR	384	390	Unmodified	NA	no difference	0.00759907	0.163337	0.218269	0.999996	NA
ABCD3	A0A3B3ITW3	SGANVLICGPNGCGK	465	479	Unmodified	NA	no difference	0.00807608	0.092474	0.127599	0.999996	NA
ABCD3	A0A3B3ITW3	STHSELLEDYYQSGR	348	362	Unmodified	NA	no difference	-0.0180572	0.55948	0.641065	0.999996	NA
ABCE1	P61221	ADIFMFDEPSSYLDVK	235	250	Unmodified	NA	no difference	0.0926254	3.4914	2.16716	0.323509	NA
ABCE1	P61221	CPFGALSIVNLPSNLEK	65	81	Unmodified	NA	no difference	0.0152055	0.88859	0.91731	0.999996	NA
ABCE1	P61221	FACAVVCIQK	225	234	Unmodified	NA	no difference	0.0250183	1.7992	1.48502	0.999996	NA
ABCE1	P61221	GSELQNYFTK	149	158	Unmodified	NA	no difference	-0.0164274	1.03525	1.0252	0.999996	NA
ABCE1	P61221	GTVGSILDR	182	190	Unmodified	NA	no difference	0.0108024	0.908913	0.932751	0.999996	NA
ABCE1	P61221	IAIVNHDK	8	15	Unmodified	NA	no difference	0.0422369	1.34923	1.23219	0.999996	NA
ABCE1	P61221	ILEDDLK	159	165	Unmodified	NA	no difference	0.0396625	3.11314	2.04024	0.53284	NA
ABCE1	P61221	NTVANSPQTLLAGMNK	542	557	Unmodified	NA	no difference	-0.0115628	0.60223	0.680081	0.999996	550 - Phosphothreonine
ABCE1	P61221	NVEDLSGGELQR	213	224	Unmodified	NA	no difference	-0.0116124	0.398923	0.484317	0.999996	NA
ABCE1	P61221	PADVYLIDEPSAYLDSEQR	479	497	Unmodified	NA	no difference	0.0177634	1.21945	1.1502	0.999996	NA
ABCE1	P61221	PGEVLGLVGTNGIGK	102	116	Unmodified	NA	no difference	-0.01231	0.663209	0.733969	0.999996	NA
ABCE1	P61221	RDPNNYRPR	568	576	Unmodified	NA	no difference	-0.0229169	2.10146	1.63295	0.925941	NA
ABCE1	P61221	TQAIVCQQLDLTHLK	196	210	Unmodified	NA	no difference	0.00749532	0.249628	0.321499	0.999996	NA
ABCE1	P61221	VAETANEEEVKK	333	344	Unmodified	NA	no difference	-0.021647	2.02116	1.5951	0.832347	NA
ABCF1	Q8NE71	AANAAENDFSVSQAEMSSR	276	294	Unmodified	NA	no difference	0.00851815	0.450191	0.536243	0.999996	NA
ABCF1	Q8NE71	ADDPYAHLSK	246	255	Unmodified	NA	no difference	0.118587	3.15152	2.05364	0.411525	NA
ABCF1	Q8NE71	AVSEEQQPALK	164	174	Unmodified	NA	no difference	0.00966002	0.43142	0.517447	0.999996	166 - Phosphoserine
ABCF1	Q8NE71	EVLEALGEVMVSRPR	830	844	Unmodified	NA	no difference	-0.0206223	1.093	1.06557	0.999996	NA
ABCF1	Q8NE71	FAALDNEEEDKEEEIIK	193	209	Unmodified	NA	no difference	0.00495192	0.0695443	0.0969963	0.999996	NA
ABCF1	Q8NE71	FGLESHAHTIQICK	729	742	Unmodified	NA	no difference	0.0208506	1.70754	1.43698	0.999996	NA
ABCF1	Q8NE71	FSISAHGK	309	316	Unmodified	NA	no difference	0.00642548	0.34634	0.429043	0.999996	NA
ABCF1	Q8NE71	GAVIVVSHDAR	790	800	Unmodified	NA	no difference	0.0214138	0.919809	0.940963	0.999996	NA
ABCF1	Q8NE71	ICIVGPNGVGK	654	664	Unmodified	NA	no difference	0.0141677	1.20691	1.14202	0.999996	NA
ABCF1	Q8NE71	IGFFNQQYAEQLR	690	702	Unmodified	NA	no difference	0.0155212	1.26871	1.18187	0.999996	NA
ABCF1	Q8NE71	ILAGLGFDPEMQNRPTQK	434	451	Unmodified	NA	no difference	-0.0232828	1.93929	1.55547	0.880408	NA
ABCF1	Q8NE71	KLS(ph)VPT(ph)S(ph)DEEDEVPAPKPR	103	121	Phospho	105, 108, 109	slower	-0.162874	64.3219	6.02949	1.1946e-11	105 - Phosphoserine; 108 - Phosphothreonine; 109 - Phosphoserine
ABCF1	Q8NE71	KLS(ph)VPTS(ph)DEEDEVPAPKPR	103	121	Phospho	105, 109	no difference	-0.0554259	3.47761	2.16273	0.326601	105 - Phosphoserine; 108 - Phosphothreonine; 109 - Phosphoserine
ABCF1	Q8NE71	KLSVPT(ph)S(ph)DEEDEVPAPK	103	119	Phospho	108, 109	no difference	-0.0468566	1.85296	1.51246	0.935116	105 - Phosphoserine; 108 - Phosphothreonine; 109 - Phosphoserine
ABCF1	Q8NE71	KLSVPT(ph)S(ph)DEEDEVPAPKPR	103	121	Phospho	108, 109	no difference	-0.0382034	1.20548	1.14109	0.999996	105 - Phosphoserine; 108 - Phosphothreonine; 109 - Phosphoserine
ABCF1	Q8NE71	KLSVPTS(ph)DEEDEVPAPKPR	103	121	Phospho	109	no difference	0.0141685	0.183029	0.242485	0.999996	105 - Phosphoserine; 108 - Phosphothreonine; 109 - Phosphoserine
ABCF1	Q8NE71	KNQDEESQEAPELLK	589	603	Unmodified	NA	no difference	-0.022623	1.34236	1.22796	0.999996	595 - Phosphoserine
ABCF1	Q8NE71	LQGQLEQGDDTAAER	397	411	Unmodified	NA	no difference	0.0118583	0.703833	0.768784	0.999996	NA
ABCF1	Q8NE71	LSVPT(ph)S(ph)DEEDEVPAPKPR	104	121	Phospho	108, 109	no difference	-0.0351808	0.797006	0.845595	0.999996	105 - Phosphoserine; 108 - Phosphothreonine; 109 - Phosphoserine
ABCF1	Q8NE71	LSVPTS(ph)DEEDEVPAPKPR	104	121	Phospho	109	no difference	0.0343678	1.49825	1.32092	0.999996	105 - Phosphoserine; 108 - Phosphothreonine; 109 - Phosphoserine
ABCF1	Q8NE71	LTPTHGEMR	675	683	Unmodified	NA	no difference	0.122155	1.42591	1.27853	0.999996	NA
ABCF1	Q8NE71	MEETPTEYLQR	703	713	Unmodified	NA	no difference	0.0075897	0.30161	0.380297	0.999996	NA
ABCF1	Q8NE71	NLDFGIDMDSR	643	653	Unmodified	NA	no difference	-0.010128	0.928691	0.947622	0.999996	NA
ABCF1	Q8NE71	NQDEESQEAPELLK	590	603	Unmodified	NA	no difference	0.00537278	0.197596	0.260141	0.999996	595 - Phosphoserine
ABCF1	Q8NE71	QQPPEPEWIGDGESTSPSDK	7	26	Unmodified	22	faster	0.0875062	32.539	5.06777	9.161e-05	22 - Phosphoserine; 24 - Phosphoserine
ABCF1	Q8NE71	STLLLLLTGK	665	674	Unmodified	NA	no difference	0.0250551	0.641286	0.714827	0.999996	NA
ABCF1	Q8NE71	VVFAELACR	751	759	Unmodified	NA	no difference	-0.022453	3.29401	2.10232	0.293317	NA
ABCF2	Q9UG63	ELEDFEMK	59	66	Unmodified	NA	no difference	-0.0120376	0.114956	0.156987	0.999996	NA
ABCF2	Q9UG63	ETTEVDLLTK	49	58	Unmodified	NA	no difference	-0.00485837	0.0302865	0.0430456	0.999996	NA
ABCF2	Q9UG63	EVPIPEHIDIYHLTR	135	149	Unmodified	NA	no difference	-0.0151948	0.256604	0.329531	0.999996	NA
ABCF2	Q9UG63	ILHGLGFTPAMQR	211	223	Unmodified	NA	no difference	0.0253169	0.578306	0.658377	0.999996	218 - Phosphothreonine
ABCF2	Q9UG63	IPPPVIMVQNVSFK	391	404	Unmodified	NA	no difference	-0.00466352	0.0195291	0.027903	0.999996	NA
ABCF2	Q9UG63	KGHEENGDVVTEPQVAEK	25	42	Unmodified	NA	no difference	0.0739156	1.14687	1.10224	0.999996	NA
ABCF2	Q9UG63	LEELDADKAEMR	196	207	Unmodified	NA	no difference	-0.0224282	0.714417	0.777718	0.999996	NA
ABCF2	Q9UG63	LELEENQMK	318	326	Unmodified	NA	no difference	0.0629377	1.67499	1.41953	0.999996	NA
ABCF2	Q9UG63	LELNSGR	106	112	Unmodified	NA	no difference	-0.00569379	0.0373677	0.0529274	0.999996	NA
ABCF2	Q9UG63	LLTGELLPTDGMIR	442	455	Unmodified	NA	no difference	-0.0172886	0.303726	0.38264	0.999996	NA
ABCF2	Q9UG63	LMELYER	189	195	Unmodified	NA	no difference	-0.0214336	0.43418	0.520226	0.999996	NA
ABCF2	Q9UG63	LVDEEPQLTK	609	618	Unmodified	NA	no difference	-0.0369001	0.577235	0.657398	0.999996	NA
ABCF2	Q9UG63	MMASGLTER	366	374	Unmodified	NA	no difference	0.0364563	0.745408	0.803564	0.999996	NA
ABCF2	Q9UG63	SMLLSAIGK	125	133	Unmodified	NA	no difference	0.0334129	2.54735	1.82674	0.634993	NA
ABCF2	Q9UG63	TRLELEENQMK	316	326	Unmodified	NA	no difference	0.0256804	0.223692	0.29124	0.999996	NA
ABCF2	Q9UG63	VALVGPNGAGK	426	436	Unmodified	NA	no difference	-0.012127	0.16092	0.215269	0.999996	NA
ABCF2	Q9UG63	WPGDILAYK	594	602	Unmodified	NA	no difference	-0.0166151	0.36525	0.449165	0.999996	NA
ABCF2	Q9UG63	YGLIGLNGIGK	114	124	Unmodified	NA	no difference	0.0130466	0.190961	0.252126	0.999996	NA
ABCF2	Q9UG63	YYTGNYDQYVK	305	315	Unmodified	NA	no difference	0.0199575	0.671066	0.740769	0.999996	NA
ABCF3	Q9NUQ8	AEGSEAAELAEIYAK	280	294	Unmodified	NA	no difference	0.0211574	0.337421	0.419454	0.999996	283 - Phosphoserine
ABCF3	Q9NUQ8	ALFARPDLLLLDEPTNMLDVR	341	361	Unmodified	NA	no difference	-0.0653765	2.34616	1.74251	0.729794	NA
ABCF3	Q9NUQ8	ASVILAGLGFTPK	307	319	Unmodified	NA	no difference	0.0110047	0.118317	0.161329	0.999996	NA
ABCF3	Q9NUQ8	ICVVGENGAGK	521	531	Unmodified	NA	no difference	0.0408483	1.15232	1.10589	0.999996	NA
ABCF3	Q9NUQ8	ITENYDCGTK	96	105	Unmodified	NA	no difference	0.0386474	0.721011	0.783257	0.999996	NA
ABCF3	Q9NUQ8	LAEPQSQGNSQVLLDAPIQLSK	74	95	Unmodified	NA	no difference	0.0223678	0.438005	0.524069	0.999996	83 - Phosphoserine
ABCF3	Q9NUQ8	LEEIEADKAPAR	295	306	Unmodified	NA	no difference	-0.0266789	0.492683	0.577908	0.999996	NA
ABCF3	Q9NUQ8	LLLGDLAPVR	537	546	Unmodified	NA	no difference	-0.0211736	0.337594	0.41964	0.999996	NA
ABCF3	Q9NUQ8	NFLNAIATDIIHLHSQR	385	401	Unmodified	NA	no difference	-0.0208142	0.252482	0.324789	0.999996	NA
ABCF3	Q9NUQ8	TSNPLVLEEASASQAGSR	145	162	Unmodified	NA	no difference	0.0203143	0.490094	0.575403	0.999996	155 - Phosphoserine; 157 - Phosphoserine; 161 - Phosphoserine
ABCF3	Q9NUQ8	VPAHISLLHVEQEVAGDDTPALQSVLESDSVR	230	261	Unmodified	NA	no difference	0.0291871	0.350651	0.433655	0.999996	NA
ABCG2	Q9UNQ0	EILSNINGIMKPGLNAILGPTGGGK	62	86	Unmodified	NA	no difference	-0.0205192	1.00507	1.00365	0.999996	NA
ABCG2	Q9UNQ0	LFDSLTLLASGR	252	263	Unmodified	NA	no difference	-0.00903502	0.244694	0.315791	0.999996	NA
ABCG2	Q9UNQ0	VIQELGLDK	164	172	Unmodified	NA	no difference	-0.0127385	0.330824	0.41232	0.999996	NA
ABHD10	Q9NUJ1	ALAIEEFCK	93	101	Unmodified	NA	no difference	0.0125728	0.260581	0.334088	0.999996	NA
ABHD10	Q9NUJ1	FDYSGVGSSDGNSEESTLGK	110	129	Unmodified	NA	no difference	0.0171599	0.740282	0.799321	0.999996	NA
ABHD10	Q9NUJ1	FNQLPVELK	186	194	Unmodified	NA	no difference	-0.0170259	0.411818	0.497554	0.999996	NA
ABHD10	Q9NUJ1	VVALIGVATAADTLVTK	169	185	Unmodified	NA	no difference	0.00907673	0.26741	0.341884	0.999996	NA
ABHD14B	Q96IU4	EALPGSGQAR	23	32	Unmodified	NA	no difference	0.0196183	0.746964	0.80485	0.999996	NA
ABHD14B	Q96IU4	INAANYASVK	142	151	Unmodified	NA	no difference	-0.0134888	0.703241	0.768283	0.999996	NA
ABHD14B	Q96IU4	TPALIVYGDQDPMGQTSFEHLK	152	173	Unmodified	NA	no difference	0.0456746	0.601695	0.679599	0.999996	NA
ABI1	A0A0A0MRT6	HNS(ph)TTSSTSSGGYR	321	334	Phospho	323	no difference	-0.0252521	1.00505	1.00364	0.999996	323 - Phosphoserine
ABI1	A0A0A0MRT6	IIAPANMERPVR	124	135	Unmodified	NA	no difference	-0.0354556	0.576157	0.656411	0.999996	NA
ABI1	A0A0A0MRT6	KPIDYTVLDDVGHGVK	139	154	Unmodified	NA	no difference	0.0125072	0.132211	0.179143	0.999996	NA
ABI1	A0A0A0MRT6	VADYCENNYIQATDKR	29	44	Unmodified	NA	no difference	-0.0248292	0.720902	0.783165	0.999996	NA
ABL2	P42684	GAQASSGS(ph)PALPR	613	625	Phospho	620	no difference	-0.142474	2.51139	1.81204	0.650606	620 - Phosphoserine
ABRAXAS2	Q15018	EHGTDFFDKDGVMK	191	204	Unmodified	NA	no difference	0.0232722	1.30469	1.20457	0.999996	NA
ABRAXAS2	Q15018	ISLAIPNLGNTSQQEYK	158	174	Unmodified	NA	no difference	0.030525	2.05045	1.60902	0.953673	NA
ABRAXAS2	Q15018	LFSFYDYASK	65	74	Unmodified	NA	no difference	0.0166919	0.734605	0.794607	0.999996	NA
ABT1	Q9ULW3	ETDFYLQSVER	181	191	Unmodified	NA	no difference	-0.00792435	0.0408591	0.0577748	0.999996	NA
ABT1	Q9ULW3	VAASLHNTPMGAR	121	133	Unmodified	NA	no difference	-0.0704938	1.83806	1.5049	0.995547	NA
ABT1	Q9ULW3	VFFQAEDR	75	82	Unmodified	NA	no difference	0.0646609	1.9056	1.53884	0.95914	NA
ACAA1	P09110	AEELGLPILGVLR	293	305	Unmodified	NA	no difference	-0.0580535	1.40529	1.26621	0.999996	NA
ACAA1	P09110	IAQFLSDIPETVPLSTVNR	103	121	Unmodified	NA	no difference	0.0387575	0.573464	0.653944	0.999996	NA
ACAA1	P09110	VNPLGGAVALGHPLGCTGAR	366	385	Unmodified	NA	no difference	0.136383	3.30786	2.10697	0.36819	NA
ACAA2	P42765	AANDAGYFNDEMAPIEVK	192	209	Unmodified	NA	no difference	-0.0064498	0.127177	0.172714	0.999996	209 - N6-acetyllysine; 209 - N6-succinyllysine
ACAA2	P42765	DFTATDLSEFAAK	26	38	Unmodified	NA	no difference	-0.0064569	0.414193	0.499979	0.999996	NA
ACAA2	P42765	DGTVTAGNASGVADGAGAVIIASEDAVK	242	269	Unmodified	NA	no difference	0.00806985	0.319585	0.400084	0.999996	269 - N6-acetyllysine
ACAA2	P42765	DGTVTAGNASGVADGAGAVIIASEDAVKK	242	270	Unmodified	NA	no difference	-0.0286171	1.27079	1.18319	0.999996	269 - N6-acetyllysine; 270 - N6-acetyllysine
ACAA2	P42765	EECDKYALQSQQR	177	189	Unmodified	NA	no difference	0.0141293	0.286761	0.363744	0.999996	NA
ACAA2	P42765	ETPALTINR	82	90	Unmodified	NA	no difference	0.00526097	0.240149	0.310514	0.999996	NA
ACAA2	P42765	HNFTPLAR	271	278	Unmodified	NA	no difference	0.00480987	0.158429	0.21217	0.999996	NA
ACAA2	P42765	ITAHLVHELR	361	370	Unmodified	NA	no difference	0.0290741	5.87673	2.78172	0.0594128	NA
ACAA2	P42765	KHNFTPLAR	270	278	Unmodified	NA	no difference	0.0105835	0.458847	0.544829	0.999996	270 - N6-acetyllysine
ACAA2	P42765	QTMQVDEHARPQTTLEQLQK	215	234	Unmodified	NA	no difference	0.0249683	1.11324	1.07945	0.999996	234 - N6-acetyllysine; 234 - N6-succinyllysine
ACAA2	P42765	SLDLDISK	333	340	Unmodified	NA	no difference	-0.0057432	0.228159	0.296497	0.999996	333 - Phosphoserine; 340 - N6-acetyllysine
ACAA2	P42765	TNVNGGAIALGHPLGGSGSR	341	360	Unmodified	NA	no difference	0.0336519	1.83305	1.50236	0.950384	NA
ACAA2	P42765	TPFGAYGGLLK	15	25	Unmodified	NA	no difference	0.00403913	0.166337	0.221984	0.999996	25 - N6-acetyllysine; 25 - N6-succinyllysine
ACACA	Q13085	(ac)MDEPSPLAQPLELNQHSR	1	18	Unmodified	NA	no difference	0.0078688	0.0312975	0.0444605	0.999996	1 - N-acetylmethionine; 5 - Phosphoserine
ACACA	Q13085	DEPIHILNVAIK	1283	1294	Unmodified	NA	no difference	-0.0168466	0.377696	0.462257	0.999996	NA
ACACA	Q13085	DFTVASPAEFVTR	99	111	Unmodified	NA	no difference	0.0145973	0.52939	0.612956	0.999996	NA
ACACA	Q13085	DIIVIGNDITYR	1676	1687	Unmodified	NA	no difference	-0.0429659	1.73729	1.45275	0.999996	NA
ACACA	Q13085	DVDDGLQAAEEVGYPVMIK	293	311	Unmodified	NA	no difference	-0.00592702	0.028342	0.0403201	0.999996	NA
ACACA	Q13085	EASFEYLQNEGER	1436	1448	Unmodified	NA	no difference	-0.0117228	0.33633	0.418277	0.999996	NA
ACACA	Q13085	ECCQPVLVYIPPQAELR	2073	2089	Unmodified	NA	no difference	0.0907398	0.685723	0.753368	0.999996	NA
ACACA	Q13085	FIIGS(ph)VSEDNS(ph)EDEISNLVK	19	38	Phospho	23, 29	slower	-0.305571	127.041	7.00046	0	23 - Phosphoserine; 25 - Phosphoserine; 29 - Phosphoserine; 34 - Phosphoserine
ACACA	Q13085	FIIGSVSEDNSEDEISNLVK	19	38	Unmodified	23, 25, 29	faster	0.3795	150.08	7.23917	2.72554e-08	23 - Phosphoserine; 25 - Phosphoserine; 29 - Phosphoserine; 34 - Phosphoserine
ACACA	Q13085	GSVLEPEGTVEIK	2115	2127	Unmodified	NA	no difference	-0.0239529	1.22236	1.15209	0.999996	NA
ACACA	Q13085	IFDEVMGCFSDS(ph)PPQS(ph)PTFPEAGHTSLYDEDKVPR	1248	1282	Phospho	1259, 1263	slower	-0.407249	374.981	8.55451	0	1259 - Phosphoserine; 1263 - Phosphoserine; 1273 - Phosphoserine
ACACA	Q13085	IGLAEEIR	1724	1731	Unmodified	NA	no difference	-0.0333599	0.14135	0.190742	0.999996	NA
ACACA	Q13085	IGSFGPQEDLLFLR	1688	1701	Unmodified	NA	no difference	-0.0528965	2.72066	1.89556	0.480875	NA
ACACA	Q13085	IIEEAPATIATPAVFEHMEQCAVK	387	410	Unmodified	NA	no difference	0.0716639	1.53983	1.34473	0.999996	NA
ACACA	Q13085	ILNVPQELYEK	278	288	Unmodified	NA	no difference	-0.0143329	0.32832	0.409603	0.999996	NA
ACACA	Q13085	ITSENPDEGFKPSSGTVQELNFR	510	532	Unmodified	NA	no difference	-0.012811	0.0848855	0.117543	0.999996	NA
ACACA	Q13085	LDLLEEK	39	45	Unmodified	NA	faster	0.263164	22.461	4.55219	3.39188e-05	NA
ACACA	Q13085	LLLEDLVK	2222	2229	Unmodified	NA	no difference	-0.0137987	0.238241	0.308292	0.999996	NA
ACACA	Q13085	LTFLVAQK	1327	1334	Unmodified	NA	no difference	-0.00492557	0.0582928	0.0817389	0.999996	1334 - N6-acetyllysine
ACACA	Q13085	TDCNHIFLNFVPTVIMDPSK	1468	1487	Unmodified	NA	no difference	-0.0342401	0.541832	0.624645	0.999996	NA
ACACA	Q13085	TVELSIPADPANLDSEAK	1992	2009	Unmodified	NA	no difference	-0.0236267	0.564548	0.645746	0.999996	NA
ACACA	Q13085	VLIANNGIAAVK	121	132	Unmodified	NA	no difference	0.0157264	0.287379	0.364436	0.999996	NA
ACACA	Q13085	VNNADDFPNLFR	324	335	Unmodified	NA	no difference	0.0129842	0.234515	0.303944	0.999996	NA
ACACA	Q13085	VSALNSVHCEHVEDEGESR	1761	1779	Unmodified	NA	no difference	0.0395498	0.25016	0.322113	0.999996	NA
ACAD9	Q9H845	AYICAHPLDR	610	619	Unmodified	NA	no difference	0.0155691	0.313432	0.393342	0.999996	NA
ACAD9	Q9H845	DFGGVTNGKPEDK	250	262	Unmodified	NA	no difference	-0.0350885	2.50267	1.80845	0.750399	NA
ACAD9	Q9H845	IPVENILGEVGDGFK	280	294	Unmodified	NA	no difference	0.0198715	1.40948	1.26872	0.999996	NA
ACAD9	Q9H845	TEVVDSDGSVK	229	239	Unmodified	NA	no difference	0.0045739	0.0773253	0.107454	0.999996	NA
ACADM	Q5T4U5	EEIIPVAAEYDK	58	69	Unmodified	NA	no difference	0.00710806	0.152772	0.205108	0.999996	69 - N6-acetyllysine; 69 - N6-succinyllysine
ACADM	Q5T4U5	EEIIPVAAEYDKTGEYPVPLIR	58	79	Unmodified	NA	no difference	0.0447374	0.514937	0.599258	0.999996	69 - N6-acetyllysine; 69 - N6-succinyllysine
ACADM	Q5T4U5	ENVLIGDGAGFK	260	271	Unmodified	NA	no difference	0.012083	0.519785	0.603868	0.999996	271 - N6-acetyllysine; 271 - N6-succinyllysine
ACADM	Q5T4U5	GIVFEDVK	249	256	Unmodified	NA	no difference	0.00578526	0.0770638	0.107104	0.999996	NA
ACADM	Q5T4U5	IYQIYEGTSQIQR	396	408	Unmodified	NA	no difference	0.0105855	0.384932	0.469815	0.999996	NA
ACADM	Q5T4U5	KGDEYIINGQK	179	189	Unmodified	NA	no difference	-0.0140839	0.903051	0.928314	0.999996	179 - N6-succinyllysine
ACADM	Q5T4U5	NTYYASIAK	350	358	Unmodified	NA	no difference	0.00862031	0.118209	0.16119	0.999996	351 - Phosphothreonine
ACADM	Q5T4U5	TRPVVAAGAVGLAQR	280	294	Unmodified	NA	no difference	0.0119668	0.408906	0.494575	0.999996	NA
ACADVL	P49748	AGLGSGLSLSGLVHPELSR	513	531	Unmodified	NA	no difference	0.00733349	0.227909	0.296204	0.999996	517 - Phosphoserine; 522 - Phosphoserine
ACADVL	P49748	ALEQFATVVEAK	539	550	Unmodified	NA	no difference	0.00803507	0.148881	0.20023	0.999996	550 - N6-acetyllysine
ACADVL	P49748	ASNTAEVFFDGVR	304	316	Unmodified	NA	no difference	0.0226874	1.69989	1.4329	0.999996	NA
ACADVL	P49748	ELSGLGSALK	483	492	Unmodified	NA	no difference	0.00464766	0.10876	0.148947	0.999996	NA
ACADVL	P49748	ELVEPVSR	104	111	Unmodified	NA	no difference	0.0142729	0.837614	0.877834	0.999996	NA
ACADVL	P49748	FFEEVNDPAK	112	121	Unmodified	NA	no difference	0.0188058	0.424818	0.510778	0.999996	NA
ACADVL	P49748	FGMAAALAGTMR	342	353	Unmodified	NA	no difference	-0.0774817	2.61422	1.85368	0.708018	NA
ACADVL	P49748	GILLFGTK	188	195	Unmodified	NA	no difference	0.00710635	0.22949	0.29806	0.999996	195 - N6-succinyllysine
ACADVL	P49748	GIVNEQFLLQR	557	567	Unmodified	NA	no difference	-0.0311307	0.715801	0.778882	0.999996	NA
ACADVL	P49748	IHNFGLIQEK	373	382	Unmodified	NA	no difference	0.00593937	0.110628	0.151375	0.999996	NA
ACADVL	P49748	LASGETVAAFCLTEPSSGSDAASIR	205	229	Unmodified	NA	no difference	-0.0169659	0.491397	0.576664	0.999996	NA
ACADVL	P49748	LFVALQGCMDK	470	480	Unmodified	NA	no difference	0.106236	1.82305	1.49725	0.956374	NA
ACADVL	P49748	SDSHPSDALTR	52	62	Unmodified	NA	no difference	0.0368405	3.79491	2.2615	0.258627	NA
ACADVL	P49748	SFAVGMFK	72	79	Unmodified	NA	no difference	-0.0193724	2.11594	1.63967	0.842198	NA
ACADVL	P49748	SGELAVR	532	538	Unmodified	NA	no difference	0.0087983	0.158594	0.212375	0.999996	NA
ACADVL	P49748	SLSEGHPTAQHEK	588	600	Unmodified	NA	no difference	0.00688648	0.117055	0.1597	0.999996	NA
ACADVL	P49748	VAMHILNNGR	332	341	Unmodified	NA	no difference	0.00519659	0.0701257	0.0977803	0.999996	NA
ACADVL	P49748	VPSENVLGEVGSGFK	317	331	Unmodified	NA	no difference	0.00236937	0.0198929	0.0284177	0.999996	331 - N6-acetyllysine; 331 - N6-succinyllysine
ACAP2	Q15057	ESEGLYGQPGDETYQDIFR	737	755	Unmodified	NA	no difference	-0.138051	2.38116	1.75752	0.71248	742 - Phosphotyrosine
ACAP2	Q15057	SSPSTGSLDSGNESK	378	392	Unmodified	NA	no difference	0.17663	4.68182	2.50635	0.137093	384 - Phosphoserine; 387 - Phosphoserine
ACAT1	P24752	DGLTDVYNK	182	190	Unmodified	NA	no difference	-0.0140556	0.451289	0.537335	0.999996	190 - N6-acetyllysine; 190 - N6-succinyllysine
ACAT1	P24752	EAYMGNVLQGGEGQAPTR	88	105	Unmodified	NA	no difference	0.0450536	0.67615	0.745152	0.999996	NA
ACAT1	P24752	ENGTVTAANASTLNDGAAALVLMTADAAK	274	302	Unmodified	NA	no difference	0.038038	1.51219	1.32895	0.999996	NA
ACAT1	P24752	EVVIVSATR	41	49	Unmodified	NA	no difference	0.0184553	0.971802	0.979515	0.999996	NA
ACAT1	P24752	FGNEVIPVTVTVK	231	243	Unmodified	NA	no difference	-0.00776331	0.103361	0.141905	0.999996	243 - N6-succinyllysine
ACAT1	P24752	GQPDVVVKEDEEYK	244	257	Unmodified	NA	no difference	-0.0143175	0.343243	0.42572	0.999996	251 - N6-acetyllysine; 257 - N6-acetyllysine
ACAT1	P24752	IHMGSCAENTAK	191	202	Unmodified	NA	no difference	-0.0201341	0.726454	0.787812	0.999996	202 - N6-acetyllysine; 202 - N6-succinyllysine
ACAT1	P24752	LEDLIVK	175	181	Unmodified	NA	no difference	0.00874367	0.203044	0.26669	0.999996	181 - N6-acetyllysine; 181 - N6-succinyllysine
ACAT1	P24752	LGSIAIQGAIEK	67	78	Unmodified	NA	no difference	0.0134306	0.31965	0.400156	0.999996	78 - N6-succinyllysine
ACAT1	P24752	LNVTPLAR	304	311	Unmodified	NA	no difference	0.0122438	1.43427	1.28349	0.999996	NA
ACAT1	P24752	MLEIDPQK	366	373	Unmodified	NA	no difference	0.0213687	0.456695	0.542699	0.999996	NA
ACAT1	P24752	NEQDAYAINSYTR	209	221	Unmodified	NA	no difference	-0.009793	0.305022	0.384075	0.999996	NA
ACAT1	P24752	QAVLGAGLPISTPCTTINK	106	124	Unmodified	NA	no difference	0.00566202	0.0953878	0.131442	0.999996	NA
ACAT1	P24752	QGEYGLASICNGGGGASAMLIQK	404	426	Unmodified	NA	no difference	0.00980345	0.226692	0.294774	0.999996	NA
ACAT1	P24752	VNINGGAVSLGHPIGMSGAR	374	393	Unmodified	NA	no difference	0.0246194	0.588455	0.667625	0.999996	NA
ACAT2	Q9BWD1	ATVAPEDVSEVIFGHVLAAGCGQNPVR	45	71	Unmodified	NA	no difference	0.0181455	0.45859	0.544574	0.999996	NA
ACAT2	Q9BWD1	EIVPVLVSTR	201	210	Unmodified	NA	no difference	0.00656488	0.0681969	0.0951776	0.999996	NA
ACAT2	Q9BWD1	ELGLNPEK	334	341	Unmodified	NA	no difference	-0.00251603	0.0215745	0.0307945	0.999996	NA
ACAT2	Q9BWD1	IGEMPLTDSILCDGLTDAFHNCHMGITAENVAK	137	169	Unmodified	NA	no difference	-0.0330304	0.906056	0.93059	0.999996	NA
ACAT2	Q9BWD1	VAVLSQNR	181	188	Unmodified	NA	no difference	0.00918366	0.120632	0.164313	0.999996	NA
ACAT2	Q9BWD1	VNIEGGAIALGHPLGASGCR	342	361	Unmodified	NA	no difference	0.0150375	0.319939	0.400471	0.999996	NA
ACBD3	Q9H3P7	AFHPTYEEK	101	109	Unmodified	NA	no difference	-0.0287942	0.312891	0.392747	0.999996	NA
ACBD3	Q9H3P7	DCHEEVYAGSHQYPGR	486	501	Unmodified	NA	no difference	-0.0234694	0.551972	0.634103	0.999996	NA
ACBD3	Q9H3P7	EDAMVEFVK	155	163	Unmodified	NA	no difference	-0.01209	0.0517768	0.0728286	0.999996	NA
ACBD3	Q9H3P7	GEVVTVR	400	406	Unmodified	NA	no difference	-0.0233426	0.431174	0.517199	0.999996	NA
ACBD3	Q9H3P7	GPGASGEQPEPGEAAAGGAAEEAR	50	73	Unmodified	NA	no difference	-0.0199346	0.260926	0.334484	0.999996	NA
ACBD3	Q9H3P7	IQQDADSVITVGR	387	399	Unmodified	NA	no difference	-0.0294592	1.11322	1.07944	0.999996	NA
ACBD3	Q9H3P7	NANKPLLDEIVPVYR	470	484	Unmodified	NA	no difference	-0.0237541	0.28266	0.359139	0.999996	NA
ACBD3	Q9H3P7	QQEVVVAGSSLPTSSK	307	322	Unmodified	NA	no difference	-0.0131516	0.121633	0.1656	0.999996	NA
ACBD3	Q9H3P7	VNATVPSNMMSVNGQAK	323	339	Unmodified	NA	faster	0.218066	17.3075	4.19436	0.000189101	NA
ACBD5	B7Z2R7	GGETDEFSNVR	397	407	Unmodified	NA	no difference	-0.133902	1.45528	1.29589	0.999996	400 - Phosphothreonine
ACBD5	B7Z2R7	IIETMPMTEK	124	133	Unmodified	NA	no difference	0.0661311	0.293386	0.371153	0.999996	NA
ACBD5	B7Z2R7	STEEVKPIDENLGQTGK	262	278	Unmodified	NA	no difference	0.116961	1.25686	1.17432	0.999996	NA
ACBD6	Q9BR61	AAAHLQGLIQVASR	49	62	Unmodified	NA	no difference	-0.0589564	0.164176	0.219309	0.999996	NA
ACBD6	Q9BR61	ALGDSSPSQAMQEYIAVVK	101	119	Unmodified	NA	no difference	0.0433789	0.0639203	0.0893901	0.999996	106 - Phosphoserine
ACBD6	Q9BR61	DQDGCLPEEVTGCK	255	268	Unmodified	NA	no difference	0.0621945	0.12075	0.164464	0.999996	NA
ACBD6	Q9BR61	ENNIDHITK	168	176	Unmodified	NA	no difference	0.0572106	0.68626	0.753827	0.999996	NA
ACBD6	Q9BR61	NVDVNVKDEEGR	182	193	Unmodified	NA	no difference	0.0340528	0.0301807	0.0428973	0.999996	NA
ACIN1	S4R3H4, G3V3T3	(ac)AELEEVTLDGKPLQALR	60	76	Unmodified	NA	no difference	0.0144885	0.614034	0.690671	0.999996	NA
ACIN1	S4R3H4, G3V3T3	AAKLS(ph)EGS(ph)QPAEEEEDQETPSR	236	257	Phospho	240, 243	no difference	-0.0631589	5.68045	2.73994	0.0680876	240 - Phosphoserine; 243 - Phosphoserine; 254 - Phosphothreonine
ACIN1	S4R3H4, G3V3T3	AESPAEKVPEESVLPLVQK	488	506	Unmodified	490	faster	0.632608	84.5711	6.41905	4.40864e-13	490 - Phosphoserine
ACIN1	S4R3H4, G3V3T3	ASHTLLPSHR	560	569	Unmodified	NA	no difference	0.0274905	0.882164	0.912392	0.999996	561 - Phosphoserine
ACIN1	S4R3H4, G3V3T3	ASLVALPEQTASEEETPPPLLTK	399	421	Unmodified	410	no difference	0.0849651	6.74943	2.95409	0.0144469	400 - Phosphoserine; 410 - Phosphoserine; 414 - Phosphothreonine; 420 - Phosphothreonine
ACIN1	S4R3H4, G3V3T3	EAVVDLHADDSRIS(ph)EDETER	885	904	Phospho	898	no difference	0.076384	8.36443	3.22719	0.00393491	895 - Phosphoserine; 898 - Phosphoserine
ACIN1	S4R3H4, G3V3T3	EAVVDLHADDSRIS(ph)EDETERNGDDGTHDK	885	913	Phospho	898	faster	0.090433	14.1995	3.92595	0.000654912	895 - Phosphoserine; 898 - Phosphoserine
ACIN1	S4R3H4, G3V3T3	FLCADYAEQDELDYHR	1081	1096	Unmodified	NA	no difference	-0.0198466	0.974025	0.98114	0.999996	NA
ACIN1	S4R3H4, G3V3T3	GLLVDRPSETK	1097	1107	Unmodified	NA	no difference	-0.0579518	6.58088	2.92236	0.0373091	1107 - Glycyl lysine isopeptide (Lys-Gly) (interchain with G-Cter in SUMO2)
ACIN1	S4R3H4, G3V3T3	GVPAGNSDTEGGQPGR	832	847	Unmodified	838	no difference	-0.0162482	0.429423	0.515433	0.999996	838 - Phosphoserine
ACIN1	S4R3H4, G3V3T3	ISNIVHISNLVR	1010	1021	Unmodified	NA	no difference	-0.0352151	2.84829	1.94422	0.513649	NA
ACIN1	S4R3H4, G3V3T3	KPSISITTESLK	861	872	Unmodified	NA	no difference	-0.0552555	5.74986	2.75486	0.125457	861 - N6-acetyllysine; 861 - Glycyl lysine isopeptide (Lys-Gly) (interchain with G-Cter in SUMO2)
ACIN1	S4R3H4, G3V3T3	LLDDLFR	1210	1216	Unmodified	NA	no difference	-0.0258744	2.37478	1.75479	0.639456	NA
ACIN1	S4R3H4, G3V3T3	LS(ph)EGSQPAEEEEDQETPSR	239	257	Phospho	240	no difference	0.0194154	0.263142	0.337016	0.999996	240 - Phosphoserine; 243 - Phosphoserine; 254 - Phosphothreonine
ACIN1	S4R3H4, G3V3T3	RLS(ph)QPESAEK	708	717	Phospho	710	slower	-0.0720535	16.5235	4.13122	2.17612e-05	710 - Phosphoserine; 714 - Phosphoserine; 717 - N6-acetyllysine
ACIN1	S4R3H4, G3V3T3	SLIPDIKPLAGQEAVVDLHADDS(ph)RIS(ph)EDETER	873	904	Phospho	895, 898	no difference	0.184544	9.47098	3.38832	0.00172884	895 - Phosphoserine; 898 - Phosphoserine; 879 - Glycyl lysine isopeptide (Lys-Gly) (interchain with G-Cter in SUMO2)
ACIN1	S4R3H4, G3V3T3	SLIPDIKPLAGQEAVVDLHADDSRIS(ph)EDETER	873	904	Phospho	898	no difference	0.0307615	0.607305	0.684643	0.999996	895 - Phosphoserine; 898 - Phosphoserine; 879 - Glycyl lysine isopeptide (Lys-Gly) (interchain with G-Cter in SUMO2)
ACIN1	S4R3H4, G3V3T3	SQEQEVLER	328	336	Unmodified	NA	no difference	0.0177304	0.832866	0.874101	0.999996	328 - Phosphoserine
ACIN1	S4R3H4, G3V3T3	SSSISEEKGDS(ph)DDEKPR	206	222	Phospho	216	no difference	-0.0433971	1.86143	1.51674	0.929989	208 - Phosphoserine; 210 - Phosphoserine; 216 - Phosphoserine
ACIN1	S4R3H4, G3V3T3	TEEQGIPR	1108	1115	Unmodified	NA	no difference	-0.0242097	1.56659	1.35985	0.999996	NA
ACLY	P53396	AFDSGIIPMEFVNK	949	962	Unmodified	NA	no difference	0.00568407	0.0945113	0.130287	0.999996	NA
ACLY	P53396	AKPAMPQDSVPS(ph)PR	470	483	Phospho	481	faster	0.271118	28.8805	4.90113	5.65269e-06	481 - Phosphoserine
ACLY	P53396	AVQGMLDFDYVCSR	508	521	Unmodified	NA	no difference	0.00894662	0.135965	0.183919	0.999996	NA
ACLY	P53396	DEPSVAAMVYPFTGDHK	522	538	Unmodified	NA	no difference	0.0109199	0.400397	0.485836	0.999996	NA
ACLY	P53396	DGVYVLDLAAK	210	220	Unmodified	NA	no difference	0.0175145	0.774747	0.827613	0.999996	NA
ACLY	P53396	EAGVFVPR	781	788	Unmodified	NA	no difference	0.00524992	0.101181	0.139052	0.999996	NA
ACLY	P53396	EAYPEEAYIADLDAK	245	259	Unmodified	NA	no difference	0.00640967	0.120283	0.163863	0.999996	NA
ACLY	P53396	EGDYVLFHHEGGVDVGDVDAK	128	148	Unmodified	NA	no difference	0.00641169	0.121353	0.16524	0.999996	131 - Phosphotyrosine
ACLY	P53396	EILIPVFK	547	554	Unmodified	NA	no difference	0.00636107	0.167584	0.223526	0.999996	554 - N6-acetyllysine; 554 - Glycyl lysine isopeptide (Lys-Gly) (interchain with G-Cter in ubiquitin)
ACLY	P53396	FGGALDAAAK	935	944	Unmodified	NA	no difference	0.00475955	0.0664393	0.0928018	0.999996	NA
ACLY	P53396	FICTTSAIQNR	18	28	Unmodified	NA	no difference	0.0194781	1.70968	1.43812	0.999996	NA
ACLY	P53396	GGPNYQEGLR	380	389	Unmodified	NA	no difference	0.0177733	0.662436	0.733299	0.999996	NA
ACLY	P53396	GQELIYAGMPITEVFK	849	864	Unmodified	NA	no difference	-0.050222	1.26883	1.18195	0.999996	NA
ACLY	P53396	GVTIIGPATVGGIK	617	630	Unmodified	NA	no difference	0.0139671	0.51415	0.598508	0.999996	NA
ACLY	P53396	GVTIIGPATVGGIKPGCFK	617	635	Unmodified	NA	no difference	-0.0285975	2.42233	1.77498	0.617328	NA
ACLY	P53396	IGNTGGMLDNILASK	636	650	Unmodified	NA	no difference	0.00552881	0.104762	0.143736	0.999996	639 - Phosphothreonine
ACLY	P53396	KPASFMTSICDER	836	848	Unmodified	NA	no difference	-0.0139142	0.511107	0.595606	0.999996	839 - Phosphoserine
ACLY	P53396	LIMGIGHR	969	976	Unmodified	NA	no difference	0.0342426	1.87405	1.52308	0.97684	NA
ACLY	P53396	LLVGVDEK	152	159	Unmodified	NA	no difference	0.00547857	0.106977	0.146626	0.999996	NA
ACLY	P53396	LTLLNPK	266	272	Unmodified	NA	no difference	0.00616881	0.159881	0.213976	0.999996	NA
ACLY	P53396	LYRPGSVAYVSR	651	662	Unmodified	NA	no difference	-0.021539	0.920766	0.941682	0.999996	NA
ACLY	P53396	MIVVLGEIGGTEEYK	712	726	Unmodified	NA	no difference	0.0103717	0.333633	0.415362	0.999996	NA
ACLY	P53396	QHFPATPLLDYALEVEK	996	1012	Unmodified	NA	no difference	0.00503851	0.0711927	0.099218	0.999996	NA
ACLY	P53396	SAYDSTMETMNYAQIR	577	592	Unmodified	NA	no difference	0.0203611	0.56671	0.647738	0.999996	NA
ACLY	P53396	SGGMSNELNNIISR	663	676	Unmodified	NA	no difference	-0.00904235	0.243558	0.314474	0.999996	663 - Phosphoserine
ACLY	P53396	SMGFIGHYLDQK	1066	1077	Unmodified	NA	no difference	0.0307388	0.863851	0.898286	0.999996	1077 - N6-acetyllysine
ACLY	P53396	STTLFSR	489	495	Unmodified	NA	no difference	0.00604958	0.102398	0.140645	0.999996	NA
ACLY	P53396	TASFSESR	453	460	Unmodified	455	no difference	0.0446984	3.04413	2.01583	0.555041	455 - Phosphoserine; 459 - Phosphoserine
ACLY	P53396	TIAIIAEGIPEALTR	593	607	Unmodified	NA	no difference	0.00432847	0.059862	0.0838765	0.999996	NA
ACLY	P53396	TILSLMTR	322	329	Unmodified	NA	no difference	0.00635964	0.185186	0.245113	0.999996	NA
ACLY	P53396	TTDGVYEGVAIGGDR	677	691	Unmodified	NA	no difference	-0.0428312	0.931261	0.949543	0.999996	682 - Phosphotyrosine
ACLY	P53396	TTDGVYEGVAIGGDRYPGSTFMDHVLR	677	703	Unmodified	NA	no difference	0.00996505	0.142852	0.192638	0.999996	682 - Phosphotyrosine
ACLY	P53396	VDATADYICK	221	230	Unmodified	NA	no difference	0.00848135	0.357134	0.440563	0.999996	NA
ACLY	P53396	WGDIEFPPPFGR	233	244	Unmodified	NA	no difference	0.0120504	0.142272	0.191906	0.999996	NA
ACLY	P53396	YQDTPGVK	704	711	Unmodified	NA	no difference	0.0146454	0.305267	0.384345	0.999996	NA
ACO1	P21399	(ac)SNPFAHLAEPLDPVQPGK	2	19	Unmodified	NA	no difference	-0.0133068	0.0836188	0.115857	0.999996	NA
ACO1	P21399	DFESCLGAK	388	396	Unmodified	NA	no difference	-0.00947434	0.242136	0.312823	0.999996	NA
ACO1	P21399	GFQVAPEHHNDHK	401	413	Unmodified	NA	no difference	0.0193296	0.585577	0.665008	0.999996	NA
ACO1	P21399	GPFLLGIK	786	793	Unmodified	NA	no difference	0.0084841	0.170849	0.227556	0.999996	NA
ACO1	P21399	IDFEKEPLGVNAK	568	580	Unmodified	NA	no difference	-0.0165097	0.273618	0.348933	0.999996	NA
ACO1	P21399	IIPPGSGIIHQVNLEYLAR	169	187	Unmodified	NA	no difference	0.030362	3.5385	2.18221	0.311343	NA
ACO1	P21399	NCDEFLVK	49	56	Unmodified	NA	no difference	-0.0147246	0.423103	0.50904	0.999996	NA
ACO1	P21399	QAPQTIHLPSGEILDVFDAAER	737	758	Unmodified	NA	no difference	0.0106103	0.165345	0.220757	0.999996	NA
ACO1	P21399	VILQDFTGVPAVVDFAAMR	83	101	Unmodified	NA	no difference	-0.025564	0.46158	0.547528	0.999996	NA
ACO1	P21399	YQQAGLPLIVLAGK	759	772	Unmodified	NA	no difference	0.0644857	1.38227	1.25234	0.999996	NA
ACO1	P21399	YTIIIPENLKPQMK	835	848	Unmodified	NA	no difference	-0.0225819	0.546761	0.62925	0.999996	NA
ACO2	A2A274	DGYAQILR	430	437	Unmodified	NA	no difference	0.0144312	0.512108	0.596561	0.999996	NA
ACO2	A2A274	DINQEVYNFLATAGAK	145	160	Unmodified	NA	no difference	-0.012473	0.210031	0.275044	0.999996	NA
ACO2	A2A274	DLEDLQILIK	578	587	Unmodified	NA	no difference	0.00596844	0.0480172	0.0676625	0.999996	NA
ACO2	A2A274	DSSGQHVDVSPTSQR	550	564	Unmodified	NA	no difference	0.0131896	0.328548	0.40985	0.999996	559 - Phosphoserine
ACO2	A2A274	EGWPLDIR	371	378	Unmodified	NA	no difference	-0.0123299	0.302578	0.38137	0.999996	NA
ACO2	A2A274	FNPETDYLTGTDGK	507	520	Unmodified	NA	no difference	0.00416475	0.0509553	0.0717013	0.999996	NA
ACO2	A2A274	FNPETDYLTGTDGKK	507	521	Unmodified	NA	no difference	0.0119961	0.0889705	0.122965	0.999996	NA
ACO2	A2A274	GHLDNISNNLLIGAINIENGK	608	628	Unmodified	NA	no difference	0.00283834	0.0164018	0.0234708	0.999996	628 - N6-succinyllysine
ACO2	A2A274	IHETNLK	694	700	Unmodified	NA	no difference	0.037777	2.85384	1.9463	0.511352	NA
ACO2	A2A274	IVYGHLDDPASQEIER	69	84	Unmodified	NA	no difference	0.0184613	0.876663	0.908169	0.999996	NA
ACO2	A2A274	LEAPDADELPKGEFDPGQDTYQHPPK	524	549	Unmodified	NA	no difference	-0.0128843	0.10659	0.146121	0.999996	549 - N6-succinyllysine
ACO2	A2A274	LNRPLTLSEK	59	68	Unmodified	NA	no difference	-0.0404591	1.88442	1.52828	0.971084	NA
ACO2	A2A274	LTGSLSGWSSPK	234	245	Unmodified	NA	no difference	-0.0145649	0.477607	0.563262	0.999996	NA
ACO2	A2A274	LTIQGLK	724	730	Unmodified	NA	no difference	0.00882173	0.228109	0.296438	0.999996	730 - N6-acetyllysine; 730 - N6-succinyllysine
ACO2	A2A274	NAVTQEFGPVPDTAR	634	648	Unmodified	NA	no difference	-0.0022869	0.023511	0.0335266	0.999996	NA
ACO2	A2A274	NTIVTSYNR	466	474	Unmodified	NA	no difference	0.00825686	0.171537	0.228403	0.999996	NA
ACO2	A2A274	QGLLPLTFADPADYNK	702	717	Unmodified	NA	no difference	0.00866581	0.174979	0.232636	0.999996	NA
ACO2	A2A274	SQFTITPGSEQIR	412	424	Unmodified	NA	no difference	-0.0148419	0.572991	0.653511	0.999996	NA
ACO2	A2A274	VAGILTVK	251	258	Unmodified	NA	no difference	0.00824991	0.21035	0.275425	0.999996	NA
ACO2	A2A274	VAMSHFEPNEYIHYDLLEK	32	50	Unmodified	NA	no difference	0.0240926	1.37513	1.24801	0.999996	50 - N6-acetyllysine; 50 - N6-succinyllysine
ACO2	A2A274	VGLIGSCTNSSYEDMGR	379	395	Unmodified	NA	no difference	0.0094968	0.144378	0.194564	0.999996	NA
ACO2	A2A274	WVVIGDENYGEGSSR	657	671	Unmodified	NA	no difference	0.0227094	0.794395	0.843497	0.999996	670 - Phosphoserine
ACOT1	Q86TX2	AATLILEPAGR	2	12	Unmodified	NA	no difference	-0.0566131	5.00674	2.58658	0.183926	NA
ACOT1	Q86TX2	DGYADIVDVLNSPLEGPDQK	287	306	Unmodified	NA	no difference	0.0236093	0.750615	0.807862	0.999996	NA
ACOT1	Q86TX2	GLAPEQPVTLR	25	35	Unmodified	NA	no difference	0.0124314	0.486636	0.572051	0.999996	NA
ACOT1	Q86TX2	SEFYANEACK	331	340	Unmodified	NA	no difference	0.0252071	0.96702	0.976011	0.999996	NA
ACOT1	Q86TX2	TPLAVELEVLDGHDPDPGR	100	118	Unmodified	NA	no difference	0.0176165	0.434084	0.52013	0.999996	NA
ACOT13	Q9NPJ3	ITLVSAAPGK	28	37	Unmodified	NA	no difference	0.0213563	0.810559	0.856435	0.999996	37 - N6-acetyllysine
ACOT13	Q9NPJ3	TLAFTSVDLTNK	112	123	Unmodified	NA	no difference	-0.0196043	1.08681	1.0613	0.999996	NA
ACOT7	O00154	IMRPDDANVAGNVHGGTILK	59	78	Unmodified	NA	no difference	-0.0308591	1.42966	1.28075	0.999996	NA
ACOT7	O00154	LMDEVAGIVAAR	253	264	Unmodified	NA	no difference	0.0428171	1.28362	1.19133	0.999996	NA
ACOT7	O00154	MIEEAGAIISTR	79	90	Unmodified	NA	no difference	0.0849639	1.73076	1.4493	0.999996	NA
ACOT7	O00154	SLPVPQLVPETEDEK	341	355	Unmodified	NA	no difference	-0.0089893	0.0891734	0.123234	0.999996	NA
ACOT7	O00154	TNIVTASVDAINFHDK	268	283	Unmodified	NA	no difference	-0.0145065	0.421597	0.507512	0.999996	283 - N6-acetyllysine
ACOT9	Q9Y305	DSENKGPAFVNPLIPESPEEEELFR	207	231	Unmodified	NA	no difference	-0.0325484	0.23509	0.304616	0.999996	NA
ACOT9	Q9Y305	EVPLVFPK	400	407	Unmodified	NA	no difference	-0.0146391	0.118658	0.161769	0.999996	NA
ACOT9	Q9Y305	GPAFVNPLIPESPEEEELFR	212	231	Unmodified	NA	no difference	-0.0124282	0.0523145	0.0735659	0.999996	NA
ACOT9	Q9Y305	HFNSMSGPATLR	421	432	Unmodified	NA	no difference	0.0597169	1.0835	1.05901	0.999996	NA
ACOT9	Q9Y305	IAFSSTSLLK	241	250	Unmodified	NA	no difference	-0.0243555	0.191374	0.252626	0.999996	NA
ACOT9	Q9Y305	MSPLSIVTALVDK	139	151	Unmodified	NA	no difference	-0.0119194	0.0334471	0.0474645	0.999996	NA
ACOT9	Q9Y305	SLSPEQDIK	158	166	Unmodified	NA	no difference	-0.00709244	0.0226545	0.0323188	0.999996	NA
ACOT9	Q9Y305	TTIHEMFLSTLDPK	259	272	Unmodified	NA	no difference	0.0340464	0.395095	0.480363	0.999996	NA
ACOT9	Q9Y305	VHSEVASLQEK	373	383	Unmodified	NA	no difference	-0.0138834	0.0659439	0.0921315	0.999996	NA
ACOT9	Q9Y305	YLTVQNTVR	104	112	Unmodified	NA	no difference	-0.0263339	0.165399	0.220824	0.999996	NA
ACOX1	I3L2U4, Q15067	ASEAHCHYVVVK	526	537	Unmodified	NA	no difference	0.0162418	0.437261	0.523322	0.999996	NA
ACOX1	I3L2U4, Q15067	DSASFNPELLTHILDGSPEK	10	29	Unmodified	26	no difference	0.0129642	0.360857	0.444516	0.999996	26 - Phosphoserine
ACOX1	I3L2U4, Q15067	EIENMILNDPDFQHEDLNFLTR	35	56	Unmodified	NA	no difference	0.0650013	1.27322	1.18474	0.999996	NA
ACOX1	I3L2U4, Q15067	ERDSASFNPELLTHILDGSPEK	8	29	Unmodified	26	no difference	-0.0166181	0.311425	0.391135	0.999996	26 - Phosphoserine
ACOX1	I3L2U4, Q15067	INEGIGQGDLSELPELHALTAGLK	355	378	Unmodified	NA	no difference	0.0156975	0.358777	0.442308	0.999996	NA
ACOX1	I3L2U4, Q15067	TSNHAIVLAQLITK	183	196	Unmodified	NA	no difference	0.0211338	0.983	0.987685	0.999996	NA
ACP1	P24666, D3YTI2	HGIPMSHVAR	67	76	Unmodified	NA	no difference	-0.0258972	0.690738	0.757653	0.999996	NA
ACP1	P24666, D3YTI2	IELLGSYDPQK	114	124	Unmodified	NA	no difference	0.0199065	0.399409	0.484818	0.999996	NA
ACP1	P24666, D3YTI2	LVTDQNISENWR	30	41	Unmodified	NA	no difference	-0.011133	0.11864	0.161746	0.999996	NA
ACP1	P24666, D3YTI2	NHGIHTAHK	NA	NA	Unmodified	NA	no difference	0.0293605	3.30847	2.10718	0.473874	NA
ACP1	P24666, D3YTI2	VDSAATSGYEIGNPPDYR	42	59	Unmodified	NA	no difference	0.0104908	0.105584	0.144809	0.999996	NA
ACSL3	O95573	(ac)MNNHVSSKPSTMK	1	13	Unmodified	NA	no difference	-0.0985792	6.17091	2.84216	0.048742	NA
ACSL3	O95573	ADFFEDENGQR	548	558	Unmodified	NA	no difference	-0.00831299	0.0689324	0.0961706	0.999996	NA
ACSL3	O95573	AFNFGNGLQMLGQKPK	144	159	Unmodified	NA	no difference	-0.0314826	0.436623	0.522682	0.999996	NA
ACSL3	O95573	AKPVNSKPDSAYR	57	69	Unmodified	NA	no difference	-0.0176391	0.095423	0.131488	0.999996	NA
ACSL3	O95573	DIVSLVPR	223	230	Unmodified	NA	no difference	-0.0190037	0.440426	0.526495	0.999996	NA
ACSL3	O95573	ELTELAR	631	637	Unmodified	NA	no difference	-0.00798958	0.0835864	0.115814	0.999996	NA
ACSL3	O95573	EVLNEEDEVQPNGK	109	122	Unmodified	NA	no difference	-0.00642934	0.0357118	0.0506226	0.999996	NA
ACSL3	O95573	GDTSMLKPTLMAAVPEIMDR	370	389	Unmodified	NA	no difference	0.0502322	1.0727	1.05151	0.999996	NA
ACSL3	O95573	GVMISHSNIIAGITGMAER	296	314	Unmodified	NA	no difference	0.0411979	0.878291	0.909421	0.999996	NA
ACSL3	O95573	IGYSSPQTLADQSSK	349	363	Unmodified	NA	no difference	0.0292915	1.07917	1.05601	0.999996	NA
ACSL3	O95573	LKDIVSLVPR	221	230	Unmodified	NA	no difference	-0.0334586	0.567114	0.64811	0.999996	NA
ACSL3	O95573	LLLCGGAPLSATTQR	447	461	Unmodified	NA	no difference	-0.00528303	0.0279931	0.0398306	0.999996	NA
ACSL3	O95573	LQAGEYVSLGK	586	596	Unmodified	NA	faster	0.11772	19.8151	4.37956	7.93702e-05	NA
ACSL3	O95573	LSPEPWTPETGLVTDAFK	682	699	Unmodified	683	faster	0.160285	18.8071	4.30795	6.62908e-06	683 - Phosphoserine
ACSL3	O95573	MNNHVSSKPSTMK	1	13	Unmodified	NA	faster	2.2672	174.534	7.45561	1.17719e-08	NA
ACSL3	O95573	NLFILAYNYK	407	416	Unmodified	NA	no difference	-0.0262015	0.957897	0.969305	0.999996	NA
ACSL3	O95573	NTPLCDSFVFR	425	435	Unmodified	NA	no difference	-0.0140828	0.101949	0.140058	0.999996	NA
ACSL3	O95573	SVNSLDGLASVLYPGCDTLDK	70	90	Unmodified	NA	no difference	-0.00473686	0.02282	0.0325523	0.999996	NA
ACSL3	O95573	THYQADIER	707	715	Unmodified	NA	no difference	-0.0240132	0.428266	0.514264	0.999996	NA
ACSL3	O95573	VGAPLVCCEIK	497	507	Unmodified	NA	no difference	-0.0118378	0.18626	0.24642	0.999996	NA
ACSL3	O95573	VLSEAAISASLEK	661	673	Unmodified	NA	no difference	-0.01313	0.164971	0.220294	0.999996	NA
ACSL3	O95573	VLSEAAISASLEKFEIPVK	661	679	Unmodified	NA	no difference	0.0683806	0.775243	0.828017	0.999996	NA
ACSL3	O95573	VSEMSSFQR	398	406	Unmodified	NA	no difference	-0.0092004	0.0975771	0.134322	0.999996	NA
ACSL3	O95573	WLCTGDIGEFEPDGCLK	559	575	Unmodified	NA	no difference	-0.0230676	0.504774	0.589547	0.999996	NA
ACSL4	O60488	AKPTSDKPGSPYR	48	60	Unmodified	NA	no difference	-0.0536914	0.553814	0.635813	0.999996	NA
ACSL4	O60488	ALLGGNVR	430	437	Unmodified	NA	no difference	-0.0127024	0.141525	0.190962	0.999996	NA
ACSL4	O60488	EILSEENEMQPNGK	100	113	Unmodified	NA	no difference	-0.015955	0.0902386	0.124644	0.999996	NA
ACSL4	O60488	GDCTVLKPTLMAAVPEIMDR	361	380	Unmodified	NA	no difference	-0.0389018	0.201062	0.264311	0.999996	NA
ACSL4	O60488	GEIVIGGQNISMGYFK	517	532	Unmodified	NA	no difference	0.0283277	0.263851	0.337826	0.999996	NA
ACSL4	O60488	HIIYVDNK	224	231	Unmodified	NA	no difference	-0.0334705	0.369139	0.453269	0.999996	NA
ACSL4	O60488	IGYSSPLTLSDQSSK	340	354	Unmodified	NA	no difference	0.0182484	0.192619	0.254134	0.999996	NA
ACSL4	O60488	LFDHAVSK	82	89	Unmodified	NA	no difference	0.0142144	0.140644	0.189848	0.999996	NA
ACSL4	O60488	LILGNYK	118	124	Unmodified	NA	no difference	0.0128667	0.090969	0.12561	0.999996	NA
ACSL4	O60488	MMLSGGAPLSPQTHR	438	452	Unmodified	NA	no difference	0.0312057	0.569463	0.650271	0.999996	447 - Phosphoserine
ACSL4	O60488	NCPLIDNICAFAK	594	606	Unmodified	NA	no difference	-0.0156794	0.0721849	0.100554	0.999996	NA
ACSL4	O60488	NTIAIFCETR	151	160	Unmodified	NA	no difference	-0.0317781	0.395013	0.480279	0.999996	NA
ACSL4	O60488	SDQSYVISFVVPNQK	607	621	Unmodified	NA	no difference	-0.0194623	0.244234	0.315258	0.999996	NA
ACSL4	O60488	SVTHFDSLAVIDIPGADTLDK	61	81	Unmodified	NA	no difference	-0.00731893	0.0319162	0.0453258	0.999996	NA
ACSL4	O60488	TAEDYSVDENGQR	537	549	Unmodified	NA	no difference	-0.0122751	0.0849924	0.117685	0.999996	NA
ACSL4	O60488	TALLDISCVK	214	223	Unmodified	NA	no difference	0.042144	0.555395	0.637281	0.999996	NA
ACSL4	O60488	VGAPLICCEIK	488	498	Unmodified	NA	no difference	0.0190821	0.0906437	0.12518	0.999996	NA
ACSL4	O60488	VNNFGSGLTALGLKPK	135	150	Unmodified	NA	no difference	-0.0178948	0.165257	0.220649	0.999996	NA
ACSL4	O60488	VQEMNYIQK	389	397	Unmodified	NA	no difference	0.0417189	0.36459	0.448468	0.999996	NA
ACTB	P60709	(ac)DDDIAALVVDNGSGMCK	2	18	Unmodified	NA	no difference	-0.201974	6.2579	2.85955	0.0215706	2 - N-acetylaspartate
ACTB	P60709	AGFAGDDAPR	19	28	Unmodified	NA	no difference	0.00372341	0.0413527	0.0584587	0.999996	NA
ACTB	P60709	AVFPSIVGR	29	37	Unmodified	NA	no difference	-0.00752724	0.160036	0.21417	0.999996	NA
ACTB	P60709	AVFPSIVGRPR	29	39	Unmodified	NA	no difference	0.149382	2.08391	1.62476	0.795722	NA
ACTB	P60709	CPEALFQPSFLGMESCGIHETTFNSIMK	257	284	Unmodified	NA	no difference	-0.0220143	0.968656	0.977211	0.999996	270 - (Microbial infection) Isoglutamyl lysine isopeptide (Glu-Lys) (interchain with K-50)
ACTB	P60709	DDDIAALVVDNGSGMCK	2	18	Unmodified	NA	faster	3.88179	98.8549	6.64176	3.72791e-10	2 - N-acetylaspartate
ACTB	P60709	DLTDYLMK	184	191	Unmodified	NA	no difference	0.0109738	0.422697	0.508628	0.999996	NA
ACTB	P60709	DLYANTVLSGGTTMYPGIADR	292	312	Unmodified	NA	no difference	0.00400504	0.0438759	0.0619502	0.999996	NA
ACTB	P60709	DSYVGDEAQSK	51	61	Unmodified	NA	no difference	-0.0168833	0.653088	0.725164	0.999996	NA
ACTB	P60709	EITALAPSTMK	316	326	Unmodified	NA	no difference	0.00520872	0.0962977	0.13264	0.999996	NA
ACTB	P60709	EKLCYVALDFEQEMATAASSSSLEK	214	238	Unmodified	NA	no difference	-0.0360891	0.773503	0.826602	0.999996	NA
ACTB	P60709	GYSFTTTAER	197	206	Unmodified	NA	no difference	0.00533738	0.104149	0.142935	0.999996	NA
ACTB	P60709	HQGVMVGMGQK	40	50	Unmodified	NA	no difference	0.0116169	0.437156	0.523216	0.999996	44 - Methionine (R)-sulfoxide; 47 - Methionine (R)-sulfoxide; 50 - (Microbial infection) Isoglutamyl lysine isopeptide (Lys-Glu) (interchain with E-270)
ACTB	P60709	IIAPPER	329	335	Unmodified	NA	no difference	-0.0121421	0.459919	0.545888	0.999996	NA
ACTB	P60709	IIAPPERK	329	336	Unmodified	NA	no difference	-0.0185724	0.536658	0.619796	0.999996	NA
ACTB	P60709	IWHHTFYNELR	85	95	Unmodified	NA	no difference	0.00896141	0.152103	0.20427	0.999996	NA
ACTB	P60709	KDLYANTVLSGGTTMYPGIADR	291	312	Unmodified	NA	no difference	-0.0247765	1.64435	1.40291	0.999996	NA
ACTB	P60709	LCYVALDFEQEMATAASSSSLEK	216	238	Unmodified	NA	no difference	0.0178595	0.78094	0.832639	0.999996	NA
ACTB	P60709	QEYDESGPSIVHR	360	372	Unmodified	NA	no difference	-0.0206449	0.409849	0.49554	0.999996	NA
ACTB	P60709	SYELPDGQVITIGNER	239	254	Unmodified	NA	no difference	0.0119024	0.255193	0.327909	0.999996	NA
ACTB	P60709	TTGIVMDSGDGVTHTVPIYEGYALPHAILR	148	177	Unmodified	NA	no difference	0.0813695	0.94385	0.958917	0.999996	NA
ACTB	P60709	VAPEEHPVLLTEAPLNPK	96	113	Unmodified	NA	no difference	0.0648949	1.96832	1.56964	0.862452	NA
ACTB	P60709	YPIEHGIVTNWDDMEK	69	84	Unmodified	NA	faster	0.27459	161.235	7.34194	0	73 - Tele-methylhistidine; 84 - N6-methyllysine
ACTG1	P63261	(ac)EEEIAALVIDNGSGMCK	2	18	Unmodified	NA	no difference	-0.137892	5.90869	2.78841	0.0581835	2 - N-acetylglutamate
ACTG1	P63261	EEEIAALVIDNGSGMCK	2	18	Unmodified	NA	faster	3.67332	228.339	7.84134	2.70747e-09	2 - N-acetylglutamate
ACTG1	P63261	HQGVMVGMGQK	40	50	Unmodified	NA	no difference	-0.0771014	0.942268	0.957742	0.999996	44 - Methionine (R)-sulfoxide; 47 - Methionine (R)-sulfoxide; 50 - (Microbial infection) Isoglutamyl lysine isopeptide (Lys-Glu) (interchain with E-270)
ACTG1	P63261	IWHHTFYNELR	85	95	Unmodified	NA	slower	-1.64415	10.6493	3.54217	0.000746038	NA
ACTG1	P63261	VAPEEHPVLLTEAPLNPK	96	113	Unmodified	NA	no difference	-0.103168	2.44635	1.78507	0.775205	NA
ACTL6A	O96019	AGYAGEDCPK	25	34	Unmodified	NA	no difference	-0.0137035	0.0978458	0.134675	0.999996	NA
ACTL6A	O96019	DDGSTLMEIDGDKGK	48	62	Unmodified	NA	no difference	0.0119846	0.135975	0.183931	0.999996	62 - Glycyl lysine isopeptide (Lys-Gly) (interchain with G-Cter in SUMO2)
ACTL6A	O96019	ENMEAISPLK	80	89	Unmodified	NA	no difference	0.034514	0.781235	0.832878	0.999996	86 - Phosphoserine
ACTL6A	O96019	LKIPEGLFDPSNVK	302	315	Unmodified	NA	no difference	0.0317905	2.61573	1.85429	0.707477	NA
ACTL6A	O96019	SPLAGDFITMQCR	195	207	Unmodified	NA	no difference	0.0230134	1.24059	1.16388	0.999996	NA
ACTL6A	O96019	STGLILDSGATHTTAIPVHDGYVLQQGIVK	165	194	Unmodified	NA	no difference	0.0139989	0.217976	0.284485	0.999996	NA
ACTL6A	O96019	TAVLTAFANGR	154	164	Unmodified	NA	no difference	0.0284499	1.07657	1.05421	0.999996	NA
ACTL6A	O96019	VDFPTAIGMVVER	35	47	Unmodified	NA	no difference	-0.0161224	0.610554	0.687557	0.999996	NA
ACTL8	Q9H568	CYVPQNLGEALDFR	212	225	Unmodified	NA	no difference	-0.0205899	0.45485	0.54087	0.999996	NA
ACTL8	Q9H568	QQSALDESNTYQLPDGSR	228	245	Unmodified	NA	no difference	-0.00906059	0.135142	0.182873	0.999996	NA
ACTL8	Q9H568	TLEFAGQDLSAYLLK	172	186	Unmodified	NA	no difference	0.283977	9.97955	3.45675	0.0190053	NA
ACTN1	P12814	AGTQIENIEEDFR	48	60	Unmodified	NA	no difference	0.00490867	0.0461331	0.0650664	0.999996	NA
ACTN1	P12814	AGTQIENIEEDFRDGLK	48	64	Unmodified	NA	no difference	-0.0205691	0.607288	0.684628	0.999996	NA
ACTN1	P12814	ASFNHFDR	753	760	Unmodified	NA	no difference	0.0745478	3.59001	2.1985	0.402773	NA
ACTN1	P12814	ATLPDADKER	556	565	Unmodified	NA	no difference	-0.0226931	0.715032	0.778235	0.999996	NA
ACTN1	P12814	DDPLTNLNTAFDVAEK	199	214	Unmodified	NA	no difference	-0.0267309	0.530164	0.613686	0.999996	NA
ACTN1	P12814	DHSGTLGPEEFK	761	772	Unmodified	NA	no difference	0.0128086	0.205081	0.26913	0.999996	NA
ACTN1	P12814	DQALTEEHAR	615	624	Unmodified	NA	no difference	0.0143523	0.240308	0.310699	0.999996	NA
ACTN1	P12814	ETADTDTADQVMASFK	819	834	Unmodified	NA	no difference	0.00429395	0.0457878	0.0645901	0.999996	NA
ACTN1	P12814	HRPELIDYGK	186	195	Unmodified	NA	no difference	-0.0124578	0.437832	0.523895	0.999996	195 - N6-acetyllysine
ACTN1	P12814	ICDQWDNLGALTQK	479	492	Unmodified	NA	no difference	0.0295844	0.810031	0.856014	0.999996	NA
ACTN1	P12814	IDQLEGDHQLIQEALIFDNK	685	704	Unmodified	NA	no difference	0.0188391	0.520062	0.60413	0.999996	NA
ACTN1	P12814	IMSIVDPNR	795	803	Unmodified	NA	no difference	-0.0138012	0.291628	0.369191	0.999996	NA
ACTN1	P12814	IVQTYHVNMAGTNPYTTITPQEINGK	578	603	Unmodified	NA	no difference	-0.0119924	0.16734	0.223225	0.999996	NA
ACTN1	P12814	KAGTQIENIEEDFRDGLK	47	64	Unmodified	NA	no difference	-0.0225228	0.559348	0.640943	0.999996	NA
ACTN1	P12814	KDDPLTNLNTAFDVAEK	198	214	Unmodified	NA	no difference	0.0364143	0.253193	0.325608	0.999996	NA
ACTN1	P12814	LAILGIHNEVSK	566	577	Unmodified	NA	no difference	0.0142449	0.510694	0.595211	0.999996	NA
ACTN1	P12814	LSNRPAFMPSEGR	347	359	Unmodified	NA	no difference	-0.015719	0.369899	0.454069	0.999996	NA
ACTN1	P12814	LVSIGAEEIVDGNVK	107	121	Unmodified	NA	no difference	0.0109099	0.318671	0.399084	0.999996	NA
ACTN1	P12814	MLDAEDIVGTARPDEK	221	236	Unmodified	NA	no difference	0.0976561	1.09549	1.06729	0.999996	NA
ACTN1	P12814	NYITMDELR	841	849	Unmodified	NA	no difference	0.0659856	1.58907	1.37244	0.999996	NA
ACTN1	P12814	QKDYETATLSEIK	419	431	Unmodified	NA	no difference	0.0147261	0.311132	0.390813	0.999996	NA
ACTN1	P12814	RDQALTEEHAR	614	624	Unmodified	NA	no difference	-0.00953375	0.153941	0.20657	0.999996	NA
ACTN1	P12814	SIVNYKPK	677	684	Unmodified	NA	no difference	-0.0229293	0.977807	0.983901	0.999996	677 - Phosphoserine
ACTN1	P12814	VEQIAAIAQELNELDYYDSPSVNAR	451	475	Unmodified	NA	no difference	0.0506081	1.04789	1.03414	0.999996	471 - Phosphoserine
ACTN1	P12814	VLAVNQENEQLMEDYEK	265	281	Unmodified	NA	no difference	0.00945897	0.178551	0.237014	0.999996	NA
ACTN1	P12814	VPENTMHAMQQK	301	312	Unmodified	NA	no difference	0.0165682	0.453284	0.539317	0.999996	NA
ACTN4	O43707	ACLISLGYDVENDR	792	805	Unmodified	NA	no difference	0.00528617	0.146094	0.196725	0.999996	NA
ACTN4	O43707	AGTQIENIDEDFR	67	79	Unmodified	NA	no difference	0.00518879	0.118117	0.161071	0.999996	NA
ACTN4	O43707	AGTQIENIDEDFRDGLK	67	83	Unmodified	NA	no difference	0.00677719	0.132839	0.179943	0.999996	NA
ACTN4	O43707	ALDFIASK	115	122	Unmodified	NA	no difference	0.0103234	0.6998	0.765365	0.999996	NA
ACTN4	O43707	ASFNHFDKDHGGALGPEEFK	772	791	Unmodified	NA	no difference	0.0314712	0.763309	0.818285	0.999996	779 - N6-acetyllysine
ACTN4	O43707	ASIHEAWTDGK	422	432	Unmodified	NA	no difference	0.0119933	0.380705	0.465405	0.999996	NA
ACTN4	O43707	CQLEINFNTLQTK	351	363	Unmodified	NA	no difference	0.0752777	3.06372	2.0228	0.359344	NA
ACTN4	O43707	DDPVTNLNNAFEVAEK	218	233	Unmodified	NA	no difference	0.0386635	0.9782	0.984188	0.999996	NA
ACTN4	O43707	DGLAFNALIHR	194	204	Unmodified	NA	no difference	0.00425791	0.0880082	0.121689	0.999996	NA
ACTN4	O43707	DHALLEEQSK	634	643	Unmodified	NA	no difference	0.00402438	0.0671281	0.0937334	0.999996	NA
ACTN4	O43707	DHGGALGPEEFK	780	791	Unmodified	NA	no difference	0.0082546	0.190279	0.2513	0.999996	NA
ACTN4	O43707	DLLLDPAWEK	41	50	Unmodified	NA	no difference	0.00734763	0.333191	0.414884	0.999996	NA
ACTN4	O43707	DYETATLSDIK	440	450	Unmodified	NA	no difference	0.00584474	0.112128	0.153323	0.999996	NA
ACTN4	O43707	EAILAIHK	585	592	Unmodified	NA	no difference	0.0082042	0.256293	0.329172	0.999996	592 - N6-acetyllysine
ACTN4	O43707	EGLLLWCQR	167	175	Unmodified	NA	no difference	0.0136802	0.575705	0.655998	0.999996	NA
ACTN4	O43707	ELPPDQAEYCIAR	870	882	Unmodified	NA	no difference	0.101548	1.44461	1.28961	0.999996	NA
ACTN4	O43707	ETTDTDTADQVIASFK	838	853	Unmodified	NA	no difference	0.0170962	0.957695	0.969156	0.999996	NA
ACTN4	O43707	FAIQDISVEETSAK	153	166	Unmodified	159	no difference	0.00523008	0.1599	0.214	0.999996	NA
ACTN4	O43707	GISQEQMQEFR	761	771	Unmodified	NA	no difference	0.0108249	0.477308	0.562971	0.999996	NA
ACTN4	O43707	HRDYETATLSDIK	438	450	Unmodified	NA	no difference	0.0175847	0.594823	0.673396	0.999996	NA
ACTN4	O43707	HRPELIEYDK	205	214	Unmodified	NA	no difference	-0.0130514	0.462458	0.548395	0.999996	214 - N6-acetyllysine
ACTN4	O43707	HRPELIEYDKLR	205	216	Unmodified	NA	no difference	-0.0380389	2.25766	1.70383	0.704038	214 - N6-acetyllysine
ACTN4	O43707	HTNYTMEHIR	724	733	Unmodified	NA	no difference	0.0052715	0.105947	0.145282	0.999996	NA
ACTN4	O43707	IAESNHIK	597	604	Unmodified	NA	no difference	0.0117938	0.529942	0.613477	0.999996	NA
ACTN4	O43707	ICDQWDALGSLTHSR	498	512	Unmodified	NA	no difference	0.0152055	0.750894	0.808092	0.999996	NA
ACTN4	O43707	ISIEMNGTLEDQLSHLK	675	691	Unmodified	NA	no difference	0.0213314	2.19795	1.67715	0.735154	NA
ACTN4	O43707	KAGTQIENIDEDFR	66	79	Unmodified	NA	no difference	0.0141131	0.290024	0.367398	0.999996	NA
ACTN4	O43707	KAGTQIENIDEDFRDGLK	66	83	Unmodified	NA	no difference	-0.0430651	4.55316	2.47331	0.149891	NA
ACTN4	O43707	KDDPVTNLNNAFEVAEK	217	233	Unmodified	NA	no difference	-0.023909	2.23448	1.69353	0.715583	NA
ACTN4	O43707	KHEAFESDLAAHQDR	455	469	Unmodified	NA	no difference	-0.0316472	0.596946	0.675315	0.999996	NA
ACTN4	O43707	LDHLAEK	411	417	Unmodified	NA	no difference	-0.027795	1.49881	1.32124	0.999996	NA
ACTN4	O43707	LSGSNPYTTVTPQIINSK	605	622	Unmodified	NA	no difference	0.00331588	0.0508317	0.0715316	0.999996	NA
ACTN4	O43707	LSNRPAFMPSEGK	366	378	Unmodified	NA	no difference	-0.0385627	3.80328	2.26402	0.186913	NA
ACTN4	O43707	LVSIGAEEIVDGNAK	126	140	Unmodified	NA	no difference	0.0106948	0.435631	0.521685	0.999996	NA
ACTN4	O43707	MAPYQGPDAVPGALDYK	883	899	Unmodified	NA	no difference	0.0157396	0.847885	0.885875	0.999996	NA
ACTN4	O43707	MLDAEDIVNTARPDEK	240	255	Unmodified	NA	no difference	-0.0359222	2.25148	1.7011	0.706893	249 - Phosphothreonine
ACTN4	O43707	MVSDINNGWQHLEQAEK	379	395	Unmodified	NA	no difference	0.0119592	0.462517	0.548453	0.999996	NA
ACTN4	O43707	NFITAEELR	860	868	Unmodified	NA	no difference	0.00601125	0.14417	0.194301	0.999996	NA
ACTN4	O43707	QFASQANVVGPWIQTK	653	668	Unmodified	NA	no difference	0.00860213	0.435574	0.521628	0.999996	NA
ACTN4	O43707	QGEAEFNR	806	813	Unmodified	NA	no difference	0.0106054	0.482174	0.567714	0.999996	NA
ACTN4	O43707	QLEAIDQLHLEYAK	522	535	Unmodified	NA	no difference	0.0205566	0.701568	0.766865	0.999996	NA
ACTN4	O43707	RDHALLEEQSK	633	643	Unmodified	NA	no difference	-0.0467594	1.39769	1.26164	0.999996	NA
ACTN4	O43707	STLPDADR	575	582	Unmodified	NA	no difference	0.00514811	0.0636026	0.0889592	0.999996	NA
ACTN4	O43707	STLPDADRER	575	584	Unmodified	NA	no difference	-0.0242679	2.06999	1.61824	0.864067	NA
ACTN4	O43707	TFTAWCNSHLR	55	65	Unmodified	NA	no difference	0.0142393	0.956672	0.968402	0.999996	NA
ACTN4	O43707	TINEVENQILTR	746	757	Unmodified	NA	no difference	0.00637647	0.213646	0.279348	0.999996	NA
ACTN4	O43707	TIQEMQQK	324	331	Unmodified	NA	no difference	0.0194688	1.77451	1.47223	0.999996	NA
ACTN4	O43707	VEQIAAIAQELNELDYYDSHNVNTR	470	494	Unmodified	NA	no difference	0.00828507	0.13967	0.188616	0.999996	NA
ACTN4	O43707	VGWEQLLTTIAR	734	745	Unmodified	NA	no difference	0.0232207	0.983995	0.988408	0.999996	NA
ACTN4	O43707	VLAGDKNFITAEELR	854	868	Unmodified	NA	no difference	-0.0340144	5.27396	2.64938	0.0503779	859 - N6-acetyllysine
ACTN4	O43707	VLAVNQENEHLMEDYEK	284	300	Unmodified	NA	no difference	0.0186509	0.621217	0.697077	0.999996	NA
ACTN4	O43707	VQQLVPK	626	632	Unmodified	NA	no difference	-0.0373833	1.10712	1.07527	0.999996	NA
ACTR10	Q9NZ32	EQSLPSVMGSVPEGVLEDIK	192	211	Unmodified	NA	no difference	0.0264785	0.265962	0.340234	0.999996	NA
ACTR10	Q9NZ32	FNIDGNNERPSPPPNVDYPLDGEK	231	254	Unmodified	NA	no difference	-0.012092	0.0224362	0.0320108	0.999996	NA
ACTR10	Q9NZ32	VVIIESVLCPSHFR	89	102	Unmodified	NA	no difference	0.0572681	0.694491	0.760852	0.999996	NA
ACTR1A	P61163	ACYLSINPQKDETLETEK	221	238	Unmodified	NA	no difference	-0.0262277	2.21962	1.68689	0.787993	NA
ACTR1A	P61163	AGFAGDQIPK	23	32	Unmodified	NA	no difference	0.0400906	1.32929	1.21989	0.999996	NA
ACTR1A	P61163	AQYYLPDGSTIEIGPSR	239	255	Unmodified	NA	no difference	-0.0104587	0.424596	0.510553	0.999996	NA
ACTR1A	P61163	DQLQTFSEEHPVLLTEAPLNPR	97	118	Unmodified	NA	no difference	0.00360538	0.0502999	0.0708013	0.999996	NA
ACTR1A	P61163	YCFPNYVGRPK	33	43	Unmodified	NA	no difference	0.013372	0.483746	0.569245	0.999996	NA
ACTR2	P61160	CGYAGSNFPEHIFPALVGR	20	38	Unmodified	NA	no difference	0.0582569	1.23341	1.15925	0.999996	NA
ACTR2	P61160	DLMVGDEASELR	54	65	Unmodified	NA	no difference	0.00970705	0.0631684	0.0883701	0.999996	NA
ACTR2	P61160	GYAFNHSADFETVR	201	214	Unmodified	NA	no difference	0.0107288	0.0804721	0.111662	0.999996	NA
ACTR2	P61160	HIVLSGGSTMYPGLPSR	300	316	Unmodified	NA	no difference	0.0228474	0.111775	0.152865	0.999996	NA
ACTR2	P61160	ILLTEPPMNPTK	107	118	Unmodified	NA	no difference	-0.00903283	0.0399084	0.0564565	0.999996	NA
ACTR2	P61160	LCYVGYNIEQEQK	220	232	Unmodified	NA	no difference	0.0209288	0.287352	0.364406	0.999996	NA
ACTR2	P61160	RLDIAGR	181	187	Unmodified	NA	no difference	0.0563318	0.714975	0.778187	0.999996	NA
ACTR2	P61160	SMLEVNYPMENGIVR	66	80	Unmodified	NA	no difference	0.115029	2.47342	1.79636	0.593507	NA
ACTR3	P61158	AEPEDHYFLLTEPPLNTPENR	103	123	Unmodified	NA	no difference	0.0100872	0.0929411	0.128216	0.999996	NA
ACTR3	P61158	DYEEIGPSICR	399	409	Unmodified	NA	no difference	-0.0195904	1.02627	1.01883	0.999996	NA
ACTR3	P61158	EFNKYDTDGSK	241	251	Unmodified	NA	no difference	-0.0230009	1.42377	1.27725	0.999996	244 - N6-acetyllysine; 251 - N6-acetyllysine
ACTR3	P61158	EFSIDVGYER	266	275	Unmodified	NA	no difference	0.0104857	0.212528	0.278018	0.999996	NA
ACTR3	P61158	FMEQVIFK	92	99	Unmodified	NA	no difference	-0.00897082	0.223424	0.290924	0.999996	NA
ACTR3	P61158	GVDDLDFFIGDEAIEKPTYATK	54	75	Unmodified	NA	no difference	-0.0396044	3.19691	2.06933	0.320228	NA
ACTR3	P61158	HIPIAGR	192	198	Unmodified	NA	no difference	0.0081438	0.152367	0.204601	0.999996	NA
ACTR3	P61158	KDYEEIGPSICR	398	409	Unmodified	NA	no difference	-0.015052	0.229621	0.298213	0.999996	NA
ACTR3	P61158	LPACVVDCGTGYTK	5	18	Unmodified	NA	no difference	-0.0042259	0.0382565	0.054163	0.999996	NA
ACTR3	P61158	LSEELSGGR	349	357	Unmodified	NA	no difference	0.0116957	0.344547	0.42712	0.999996	NA
ACTR3	P61158	NIVLSGGSTMFR	318	329	Unmodified	NA	no difference	0.0127939	0.303502	0.382393	0.999996	NA
ACTR3	P61158	PIDVQVITHHMQR	362	374	Unmodified	NA	no difference	0.00894101	0.182983	0.242429	0.999996	NA
ACTR3	P61158	QYTGINAISK	255	264	Unmodified	NA	no difference	-0.00712735	0.129385	0.175538	0.999996	NA
ACTR3	P61158	TLTGTVIDSGDGVTHVIPVAEGYVIGSCIK	162	191	Unmodified	NA	no difference	0.0189005	0.73854	0.797876	0.999996	NA
ACY1	Q03154	GPEEEHPSVTLFR	5	17	Unmodified	NA	no difference	-0.0290862	0.227341	0.295536	0.999996	NA
ACY1	Q03154	TPVLLHDHDER	368	378	Unmodified	NA	no difference	0.0371172	0.293499	0.371279	0.999996	NA
ACY1	Q03154	TVQPKPDYGAAVAFFEETAR	24	43	Unmodified	NA	no difference	-0.0226415	0.142095	0.191683	0.999996	NA
ACY1	Q03154	VTSTGRPGHASR	198	209	Unmodified	NA	no difference	-0.0238178	0.163718	0.218742	0.999996	NA
ACY1	Q03154	VVNSILAFR	222	230	Unmodified	NA	no difference	-0.0263176	0.161919	0.21651	0.999996	NA
ADAM10	O14672	AIDTIYQTTDFSGIR	252	266	Unmodified	NA	no difference	-0.308986	2.51577	1.81384	0.74611	NA
ADAM10	O14672	DTSLFSDEFK	78	87	Unmodified	NA	no difference	0.318223	3.64789	2.21658	0.287754	NA
ADAM10	O14672	TITLQPGSPCNDFR	623	636	Unmodified	NA	no difference	-0.219113	1.48302	1.31209	0.999996	NA
ADAM10	O14672	YQMTGVEEVTQIPQEEHAANGPELLR	185	210	Unmodified	NA	no difference	0.530885	8.88597	3.30538	0.00916244	NA
ADAM15	Q13444	CHGHGVCDSNR	661	671	Unmodified	NA	no difference	-0.936108	10.3894	3.50962	0.0163038	NA
ADAM15	Q13444	DAICGQLQCQTGR	575	587	Unmodified	NA	slower	-1.22494	22.4125	4.54921	0.000556646	NA
ADAM15	Q13444	EPLEPQVLQDDLPISLK	42	58	Unmodified	NA	faster	1.40258	17.3087	4.19446	0.000189101	NA
ADAM15	Q13444	SYTLEQGPGDLQGPPIISR	150	168	Unmodified	NA	faster	1.3916	27.0527	4.81007	0.000222964	NA
ADAM9	Q13443	DCFIEVNSK	538	546	Unmodified	NA	no difference	-0.0871992	0.349322	0.432235	0.999996	NA
ADAM9	Q13443	ECELDPCCEGSTCK	435	448	Unmodified	NA	no difference	-0.0593046	0.181155	0.240198	0.999996	NA
ADAM9	Q13443	FAVPTYAAK	773	781	Unmodified	NA	no difference	0.0739425	0.540202	0.62312	0.999996	NA
ADAM9	Q13443	FGNCGFSGNEYK	550	561	Unmodified	NA	no difference	-0.0378583	0.0872848	0.12073	0.999996	NA
ADAM9	Q13443	HVS(ph)PVT(ph)PPREVPIYANR	756	772	Phospho	758, 761	slower	-0.746683	27.2255	4.81893	1.76747e-07	758 - Phosphoserine; 761 - Phosphothreonine
ADAM9	Q13443	NFQCVDASVLNYDCDVQK	631	648	Unmodified	NA	no difference	-0.0473453	0.106503	0.146007	0.999996	NA
ADAM9	Q13443	VSSQGNLIPARPAPAPPLYSSLT	797	819	Unmodified	NA	no difference	-0.0411957	0.0527235	0.0741266	0.999996	NA
ADAR	P55265, A0A3B3IRQ9	AIMEMPSFYSHGLPR	475	489	Unmodified	NA	no difference	0.0215115	0.738882	0.79816	0.999996	481 - Phosphoserine
ADAR	P55265, A0A3B3IRQ9	AMTILLEEAK	565	574	Unmodified	NA	no difference	0.00896017	0.131285	0.177962	0.999996	NA
ADAR	P55265, A0A3B3IRQ9	CFNTLTNSFQPSLLGR	851	866	Unmodified	NA	no difference	-0.00991706	0.205324	0.269421	0.999996	NA
ADAR	P55265, A0A3B3IRQ9	DGSAFEDGLR	1087	1096	Unmodified	NA	no difference	0.011398	0.391575	0.476719	0.999996	NA
ADAR	P55265, A0A3B3IRQ9	DINAVLIDMER	329	339	Unmodified	NA	no difference	-0.0128514	0.28803	0.365166	0.999996	NA
ADAR	P55265, A0A3B3IRQ9	DSEDMGVVVSLGTGNR	877	892	Unmodified	NA	no difference	-0.0185154	0.910833	0.934202	0.999996	NA
ADAR	P55265, A0A3B3IRQ9	DSIFEPAK	937	944	Unmodified	NA	no difference	0.00709011	0.0715683	0.0997238	0.999996	NA
ADAR	P55265, A0A3B3IRQ9	FLYSELMK	922	929	Unmodified	NA	no difference	-0.0202546	0.729934	0.790717	0.999996	NA
ADAR	P55265, A0A3B3IRQ9	GETVNDCHAEIISR	903	916	Unmodified	NA	no difference	-0.012234	0.207727	0.272294	0.999996	NA
ADAR	P55265, A0A3B3IRQ9	HPFIVNHPK	1097	1105	Unmodified	NA	no difference	0.0249414	1.19891	1.13679	0.999996	NA
ADAR	P55265, A0A3B3IRQ9	LGNSCEFR	626	633	Unmodified	NA	no difference	0.00763528	0.190283	0.251305	0.999996	629 - Phosphoserine
ADAR	P55265, A0A3B3IRQ9	LKPPVHYNGPSK	432	443	Unmodified	NA	no difference	0.0206941	0.356792	0.440199	0.999996	NA
ADAR	P55265, A0A3B3IRQ9	MGFTEVTPVTGASLR	802	816	Unmodified	NA	no difference	-0.0256517	0.846911	0.885114	0.999996	808 - Phosphothreonine; 814 - Phosphoserine
ADAR	P55265, A0A3B3IRQ9	NTNSVPETAPAAIPETK	368	384	Unmodified	NA	no difference	0.0206395	0.431035	0.517059	0.999996	384 - Glycyl lysine isopeptide (Lys-Gly) (interchain with G-Cter in SUMO2)
ADAR	P55265, A0A3B3IRQ9	QEAADAALR	782	790	Unmodified	NA	no difference	-0.0220053	0.304971	0.384018	0.999996	NA
ADAR	P55265, A0A3B3IRQ9	QEARPEPAR	423	431	Unmodified	NA	no difference	0.0616235	1.15409	1.10708	0.999996	NA
ADAR	P55265, A0A3B3IRQ9	QGTTPPIWHLTDK	346	358	Unmodified	NA	no difference	0.0133494	0.87782	0.909059	0.999996	NA
ADAR	P55265, A0A3B3IRQ9	SHGFAAEFK	737	745	Unmodified	NA	no difference	0.0670081	1.11216	1.07872	0.999996	NA
ADAR	P55265, A0A3B3IRQ9	SPVTTLLECMHK	614	625	Unmodified	614	no difference	0.0272281	0.566975	0.647982	0.999996	614 - Phosphoserine
ADAR	P55265, A0A3B3IRQ9	SVTLGYLFSQGHLTR	1064	1078	Unmodified	NA	no difference	0.0053174	0.0440201	0.0621495	0.999996	NA
ADAR	P55265, A0A3B3IRQ9	TAESQT(ph)PTPSATSFFSGKS(ph)PVTTLLECMHK	596	625	Phospho	601, 614	slower	-0.243921	60.4026	5.94023	2.0058e-08	601 - Phosphothreonine; 603 - Phosphothreonine; 614 - Phosphoserine
ADAR	P55265, A0A3B3IRQ9	TAESQTPTPSATSFFSGK	596	613	Unmodified	601	no difference	-0.0220791	0.399669	0.485086	0.999996	601 - Phosphothreonine; 603 - Phosphothreonine
ADAR	P55265, A0A3B3IRQ9	TKVENGEGTIPVESSDIVPTWDGIR	1002	1026	Unmodified	NA	no difference	-0.0222992	0.447768	0.533831	0.999996	NA
ADAR	P55265, A0A3B3IRQ9	TLPLTGSTFHDQIAMLSHR	832	850	Unmodified	NA	no difference	-0.0318121	1.39683	1.26113	0.999996	NA
ADAR	P55265, A0A3B3IRQ9	TMLLLSR	818	824	Unmodified	NA	no difference	0.0187462	0.593546	0.67224	0.999996	823 - Phosphoserine
ADAR	P55265, A0A3B3IRQ9	VENGEGTIPVESSDIVPTWDGIR	1004	1026	Unmodified	NA	no difference	-0.0234299	0.499478	0.58446	0.999996	NA
ADAR	P55265, A0A3B3IRQ9	YLNTNPVGGLLEYAR	722	736	Unmodified	NA	no difference	0.0122661	0.244221	0.315243	0.999996	NA
ADARB1	P78563	ITKPNVYHESK	692	702	Unmodified	NA	no difference	0.0541991	0.16908	0.225374	0.999996	NA
ADCY9	O60503	AIEKDDCDETGIEEANELTK	1327	1346	Unmodified	NA	no difference	0.171159	1.31794	1.21284	0.999996	NA
ADCY9	O60503	FDSVNLEEACLER	95	107	Unmodified	NA	no difference	0.179014	1.66427	1.41374	0.999996	NA
ADD1	P35611, E7EV99	EYQPHVIVSTTGPNPFTTLTDR	549	570	Unmodified	NA	no difference	0.0437975	0.275356	0.3509	0.999996	NA
ADD1	P35611, E7EV99	GSDSIAYDKGEK	132	143	Unmodified	NA	no difference	0.0440139	0.201446	0.264772	0.999996	NA
ADD1	P35611, E7EV99	TLASAGGPDNLVLLNPEK	331	348	Unmodified	NA	no difference	-0.0330089	0.114947	0.156976	0.999996	331 - Phosphothreonine; 334 - Phosphoserine
ADD1	P35611, E7EV99	TSTSAVPNLFVPLNTNPK	480	497	Unmodified	NA	no difference	-0.0184458	0.0338074	0.0479674	0.999996	480 - Phosphothreonine; 481 - Phosphoserine
ADD1	P35611, E7EV99	YFDRVDENNPEYLR	24	37	Unmodified	NA	no difference	0.0592328	0.200415	0.263533	0.999996	NA
ADGRE5	P48960	ELNSPILFAFSHLESSDGEAGRDPPAK	457	483	Unmodified	NA	no difference	-0.0384348	0.155271	0.208231	0.999996	NA
ADGRE5	P48960	LVDELMEAPGDVEALAPPVR	304	323	Unmodified	NA	no difference	0.039187	0.360569	0.44421	0.999996	NA
ADGRE5	P48960	QAELEEIYESSIR	423	435	Unmodified	NA	no difference	0.0233985	0.200282	0.263373	0.999996	NA
ADGRE5	P48960	TSSAEVTIQNVIK	291	303	Unmodified	NA	no difference	0.0358653	0.687778	0.755125	0.999996	NA
ADGRE5	P48960	WACLVAGGSK	800	809	Unmodified	NA	no difference	0.0687617	1.43025	1.2811	0.999996	NA
ADGRE5	P48960	YSEFTSTTS(ph)GTGHNQTR	810	826	Phospho	818	no difference	-0.130802	4.34189	2.41735	0.173818	815 - Phosphoserine; 816 - Phosphothreonine; 818 - Phosphoserine; 825 - Phosphothreonine
ADGRE5	P48960	YSEFTSTTSGTGHNQTR	810	826	Unmodified	818	no difference	-0.0739551	1.82147	1.49644	0.957096	815 - Phosphoserine; 816 - Phosphothreonine; 818 - Phosphoserine; 825 - Phosphothreonine
ADH5	P11766	AAVAWEAGKPLSIEEIEVAPPK	10	31	Unmodified	NA	no difference	-0.0275832	2.17167	1.66524	0.811576	NA
ADH5	P11766	AFELMHSGK	358	366	Unmodified	NA	no difference	0.0149483	0.883481	0.913401	0.999996	NA
ADH5	P11766	AGDTVIPLYIPQCGECK	85	101	Unmodified	NA	no difference	-0.0146223	1.64566	1.40363	0.999996	NA
ADH5	P11766	IDPLAPLDK	160	168	Unmodified	NA	no difference	-0.00875249	0.237764	0.307736	0.999996	NA
ADH5	P11766	IIGVDINK	219	226	Unmodified	NA	no difference	0.0284221	3.49923	2.16968	0.321211	NA
ADH5	P11766	IIGVDINKDK	219	228	Unmodified	NA	no difference	0.0169791	1.72903	1.44839	0.999996	NA
ADH5	P11766	IKVDEFVTHNLSFDEINK	340	357	Unmodified	NA	no difference	0.0648232	3.6358	2.21282	0.289963	351 - Phosphoserine
ADH5	P11766	LVSEYMSK	331	338	Unmodified	NA	no difference	0.0280198	1.47388	1.30677	0.999996	NA
ADH5	P11766	PFQLVTGR	305	312	Unmodified	NA	no difference	0.0130262	0.713616	0.777044	0.999996	NA
ADH5	P11766	SVESVPK	324	330	Unmodified	NA	no difference	0.0115615	0.250899	0.322965	0.999996	324 - Phosphoserine
ADH5	P11766	VCLLGCGISTGYGAAVNTAK	169	188	Unmodified	NA	no difference	0.00915736	0.331543	0.413099	0.999996	NA
ADH5	P11766	VDEFVTHNLSFDEINK	342	357	Unmodified	NA	no difference	0.0139152	0.57391	0.654353	0.999996	351 - Phosphoserine
ADI1	Q9BV57	DKLPNYEEK	72	80	Unmodified	NA	no difference	-0.0568278	1.53863	1.34405	0.999996	NA
ADI1	Q9BV57	LDADKYENDPELEK	41	54	Unmodified	NA	no difference	-0.0560353	1.48363	1.31245	0.999996	NA
ADK	P55263	AAEAHVDAHYYEQNEQPTGTCAACITGDNR	120	149	Unmodified	NA	no difference	0.0206483	0.640572	0.714199	0.999996	NA
ADK	P55263	AATFFGCIGIDK	100	111	Unmodified	NA	no difference	0.0177378	0.486519	0.571938	0.999996	NA
ADK	P55263	ELFDELVK	64	71	Unmodified	NA	no difference	0.00480437	0.0846661	0.117251	0.999996	NA
ADK	P55263	IVIFTQGR	278	285	Unmodified	NA	no difference	0.00663112	0.120546	0.164202	0.999996	NA
ADK	P55263	SLIANLAAANCYK	150	162	Unmodified	NA	no difference	-0.0863279	2.60347	1.84939	0.612692	NA
ADNP	Q9H2P0	EDGSKYETIHLTEEPTK	931	947	Unmodified	NA	no difference	-0.0197408	0.336135	0.418066	0.999996	935 - Glycyl lysine isopeptide (Lys-Gly) (interchain with G-Cter in SUMO2)
ADNP	Q9H2P0	EHIEDFK	33	39	Unmodified	NA	no difference	-0.0385115	1.5962	1.3764	0.999996	39 - Glycyl lysine isopeptide (Lys-Gly) (interchain with G-Cter in SUMO2)
ADNP	Q9H2P0	IFHAPNASAPSSSLSTFK	127	144	Unmodified	NA	no difference	-0.0127411	0.119872	0.163334	0.999996	144 - Glycyl lysine isopeptide (Lys-Gly) (interchain with G-Cter in SUMO2)
ADNP	Q9H2P0	IHNFTSK	484	490	Unmodified	NA	no difference	0.0858708	2.63504	1.86197	0.600459	NA
ADNP	Q9H2P0	KLDDDSDSPSFFEEKPEEPVVLALDPK	731	757	Unmodified	736, 738	no difference	-0.0239351	0.0719609	0.100252	0.999996	736 - Phosphoserine; 738 - Phosphoserine; 731 - Glycyl lysine isopeptide (Lys-Gly) (interchain with G-Cter in SUMO2); 745 - Glycyl lysine isopeptide (Lys-Gly) (interchain with G-Cter in SUMO2)
ADNP	Q9H2P0	LGLGGNAPVSIPQQSQSVK	349	367	Unmodified	NA	no difference	0.026173	0.493754	0.578942	0.999996	367 - Glycyl lysine isopeptide (Lys-Gly) (interchain with G-Cter in SUMO2)
ADNP	Q9H2P0	LMHNAS(ph)DS(ph)EVDQDDVVEWK	948	966	Phospho	953, 955	slower	-0.168013	20.2976	4.41262	5.83062e-07	953 - Phosphoserine; 955 - Phosphoserine
ADNP	Q9H2P0	SDIASHFSNKR	798	808	Unmodified	NA	no difference	-0.049624	0.811364	0.857076	0.999996	805 - Phosphoserine; 807 - Glycyl lysine isopeptide (Lys-Gly) (interchain with G-Cter in SUMO2)
ADNP	Q9H2P0	SPSLSQSQASR	409	419	Unmodified	409	no difference	0.205094	9.1049	3.33698	0.0267617	409 - Phosphoserine; 413 - Phosphoserine
ADNP	Q9H2P0	SYEALVQHVIEDHER	232	246	Unmodified	NA	no difference	-0.0402553	0.941345	0.957056	0.999996	NA
ADNP	Q9H2P0	YETIHLTEEPTK	936	947	Unmodified	NA	no difference	-0.0755615	1.43282	1.28263	0.999996	NA
ADNP	Q9H2P0	YSLQSANASSLSSGQLK	392	408	Unmodified	NA	no difference	0.0389031	0.704203	0.769097	0.999996	408 - Glycyl lysine isopeptide (Lys-Gly) (interchain with G-Cter in SUMO2)
ADRM1	A0A087WX59, Q16186	(ac)TTSGALFPSLVPGSR	2	16	Unmodified	NA	no difference	-0.0168516	0.295953	0.374014	0.999996	2 - N-acetylthreonine; 15 - Phosphoserine
ADRM1	A0A087WX59, Q16186	SQSAAVTPSSTTSSTR	211	226	Unmodified	217	no difference	0.06596	5.5401	2.70931	0.0400689	211 - Phosphoserine; 217 - Phosphothreonine
ADRM1	A0A087WX59, Q16186	TSGNVEDDLIIFPDDCEFK	65	83	Unmodified	NA	no difference	-0.0212205	0.340594	0.422872	0.999996	NA
ADSL	A0A096LNY5, A0A1B0GWJ0	(ac)AAGGDHGSPDSYR	2	14	Unmodified	9	no difference	0.0183936	1.02547	1.01826	0.999996	2 - N-acetylalanine
ADSL	A0A096LNY5, A0A1B0GWJ0	ASLPTLGFTHFQPAQLTTVGK	150	170	Unmodified	NA	no difference	0.0141591	0.481408	0.566969	0.999996	NA
ADSL	A0A096LNY5, A0A1B0GWJ0	EMEEPFEK	277	284	Unmodified	NA	no difference	-0.0216033	1.34917	1.23215	0.999996	NA
ADSL	A0A096LNY5, A0A1B0GWJ0	FLEEEVYPLLKPYESVMK	460	477	Unmodified	NA	no difference	-0.0421773	0.626041	0.701364	0.999996	NA
ADSL	A0A096LNY5, A0A1B0GWJ0	GTTGTQASFLQLFEGDDHKVEQLDK	200	224	Unmodified	NA	no difference	-0.0174501	0.51479	0.599118	0.999996	NA
ADSL	A0A096LNY5, A0A1B0GWJ0	NALDLLLPK	126	134	Unmodified	NA	no difference	-0.00778056	0.0802375	0.111349	0.999996	NA
ADSL	A0A096LNY5, A0A1B0GWJ0	QEGGDNDLIER	416	426	Unmodified	NA	no difference	-0.0257309	3.17649	2.06229	0.404194	NA
ADSL	A0A096LNY5, A0A1B0GWJ0	QQIGSSAMPYK	285	295	Unmodified	NA	no difference	0.0713891	2.16778	1.66347	0.894911	295 - N6-acetyllysine
ADSL	A0A096LNY5, A0A1B0GWJ0	SNLENIDFK	67	75	Unmodified	NA	no difference	0.0188619	0.941336	0.95705	0.999996	NA
ADSL	A0A096LNY5, A0A1B0GWJ0	VLSQQAASVVK	405	415	Unmodified	NA	no difference	-0.00883437	0.267817	0.342346	0.999996	415 - Glycyl lysine isopeptide (Lys-Gly) (interchain with G-Cter in SUMO1)
ADSL	A0A096LNY5, A0A1B0GWJ0	YASPEMCFVFSDR	21	33	Unmodified	NA	no difference	-0.0120948	0.211809	0.277163	0.999996	NA
ADSS2	P30520	(ac)AFAETYPAASSLPNGDCGRPR	2	22	Unmodified	NA	no difference	0.095251	6.54787	2.91607	0.0170597	NA
ADSS2	P30520	AHIVFDFHQAADGIQEQQR	133	151	Unmodified	NA	no difference	0.0243187	0.935012	0.952342	0.999996	NA
ADSS2	P30520	DGVYFLYEALHGPPK	233	247	Unmodified	NA	no difference	-0.0229591	0.494453	0.579617	0.999996	NA
ADSS2	P30520	DGVYFLYEALHGPPKK	233	248	Unmodified	NA	no difference	-0.0236176	0.844984	0.883608	0.999996	NA
ADSS2	P30520	ELPVNAQNYVR	420	430	Unmodified	NA	no difference	-0.0110929	0.119757	0.163186	0.999996	NA
ADSS2	P30520	FIEDELQIPVK	431	441	Unmodified	NA	no difference	-0.00627463	0.0527848	0.0742105	0.999996	NA
ADSS2	P30520	GIGPVYSSK	165	173	Unmodified	NA	no difference	0.00852018	0.0491329	0.0691974	0.999996	NA
ADSS2	P30520	LDGEIIPHIPANQEVLNK	380	397	Unmodified	NA	no difference	-0.0123986	0.202513	0.266053	0.999996	NA
ADSS2	P30520	LDILDMFTEIK	363	373	Unmodified	NA	no difference	0.0124488	0.369135	0.453265	0.999996	NA
ADSS2	P30520	MCDLVSDFDGFSER	181	194	Unmodified	NA	no difference	0.060387	1.98063	1.57562	0.915982	NA
ADSS2	P30520	VGIGAFPTEQDNEIGELLQTR	304	324	Unmodified	NA	no difference	0.0169116	0.330377	0.411835	0.999996	NA
ADSS2	P30520	VLANQYK	197	203	Unmodified	NA	no difference	-0.0171566	0.37038	0.454576	0.999996	NA
ADSS2	P30520	VVDLLAQDADIVCR	46	59	Unmodified	NA	no difference	-0.00808749	0.0823903	0.114221	0.999996	NA
AEBP2	Q6ZN18	(ac)AAAITDMADLEELSRLS(ph)PLPPGS(ph)PGSAAR	2	30	Phospho	18, 24	no difference	-0.383971	1.96966	1.5703	0.920837	2 - N-acetylalanine; 18 - Phosphoserine; 24 - Phosphoserine
AEBP2	Q6ZN18	HMLTHSGDKPFK	318	329	Unmodified	NA	no difference	0.204604	0.882935	0.912983	0.999996	NA
AEBP2	Q6ZN18	HVPTHFSQQNSSK	348	360	Unmodified	NA	no difference	-0.17587	0.603246	0.680996	0.999996	NA
AEBP2	Q6ZN18	MDS(ph)EDS(ph)ISSTIMDVDSTISSGR	219	240	Phospho	221, 224	slower	-0.906853	16.3674	4.11831	0.000269442	NA
AEBP2	Q6ZN18	RGS(ph)LEMSS(ph)DGEPLSR	204	218	Phospho	206, 211	slower	-0.879784	13.9263	3.89979	0.000740706	206 - Phosphoserine; 210 - Phosphoserine; 211 - Phosphoserine
AEBP2	Q6ZN18	RGS(ph)LEMSSDGEPLSR	204	218	Phospho	206	no difference	0.20533	0.530164	0.613687	0.999996	206 - Phosphoserine; 210 - Phosphoserine; 211 - Phosphoserine
AEBP2	Q6ZN18	S(ph)TPAMMNGQGSTTSSSK	241	257	Phospho	241	no difference	0.317611	2.57267	1.837	0.546339	NA
AFAP1	Q8N556	AVITNILLR	29	37	Unmodified	NA	no difference	-0.0255364	0.0619878	0.0867672	0.999996	NA
AFAP1	Q8N556	DQQPQMELPLQGCNITYIPK	189	208	Unmodified	NA	no difference	-0.0415491	0.149479	0.200981	0.999996	NA
AFAP1	Q8N556	EAYSGCSGPVDSECPPPPSSPVHK	246	269	Unmodified	265	no difference	0.216441	4.13027	2.35903	0.296678	NA
AFAP1	Q8N556	ICAFLLR	156	162	Unmodified	NA	no difference	-0.0536554	0.29024	0.367639	0.999996	NA
AFAP1	Q8N556	ITQQGTDPLVLAVQSK	219	234	Unmodified	NA	no difference	0.0201501	0.269282	0.344013	0.999996	NA
AFAP1	Q8N556	KADPAAVVK	536	544	Unmodified	NA	no difference	-0.105031	0.833689	0.874749	0.999996	NA
AFAP1	Q8N556	KKPSTDEQT(ph)S(ph)S(ph)AEEDVPTCGYLNVLSNSR	333	361	Phospho	341, 342, 343	no difference	-0.232271	5.1923	2.63048	0.0953459	NA
AFAP1	Q8N556	KKPSTDEQTS(ph)S(ph)AEEDVPTCGYLNVLSNSR	333	361	Phospho	342, 343	no difference	-0.0786961	0.319553	0.400049	0.999996	NA
AFAP1	Q8N556	KKPSTDEQTS(ph)SAEEDVPTCGYLNVLSNSR	333	361	Phospho	342	faster	1.27963	49.6461	5.66238	9.34879e-08	NA
AFAP1	Q8N556	KLS(ph)SERPS(ph)S(ph)DGEGVVENGITTCNGK	275	299	Phospho	277, 282, 283	slower	-0.505893	26.6476	4.78908	1.01366e-05	282 - Phosphoserine; 283 - Phosphoserine
AFAP1	Q8N556	KLSSERPS(ph)S(ph)DGEGVVENGITTCNGK	275	299	Phospho	282, 283	no difference	-0.161808	1.97213	1.5715	0.919668	282 - Phosphoserine; 283 - Phosphoserine
AFAP1	Q8N556	KLSSERPS(ph)SDGEGVVENGITTCNGK	275	299	Phospho	282	faster	0.546304	18.4026	4.27818	8.16266e-06	282 - Phosphoserine; 283 - Phosphoserine
AFAP1	Q8N556	KPQAILEEK	606	614	Unmodified	NA	no difference	-0.0697028	0.318997	0.399441	0.999996	NA
AFAP1	Q8N556	KPSTDEQTS(ph)S(ph)AEEDVPTCGYLNVLSNSR	334	361	Phospho	342, 343	no difference	-0.101202	0.637155	0.711191	0.999996	NA
AFAP1	Q8N556	LSSERPS(ph)S(ph)DGEGVVENGITTCNGK	276	299	Phospho	282, 283	no difference	0.174409	3.79627	2.26191	0.18802	282 - Phosphoserine; 283 - Phosphoserine
AFAP1	Q8N556	LSSERPSS(ph)DGEGVVENGITTCNGK	276	299	Phospho	283	faster	0.603085	31.1872	5.00842	3.24541e-09	282 - Phosphoserine; 283 - Phosphoserine
AFAP1	Q8N556	NGQEVAVLEASSSEDMGR	414	431	Unmodified	NA	no difference	-0.0272843	0.16476	0.220033	0.999996	NA
AFAP1	Q8N556	SGTSSPQS(ph)PVFR	661	672	Phospho	668	no difference	-0.0741561	0.635986	0.710161	0.999996	664 - Phosphoserine; 665 - Phosphoserine; 668 - Phosphoserine
AFAP1	Q8N556	THIVSIPLR	385	393	Unmodified	NA	no difference	-0.0535004	0.624846	0.700303	0.999996	NA
AFAP1	Q8N556	VISANPYLGGTSNGYAHPSGTALHYDDVPCINGSLK	477	512	Unmodified	510	no difference	0.193959	3.45936	2.15684	0.33049	NA
AFDN	A8MQ02, J3KN01	IEAAMDR	1292	1298	Unmodified	NA	no difference	-0.0987606	3.41489	2.14238	0.445364	NA
AFF4	Q9UHB7	AVGMPS(ph)PVS(ph)PK	1050	1060	Phospho	1055, 1058	no difference	-0.21783	1.09924	1.06986	0.999996	1055 - Phosphoserine; 1058 - Phosphoserine
AFF4	Q9UHB7	ELLS(ph)PLS(ph)EPDDRYPLIVK	700	717	Phospho	703, 706	no difference	-0.501487	7.25351	3.04501	0.00948601	703 - Phosphoserine; 706 - Phosphoserine; 712 - Phosphotyrosine
AFF4	Q9UHB7	LS(ph)PGNSGNYSSGASSASASGSSVTIPQK	1061	1088	Phospho	1062	no difference	-0.208639	1.03251	1.02326	0.999996	1062 - Phosphoserine
AFF4	Q9UHB7	NSYNNSQAPS(ph)PGLGSK	1034	1049	Phospho	1043	no difference	-0.260761	1.66842	1.41599	0.999996	1043 - Phosphoserine
AFF4	Q9UHB7	SRS(ph)SS(ph)PGKPQAVSSLNSSHSR	176	196	Phospho	178, 180	faster	1.08728	28.5087	4.88307	1.09485e-07	NA
AFF4	Q9UHB7	SSS(ph)PGKPQAVSSLNSS(ph)HSR	178	196	Phospho	180, 193	no difference	0.200006	0.920151	0.94122	0.999996	NA
AFF4	Q9UHB7	SSS(ph)PGKPQAVSSLNSSHSR	178	196	Phospho	180	no difference	0.272341	1.69571	1.43067	0.999996	NA
AFF4	Q9UHB7	TIS(ph)QSSSLK	834	842	Phospho	836	no difference	0.130595	0.466456	0.552334	0.999996	836 - Phosphoserine
AFF4	Q9UHB7	VNPHKVS(ph)PAS(ph)S(ph)VDSNIPSSQGYK	481	503	Phospho	487, 490, 491	slower	-0.676712	16.4654	4.12643	2.2392e-05	487 - Phosphoserine; 490 - Phosphoserine; 491 - Phosphoserine
AFF4	Q9UHB7	VNPHKVS(ph)PASS(ph)VDSNIPSSQGYK	481	503	Phospho	487, 491	no difference	-0.383384	2.82644	1.936	0.522925	487 - Phosphoserine; 490 - Phosphoserine; 491 - Phosphoserine
AFG3L2	Q9Y4W6	EVLDKNDMVELLGPRPFAEK	734	753	Unmodified	NA	no difference	-0.0163628	0.119203	0.162471	0.999996	NA
AFG3L2	Q9Y4W6	LASLTPGFSGADVANVCNEAALIAAR	509	534	Unmodified	NA	no difference	-0.033103	2.62833	1.85931	0.603347	NA
AGFG1	C9J2I0, P52594	APVGSVVSVPSQSSASSDK	355	373	Unmodified	NA	no difference	-0.241029	2.62107	1.85641	0.705709	362 - Phosphoserine; 367 - O-linked (GlcNAc) serine
AGFG1	C9J2I0, P52594	SLLGDS(ph)APTLHLNKGTPSQS(ph)PVVGR	162	186	Phospho	167, 181	no difference	-0.143093	5.02749	2.59156	0.107062	167 - Phosphoserine; 177 - Phosphothreonine; 181 - Phosphoserine
AGFG1	C9J2I0, P52594	SLLGDSAPTLHLNK	162	175	Unmodified	167	no difference	-0.0445165	0.868081	0.901557	0.999996	167 - Phosphoserine
AGFG1	C9J2I0, P52594	SLLGDSAPTLHLNKGT(ph)PSQS(ph)PVVGR	162	186	Phospho	177, 181	no difference	-0.0533432	0.40698	0.492602	0.999996	167 - Phosphoserine; 177 - Phosphothreonine; 181 - Phosphoserine
AGFG1	C9J2I0, P52594	SSSADFGTFNTSQSHQTASAVSK	291	313	Unmodified	NA	no difference	0.41111	1.83366	1.50266	0.997213	NA
AGFG2	O95081	HCFECAQR	46	53	Unmodified	NA	no difference	-0.0534407	1.25249	1.17152	0.999996	NA
AGFG2	O95081	SISMTTFTEPEVVFLQSR	85	102	Unmodified	NA	no difference	0.0631145	0.947006	0.961257	0.999996	NA
AGL	P35573	ESGYNMIHFTPLQTLGLSR	152	170	Unmodified	NA	no difference	0.0140953	0.2602	0.333652	0.999996	NA
AGL	P35573	EVPQMCIPGKIEEVVLEAR	762	780	Unmodified	NA	no difference	-0.0364922	0.281537	0.357875	0.999996	NA
AGL	P35573	FSCDVAEGK	257	265	Unmodified	NA	no difference	-0.00858614	0.090555	0.125063	0.999996	NA
AGL	P35573	HMQGIQFR	1211	1218	Unmodified	NA	no difference	-0.0365207	1.91523	1.54361	0.953673	NA
AGL	P35573	HPNLVHK	1352	1358	Unmodified	NA	no difference	-0.0423766	1.18427	1.12715	0.999996	NA
AGL	P35573	HSPSIHQSVVAVSR	735	748	Unmodified	NA	no difference	0.0293436	1.37835	1.24996	0.999996	NA
AGL	P35573	IPFASLASR	890	898	Unmodified	NA	no difference	-0.0307217	1.23676	1.16141	0.999996	NA
AGL	P35573	KIQDNFEK	1330	1337	Unmodified	NA	no difference	-0.0297449	0.974018	0.981135	0.999996	NA
AGL	P35573	LGISSLIR	571	578	Unmodified	NA	no difference	0.0193165	1.0758	1.05366	0.999996	NA
AGL	P35573	NFAEPGSEVYLR	470	481	Unmodified	NA	no difference	-0.0154865	0.587664	0.666906	0.999996	NA
AGL	P35573	NHLTQFSPHFK	865	875	Unmodified	NA	no difference	-0.0220952	0.725344	0.786884	0.999996	NA
AGL	P35573	SGGGYIVVDPILR	102	114	Unmodified	NA	no difference	0.00798368	0.19502	0.257035	0.999996	NA
AGL	P35573	SGSLAVDNADPILK	876	889	Unmodified	NA	no difference	-0.0119434	0.504575	0.589356	0.999996	NA
AGL	P35573	VGADNHVLPLDCVTLQTFLAK	115	135	Unmodified	NA	no difference	-0.0121904	0.380426	0.465113	0.999996	NA
AGPS	O00116	AASAATAAPTATPAAQESGTIPK	63	85	Unmodified	NA	no difference	0.0503727	5.2177	2.63638	0.0531027	65 - Phosphoserine; 74 - Phosphothreonine
AGPS	O00116	ASLNPSDTPPSVVNEDFLHDLK	148	169	Unmodified	NA	no difference	0.00478323	0.0599837	0.0840421	0.999996	NA
AGPS	O00116	ESISDVGFGMLK	629	640	Unmodified	NA	no difference	0.00865545	0.16218	0.216833	0.999996	NA
AGPS	O00116	EYVDPNNIFGNR	644	655	Unmodified	NA	no difference	0.0197369	0.845171	0.883754	0.999996	NA
AGPS	O00116	GFDPNQLSVATLLFEGDREK	457	476	Unmodified	NA	no difference	0.0193142	0.399228	0.484631	0.999996	NA
AGPS	O00116	GISDPLTVFEQTEAAAR	587	603	Unmodified	NA	no difference	-0.0147322	0.813079	0.858442	0.999996	NA
AGPS	O00116	NIYGNIEDLVVHIK	324	337	Unmodified	NA	no difference	-0.0120877	0.284348	0.361036	0.999996	NA
AGPS	O00116	TIISLDTSQMNR	254	265	Unmodified	NA	no difference	0.0267233	1.0901	1.06357	0.999996	NA
AGPS	O00116	YGSVAFPNFEQGVACLR	390	406	Unmodified	NA	no difference	-0.0071633	0.240149	0.310514	0.999996	NA
AGRN	O00468	EAACLQQTQIEEAR	647	660	Unmodified	NA	no difference	0.337788	2.04051	1.60431	0.880408	NA
AGRN	O00468	SFLAFPTLR	1381	1389	Unmodified	NA	no difference	0.0440704	0.0585247	0.0820549	0.999996	NA
AGRN	O00468	VVISGFGDPLICDNQVSTGDTR	92	113	Unmodified	NA	no difference	0.0499539	0.0577507	0.0809996	0.999996	NA
AHCTF1	Q8WYP5	AILLPDLSEPNNEPLFSPASEVPR	2104	2127	Unmodified	NA	no difference	-0.0390211	0.239972	0.310307	0.999996	2120 - Phosphoserine; 2123 - Phosphoserine
AHCTF1	Q8WYP5	ASELHLLETPLVVK	1167	1180	Unmodified	NA	no difference	-0.0183998	0.312738	0.392579	0.999996	1175 - Phosphothreonine
AHCTF1	Q8WYP5	DGDKDVFASEVTPSDLQK	1358	1375	Unmodified	1369	no difference	0.0229445	0.516869	0.601097	0.999996	1369 - Phosphothreonine; 1371 - Phosphoserine
AHCTF1	Q8WYP5	EPINSTTPFNSSK	1070	1082	Unmodified	NA	no difference	-0.0552159	0.6203	0.696261	0.999996	1080 - Phosphoserine
AHCTF1	Q8WYP5	LIS(ph)PLAS(ph)PADGVK	2220	2232	Phospho	2222, 2226	slower	-0.0947014	11.9385	3.6936	0.00031356	2222 - Phosphoserine; 2226 - Phosphoserine
AHCTF1	Q8WYP5	LISPLASPADGVK	2220	2232	Unmodified	2222, 2226	no difference	-0.019954	0.361528	0.445227	0.999996	2222 - Phosphoserine; 2226 - Phosphoserine
AHCTF1	Q8WYP5	LLDLVVQPVPR	1117	1127	Unmodified	NA	no difference	-0.00768029	0.05877	0.0823892	0.999996	NA
AHCTF1	Q8WYP5	LVCSGENDNHGQIANLPSAVTSDQK	1626	1650	Unmodified	NA	no difference	0.0800373	2.62143	1.85656	0.605864	NA
AHCTF1	Q8WYP5	NLS(ph)FNELYPSGTLK	1539	1552	Phospho	1541	no difference	-0.0644831	3.05865	2.021	0.360379	1541 - Phosphoserine
AHCTF1	Q8WYP5	NLSFNELYPSGTLK	1539	1552	Unmodified	1541	no difference	0.0329116	0.472108	0.557883	0.999996	1541 - Phosphoserine
AHCTF1	Q8WYP5	SGPSLNELIPDGYNR	506	520	Unmodified	NA	no difference	0.0487365	1.55058	1.35083	0.999996	509 - Phosphoserine
AHCTF1	Q8WYP5	SKVPVLDEGLTSVETYTPAIR	1426	1446	Unmodified	NA	no difference	-0.0143265	0.143765	0.193791	0.999996	NA
AHCTF1	Q8WYP5	STNLDASENTGNK	1908	1920	Unmodified	NA	no difference	-0.0500162	0.515902	0.600177	0.999996	NA
AHCTF1	Q8WYP5	STPLAS(ph)PSPSPGRS(ph)PQR	1209	1225	Phospho	1214, 1222	no difference	-0.125994	1.5073	1.32613	0.999996	1214 - Phosphoserine; 1218 - Phosphoserine; 1222 - Phosphoserine
AHCTF1	Q8WYP5	STPLASPSPSPGRS(ph)PQR	1209	1225	Phospho	1222	no difference	0.110995	6.87897	2.97801	0.012952	1214 - Phosphoserine; 1218 - Phosphoserine; 1222 - Phosphoserine
AHCTF1	Q8WYP5	SVFINNVLSK	1052	1061	Unmodified	NA	no difference	-0.0127754	0.327097	0.408274	0.999996	NA
AHCTF1	Q8WYP5	VAIAENLLDVIK	1666	1677	Unmodified	NA	no difference	-0.0122675	0.152886	0.20525	0.999996	NA
AHCTF1	Q8WYP5	VDTLPYVPEPIK	1654	1665	Unmodified	NA	no difference	-0.0489356	1.67035	1.41703	0.999996	NA
AHCTF1	Q8WYP5	VTAIEPIINHGGASASTQHLHPSLR	126	150	Unmodified	NA	no difference	0.0568175	1.64019	1.40064	0.999996	NA
AHCY	P23526	(ac)SDKLPYK	2	8	Unmodified	NA	no difference	-0.0193031	2.71262	1.89244	0.567238	2 - N-acetylserine
AHCY	P23526	ALDIAENEMPGLMR	21	34	Unmodified	NA	no difference	-0.00792671	0.132017	0.178895	0.999996	NA
AHCY	P23526	ATDVMIAGK	206	214	Unmodified	NA	no difference	0.012592	0.396147	0.481451	0.999996	NA
AHCY	P23526	DGPLNMILDDGGDLTNLIHTK	122	142	Unmodified	NA	no difference	0.0323886	0.864273	0.898613	0.999996	NA
AHCY	P23526	ESLIDGIK	197	204	Unmodified	NA	no difference	0.0348311	1.96237	1.56675	0.865788	NA
AHCY	P23526	ESLIDGIKR	197	205	Unmodified	NA	no difference	0.0714991	1.54483	1.34757	0.999996	NA
AHCY	P23526	FDNLYGCR	189	196	Unmodified	NA	no difference	0.00958915	0.276336	0.352008	0.999996	193 - Phosphotyrosine
AHCY	P23526	GISEETTTGVHNLYK	152	166	Unmodified	NA	no difference	-0.00467198	0.0540122	0.0758915	0.999996	NA
AHCY	P23526	IILLAEGR	336	343	Unmodified	NA	no difference	-0.00667245	0.132451	0.179448	0.999996	NA
AHCY	P23526	KLDEAVAEAHLGK	389	401	Unmodified	NA	no difference	-0.0171975	0.915765	0.93792	0.999996	NA
AHCY	P23526	LDEAVAEAHLGK	390	401	Unmodified	NA	no difference	-0.0150625	0.165228	0.220613	0.999996	NA
AHCY	P23526	MMANGILK	167	174	Unmodified	NA	no difference	0.00672194	0.0846188	0.117188	0.999996	NA
AHCY	P23526	QAQYLGMSCDGPFKPDHYR	413	431	Unmodified	NA	no difference	-0.0837184	3.33912	2.1174	0.360185	NA
AHCY	P23526	RATDVMIAGK	205	214	Unmodified	NA	no difference	0.0950503	3.58309	2.19632	0.40432	NA
AHCY	P23526	SKFDNLYGCR	187	196	Unmodified	NA	no difference	-0.0142421	0.41774	0.503593	0.999996	193 - Phosphotyrosine
AHCY	P23526	VADIGLAAWGR	9	19	Unmodified	NA	no difference	-0.0202546	0.583665	0.663267	0.999996	NA
AHCY	P23526	VAVVAGYGDVGK	215	226	Unmodified	NA	no difference	0.00728313	0.13333	0.180568	0.999996	NA
AHCY	P23526	VNIKPQVDR	319	327	Unmodified	NA	no difference	-0.0134942	0.544136	0.626799	0.999996	NA
AHCY	P23526	VPAINVNDSVTK	175	186	Unmodified	NA	no difference	-0.00548644	0.0726889	0.101232	0.999996	183 - Phosphoserine
AHCY	P23526	WLNENAVEK	310	318	Unmodified	NA	no difference	-0.0188077	1.2396	1.16324	0.999996	NA
AHCY	P23526	YPQLLPGIR	143	151	Unmodified	NA	no difference	0.0055769	0.0760306	0.105719	0.999996	NA
AHCY	P23526	YSASKPLK	39	46	Unmodified	NA	no difference	-0.016121	1.19122	1.13174	0.999996	NA
AHCYL1	O43865	AQGEKPLAGAK	137	147	Unmodified	NA	no difference	-0.0214614	0.273171	0.348427	0.999996	NA
AHCYL1	O43865	FDNLYCCR	287	294	Unmodified	NA	no difference	0.0152828	0.158513	0.212274	0.999996	NA
AHCYL1	O43865	GIVEESVTGVHR	250	261	Unmodified	NA	no difference	-0.0212596	0.530106	0.613632	0.999996	NA
AHCYL1	O43865	KQIQFADDMQEFTK	40	53	Unmodified	NA	no difference	0.0349989	0.665611	0.736052	0.999996	40 - N6-acetyllysine
AHCYL1	O43865	LCVPAMNVNDSVTK	271	284	Unmodified	NA	no difference	-0.011057	0.0790411	0.10975	0.999996	NA
AHCYL1	O43865	NSCIVCNMGHSNTEIDVTSLR	390	410	Unmodified	NA	no difference	0.029566	0.63989	0.713599	0.999996	391 - Phosphoserine
AHCYL1	O43865	QIQFADDMQEFTK	41	53	Unmodified	NA	no difference	0.0408497	0.580004	0.659928	0.999996	NA
AHCYL1	O43865	QKFDNLYCCR	285	294	Unmodified	NA	no difference	-0.01487	0.0799843	0.11101	0.999996	NA
AHCYL1	O43865	TPELTWER	411	418	Unmodified	NA	no difference	-0.0384318	0.290957	0.36844	0.999996	NA
AHCYL1	O43865	TTDVMFGGK	304	312	Unmodified	NA	no difference	0.0755791	1.43661	1.28488	0.999996	NA
AHCYL1	O43865	VVLLAEGR	434	441	Unmodified	NA	no difference	-0.0598375	1.41091	1.26958	0.999996	NA
AHCYL1	O43865	YSFMATVTK	28	36	Unmodified	NA	no difference	0.03247	0.862584	0.897306	0.999996	NA
AHNAK	Q09666	ADLDVSGPK	3049	3057	Unmodified	4220	no difference	0.034808	1.3534	1.23475	0.999996	3054 - Phosphoserine; 3182 - Phosphoserine; 3836 - Phosphoserine; 3964 - Phosphoserine; 4220 - Phosphoserine
AHNAK	Q09666	ADLDVSGPK	3177	3185	Unmodified	4220	no difference	0.034808	1.3534	1.23475	0.999996	3054 - Phosphoserine; 3182 - Phosphoserine; 3836 - Phosphoserine; 3964 - Phosphoserine; 4220 - Phosphoserine
AHNAK	Q09666	ADLDVSGPK	3831	3839	Unmodified	4220	no difference	0.034808	1.3534	1.23475	0.999996	3054 - Phosphoserine; 3182 - Phosphoserine; 3836 - Phosphoserine; 3964 - Phosphoserine; 4220 - Phosphoserine
AHNAK	Q09666	ADLDVSGPK	3959	3967	Unmodified	4220	no difference	0.034808	1.3534	1.23475	0.999996	3054 - Phosphoserine; 3182 - Phosphoserine; 3836 - Phosphoserine; 3964 - Phosphoserine; 4220 - Phosphoserine
AHNAK	Q09666	ADLDVSGPK	4215	4223	Unmodified	4220	no difference	0.034808	1.3534	1.23475	0.999996	3054 - Phosphoserine; 3182 - Phosphoserine; 3836 - Phosphoserine; 3964 - Phosphoserine; 4220 - Phosphoserine
AHNAK	Q09666	ADVDISGPK	776	784	Unmodified	NA	no difference	0.0138474	0.255935	0.328762	0.999996	NA
AHNAK	Q09666	ADVDISGPK	904	912	Unmodified	NA	no difference	0.0138474	0.255935	0.328762	0.999996	NA
AHNAK	Q09666	ADVDISGPK	2537	2545	Unmodified	NA	no difference	0.0138474	0.255935	0.328762	0.999996	NA
AHNAK	Q09666	ADVDVSGPK	1409	1417	Unmodified	NA	no difference	-0.00292255	0.00755309	0.0108559	0.999996	NA
AHNAK	Q09666	ADVDVSGPK	2270	2278	Unmodified	NA	no difference	-0.00292255	0.00755309	0.0108559	0.999996	NA
AHNAK	Q09666	ADVDVSGPK	2921	2929	Unmodified	NA	no difference	-0.00292255	0.00755309	0.0108559	0.999996	NA
AHNAK	Q09666	ADVVVSGPK	1153	1161	Unmodified	NA	no difference	0.00718682	0.108452	0.148546	0.999996	NA
AHNAK	Q09666	ADVVVSGPK	2075	2083	Unmodified	NA	no difference	0.00718682	0.108452	0.148546	0.999996	NA
AHNAK	Q09666	AEGPDVAVDLPK	3489	3500	Unmodified	NA	no difference	0.0154363	0.219934	0.286803	0.999996	NA
AHNAK	Q09666	AEGPEVDVNLPK	764	775	Unmodified	NA	no difference	-0.00769515	0.0652651	0.0912125	0.999996	NA
AHNAK	Q09666	AEGPEVDVNLPK	892	903	Unmodified	NA	no difference	-0.00769515	0.0652651	0.0912125	0.999996	NA
AHNAK	Q09666	AEGPEVDVNLPK	1727	1738	Unmodified	NA	no difference	-0.00769515	0.0652651	0.0912125	0.999996	NA
AHNAK	Q09666	AEGPEVDVNLPK	2063	2074	Unmodified	NA	no difference	-0.00769515	0.0652651	0.0912125	0.999996	NA
AHNAK	Q09666	AEGPEVDVNLPK	2525	2536	Unmodified	NA	no difference	-0.00769515	0.0652651	0.0912125	0.999996	NA
AHNAK	Q09666	AEGPEVDVNLPK	2909	2920	Unmodified	NA	no difference	-0.00769515	0.0652651	0.0912125	0.999996	NA
AHNAK	Q09666	AGAISASGPELQGAGHSK	226	243	Unmodified	NA	no difference	-0.0118019	0.192564	0.254067	0.999996	NA
AHNAK	Q09666	ANVDISAPK	1025	1033	Unmodified	NA	no difference	0.00356455	0.0203027	0.0289973	0.999996	NA
AHNAK	Q09666	APDVDVNIAGPDAALK	5057	5072	Unmodified	NA	no difference	-0.0156912	0.147311	0.198256	0.999996	NA
AHNAK	Q09666	APEVNLNAPDVDVHGPDWNLK	3453	3473	Unmodified	NA	no difference	0.0146365	0.162818	0.217626	0.999996	NA
AHNAK	Q09666	APSLDIK	3324	3330	Unmodified	NA	no difference	-0.00704659	0.0673157	0.093987	0.999996	NA
AHNAK	Q09666	AS(ph)LGS(ph)LEGEAEAEASSPK	5748	5765	Phospho	5749, 5752	faster	0.116934	14.2987	3.93533	7.53861e-05	5749 - Phosphoserine; 5752 - Phosphoserine; 5762 - Phosphoserine; 5763 - Phosphoserine
AHNAK	Q09666	ASLGS(ph)LEGEAEAEASS(ph)PK	5748	5765	Phospho	5752, 5763	slower	-0.152299	34.6722	5.15673	1.47406e-06	5749 - Phosphoserine; 5752 - Phosphoserine; 5762 - Phosphoserine; 5763 - Phosphoserine
AHNAK	Q09666	ASLGS(ph)LEGEAEAEASSPK	5748	5765	Phospho	5752	no difference	0.0896548	5.67869	2.73956	0.0681066	5749 - Phosphoserine; 5752 - Phosphoserine; 5762 - Phosphoserine; 5763 - Phosphoserine
AHNAK	Q09666	ASLGSLEGEAEAEASS(ph)PK	5748	5765	Phospho	5763	slower	-0.185469	56.924	5.85609	3.20337e-08	5749 - Phosphoserine; 5752 - Phosphoserine; 5762 - Phosphoserine; 5763 - Phosphoserine
AHNAK	Q09666	AVEVQGPSLESGDHGK	288	303	Unmodified	NA	no difference	0.0328596	1.07006	1.04967	0.999996	NA
AHNAK	Q09666	DDGVFVQEVTQNSPAAR	29	45	Unmodified	41	no difference	0.00713438	0.0847796	0.117402	0.999996	41 - Phosphoserine
AHNAK	Q09666	DIDISS(ph)PEFK	172	181	Phospho	177	slower	-0.0796104	16.1679	4.10164	2.6361e-05	177 - Phosphoserine; 181 - Glycyl lysine isopeptide (Lys-Gly) (interchain with G-Cter in SUMO2)
AHNAK	Q09666	DIDISSPEFK	172	181	Unmodified	177	no difference	0.00739969	0.0892617	0.123351	0.999996	177 - Phosphoserine; 181 - Glycyl lysine isopeptide (Lys-Gly) (interchain with G-Cter in SUMO2)
AHNAK	Q09666	EFS(ph)GPST(ph)PTGTLEFEGGEVSLEGGK	5788	5812	Phospho	5790, 5794	no difference	-0.114254	12.0809	3.70939	0.00172884	5790 - Phosphoserine; 5793 - Phosphoserine; 5794 - Phosphothreonine
AHNAK	Q09666	EVDVNLPK	768	775	Unmodified	NA	no difference	-0.0150638	0.276106	0.351748	0.999996	NA
AHNAK	Q09666	EVDVNLPK	896	903	Unmodified	NA	no difference	-0.0150638	0.276106	0.351748	0.999996	NA
AHNAK	Q09666	EVDVNLPK	1145	1152	Unmodified	NA	no difference	-0.0150638	0.276106	0.351748	0.999996	NA
AHNAK	Q09666	EVDVNLPK	1273	1280	Unmodified	NA	no difference	-0.0150638	0.276106	0.351748	0.999996	NA
AHNAK	Q09666	EVDVNLPK	1731	1738	Unmodified	NA	no difference	-0.0150638	0.276106	0.351748	0.999996	NA
AHNAK	Q09666	EVDVNLPK	2067	2074	Unmodified	NA	no difference	-0.0150638	0.276106	0.351748	0.999996	NA
AHNAK	Q09666	EVDVNLPK	2262	2269	Unmodified	NA	no difference	-0.0150638	0.276106	0.351748	0.999996	NA
AHNAK	Q09666	EVDVNLPK	2529	2536	Unmodified	NA	no difference	-0.0150638	0.276106	0.351748	0.999996	NA
AHNAK	Q09666	EVDVNLPK	2913	2920	Unmodified	NA	no difference	-0.0150638	0.276106	0.351748	0.999996	NA
AHNAK	Q09666	EVDVNLPK	3169	3176	Unmodified	NA	no difference	-0.0150638	0.276106	0.351748	0.999996	NA
AHNAK	Q09666	EVDVNLPK	3951	3958	Unmodified	NA	no difference	-0.0150638	0.276106	0.351748	0.999996	NA
AHNAK	Q09666	EVDVNLPK	4079	4086	Unmodified	NA	no difference	-0.0150638	0.276106	0.351748	0.999996	NA
AHNAK	Q09666	FAGGLHFSGPK	5613	5623	Unmodified	5620	no difference	0.00556179	0.053568	0.0752835	0.999996	5620 - Phosphoserine; 5623 - Glycyl lysine isopeptide (Lys-Gly) (interchain with G-Cter in SUMO2)
AHNAK	Q09666	FGTFGGLGS(ph)K	5822	5831	Phospho	5830	no difference	0.101717	4.90743	2.56253	0.116905	5824 - Phosphothreonine; 5830 - Phosphoserine
AHNAK	Q09666	FGTFGGLGSK	5822	5831	Unmodified	5830	no difference	0.00580194	0.0918634	0.126792	0.999996	5824 - Phosphothreonine; 5830 - Phosphoserine
AHNAK	Q09666	FGVSTGR	314	320	Unmodified	NA	no difference	0.0099863	0.208413	0.273113	0.999996	NA
AHNAK	Q09666	FKMPEMHFK	1183	1191	Unmodified	NA	no difference	-0.0348287	2.33405	1.73728	0.735154	NA
AHNAK	Q09666	FKMPEMHFK	1311	1319	Unmodified	NA	no difference	-0.0348287	2.33405	1.73728	0.735154	NA
AHNAK	Q09666	FKMPEMHFK	1641	1649	Unmodified	NA	no difference	-0.0348287	2.33405	1.73728	0.735154	NA
AHNAK	Q09666	FKMPEMHFK	1843	1851	Unmodified	NA	no difference	-0.0348287	2.33405	1.73728	0.735154	NA
AHNAK	Q09666	FKMPEMHFK	1977	1985	Unmodified	NA	no difference	-0.0348287	2.33405	1.73728	0.735154	NA
AHNAK	Q09666	FKMPEMHFK	2172	2180	Unmodified	NA	no difference	-0.0348287	2.33405	1.73728	0.735154	NA
AHNAK	Q09666	FKMPEMHFK	2300	2308	Unmodified	NA	no difference	-0.0348287	2.33405	1.73728	0.735154	NA
AHNAK	Q09666	FKMPEMHFK	2823	2831	Unmodified	NA	no difference	-0.0348287	2.33405	1.73728	0.735154	NA
AHNAK	Q09666	FKMPEMNIK	806	814	Unmodified	NA	no difference	-0.0117788	0.149684	0.201238	0.999996	942 - Glycyl lysine isopeptide (Lys-Gly) (interchain with G-Cter in SUMO1); 2703 - Glycyl lysine isopeptide (Lys-Gly) (interchain with G-Cter in SUMO1); 2959 - Glycyl lysine isopeptide (Lys-Gly) (interchain with G-Cter in SUMO1); 3087 - Glycyl lysine isopeptide (Lys-Gly) (interchain with G-Cter in SUMO1); 3215 - Glycyl lysine isopeptide (Lys-Gly) (interchain with G-Cter in SUMO1); 3667 - Glycyl l…
AHNAK	Q09666	FKMPEMNIK	934	942	Unmodified	NA	no difference	-0.0117788	0.149684	0.201238	0.999996	942 - Glycyl lysine isopeptide (Lys-Gly) (interchain with G-Cter in SUMO1); 2703 - Glycyl lysine isopeptide (Lys-Gly) (interchain with G-Cter in SUMO1); 2959 - Glycyl lysine isopeptide (Lys-Gly) (interchain with G-Cter in SUMO1); 3087 - Glycyl lysine isopeptide (Lys-Gly) (interchain with G-Cter in SUMO1); 3215 - Glycyl lysine isopeptide (Lys-Gly) (interchain with G-Cter in SUMO1); 3667 - Glycyl l…
AHNAK	Q09666	FKMPEMNIK	2695	2703	Unmodified	NA	no difference	-0.0117788	0.149684	0.201238	0.999996	942 - Glycyl lysine isopeptide (Lys-Gly) (interchain with G-Cter in SUMO1); 2703 - Glycyl lysine isopeptide (Lys-Gly) (interchain with G-Cter in SUMO1); 2959 - Glycyl lysine isopeptide (Lys-Gly) (interchain with G-Cter in SUMO1); 3087 - Glycyl lysine isopeptide (Lys-Gly) (interchain with G-Cter in SUMO1); 3215 - Glycyl lysine isopeptide (Lys-Gly) (interchain with G-Cter in SUMO1); 3667 - Glycyl l…
AHNAK	Q09666	FKMPEMNIK	2951	2959	Unmodified	NA	no difference	-0.0117788	0.149684	0.201238	0.999996	942 - Glycyl lysine isopeptide (Lys-Gly) (interchain with G-Cter in SUMO1); 2703 - Glycyl lysine isopeptide (Lys-Gly) (interchain with G-Cter in SUMO1); 2959 - Glycyl lysine isopeptide (Lys-Gly) (interchain with G-Cter in SUMO1); 3087 - Glycyl lysine isopeptide (Lys-Gly) (interchain with G-Cter in SUMO1); 3215 - Glycyl lysine isopeptide (Lys-Gly) (interchain with G-Cter in SUMO1); 3667 - Glycyl l…
AHNAK	Q09666	FKMPEMNIK	3079	3087	Unmodified	NA	no difference	-0.0117788	0.149684	0.201238	0.999996	942 - Glycyl lysine isopeptide (Lys-Gly) (interchain with G-Cter in SUMO1); 2703 - Glycyl lysine isopeptide (Lys-Gly) (interchain with G-Cter in SUMO1); 2959 - Glycyl lysine isopeptide (Lys-Gly) (interchain with G-Cter in SUMO1); 3087 - Glycyl lysine isopeptide (Lys-Gly) (interchain with G-Cter in SUMO1); 3215 - Glycyl lysine isopeptide (Lys-Gly) (interchain with G-Cter in SUMO1); 3667 - Glycyl l…
AHNAK	Q09666	FKMPEMNIK	3207	3215	Unmodified	NA	no difference	-0.0117788	0.149684	0.201238	0.999996	942 - Glycyl lysine isopeptide (Lys-Gly) (interchain with G-Cter in SUMO1); 2703 - Glycyl lysine isopeptide (Lys-Gly) (interchain with G-Cter in SUMO1); 2959 - Glycyl lysine isopeptide (Lys-Gly) (interchain with G-Cter in SUMO1); 3087 - Glycyl lysine isopeptide (Lys-Gly) (interchain with G-Cter in SUMO1); 3215 - Glycyl lysine isopeptide (Lys-Gly) (interchain with G-Cter in SUMO1); 3667 - Glycyl l…
AHNAK	Q09666	FKMPEMNIK	3659	3667	Unmodified	NA	no difference	-0.0117788	0.149684	0.201238	0.999996	942 - Glycyl lysine isopeptide (Lys-Gly) (interchain with G-Cter in SUMO1); 2703 - Glycyl lysine isopeptide (Lys-Gly) (interchain with G-Cter in SUMO1); 2959 - Glycyl lysine isopeptide (Lys-Gly) (interchain with G-Cter in SUMO1); 3087 - Glycyl lysine isopeptide (Lys-Gly) (interchain with G-Cter in SUMO1); 3215 - Glycyl lysine isopeptide (Lys-Gly) (interchain with G-Cter in SUMO1); 3667 - Glycyl l…
AHNAK	Q09666	FKMPEMNIK	3861	3869	Unmodified	NA	no difference	-0.0117788	0.149684	0.201238	0.999996	942 - Glycyl lysine isopeptide (Lys-Gly) (interchain with G-Cter in SUMO1); 2703 - Glycyl lysine isopeptide (Lys-Gly) (interchain with G-Cter in SUMO1); 2959 - Glycyl lysine isopeptide (Lys-Gly) (interchain with G-Cter in SUMO1); 3087 - Glycyl lysine isopeptide (Lys-Gly) (interchain with G-Cter in SUMO1); 3215 - Glycyl lysine isopeptide (Lys-Gly) (interchain with G-Cter in SUMO1); 3667 - Glycyl l…
AHNAK	Q09666	FKMPEMNIK	3989	3997	Unmodified	NA	no difference	-0.0117788	0.149684	0.201238	0.999996	942 - Glycyl lysine isopeptide (Lys-Gly) (interchain with G-Cter in SUMO1); 2703 - Glycyl lysine isopeptide (Lys-Gly) (interchain with G-Cter in SUMO1); 2959 - Glycyl lysine isopeptide (Lys-Gly) (interchain with G-Cter in SUMO1); 3087 - Glycyl lysine isopeptide (Lys-Gly) (interchain with G-Cter in SUMO1); 3215 - Glycyl lysine isopeptide (Lys-Gly) (interchain with G-Cter in SUMO1); 3667 - Glycyl l…
AHNAK	Q09666	FKMPEMNIK	4245	4253	Unmodified	NA	no difference	-0.0117788	0.149684	0.201238	0.999996	942 - Glycyl lysine isopeptide (Lys-Gly) (interchain with G-Cter in SUMO1); 2703 - Glycyl lysine isopeptide (Lys-Gly) (interchain with G-Cter in SUMO1); 2959 - Glycyl lysine isopeptide (Lys-Gly) (interchain with G-Cter in SUMO1); 3087 - Glycyl lysine isopeptide (Lys-Gly) (interchain with G-Cter in SUMO1); 3215 - Glycyl lysine isopeptide (Lys-Gly) (interchain with G-Cter in SUMO1); 3667 - Glycyl l…
AHNAK	Q09666	FKMPEMNIK	4373	4381	Unmodified	NA	no difference	-0.0117788	0.149684	0.201238	0.999996	942 - Glycyl lysine isopeptide (Lys-Gly) (interchain with G-Cter in SUMO1); 2703 - Glycyl lysine isopeptide (Lys-Gly) (interchain with G-Cter in SUMO1); 2959 - Glycyl lysine isopeptide (Lys-Gly) (interchain with G-Cter in SUMO1); 3087 - Glycyl lysine isopeptide (Lys-Gly) (interchain with G-Cter in SUMO1); 3215 - Glycyl lysine isopeptide (Lys-Gly) (interchain with G-Cter in SUMO1); 3667 - Glycyl l…
AHNAK	Q09666	FKMPEMNIK	4447	4455	Unmodified	NA	no difference	-0.0117788	0.149684	0.201238	0.999996	942 - Glycyl lysine isopeptide (Lys-Gly) (interchain with G-Cter in SUMO1); 2703 - Glycyl lysine isopeptide (Lys-Gly) (interchain with G-Cter in SUMO1); 2959 - Glycyl lysine isopeptide (Lys-Gly) (interchain with G-Cter in SUMO1); 3087 - Glycyl lysine isopeptide (Lys-Gly) (interchain with G-Cter in SUMO1); 3215 - Glycyl lysine isopeptide (Lys-Gly) (interchain with G-Cter in SUMO1); 3667 - Glycyl l…
AHNAK	Q09666	FNFSGSK	3357	3363	Unmodified	NA	no difference	0.011437	0.225367	0.293214	0.999996	3362 - Phosphoserine
AHNAK	Q09666	FSMPGFK	885	891	Unmodified	NA	no difference	0.0415842	1.48978	1.31602	0.999996	891 - Glycyl lysine isopeptide (Lys-Gly) (interchain with G-Cter in SUMO2); 1726 - Glycyl lysine isopeptide (Lys-Gly) (interchain with G-Cter in SUMO2); 2062 - Glycyl lysine isopeptide (Lys-Gly) (interchain with G-Cter in SUMO2); 2524 - Glycyl lysine isopeptide (Lys-Gly) (interchain with G-Cter in SUMO2); 2908 - Glycyl lysine isopeptide (Lys-Gly) (interchain with G-Cter in SUMO2)
AHNAK	Q09666	FSMPGFK	1262	1268	Unmodified	NA	no difference	0.0415842	1.48978	1.31602	0.999996	891 - Glycyl lysine isopeptide (Lys-Gly) (interchain with G-Cter in SUMO2); 1726 - Glycyl lysine isopeptide (Lys-Gly) (interchain with G-Cter in SUMO2); 2062 - Glycyl lysine isopeptide (Lys-Gly) (interchain with G-Cter in SUMO2); 2524 - Glycyl lysine isopeptide (Lys-Gly) (interchain with G-Cter in SUMO2); 2908 - Glycyl lysine isopeptide (Lys-Gly) (interchain with G-Cter in SUMO2)
AHNAK	Q09666	FSMPGFK	1390	1396	Unmodified	NA	no difference	0.0415842	1.48978	1.31602	0.999996	891 - Glycyl lysine isopeptide (Lys-Gly) (interchain with G-Cter in SUMO2); 1726 - Glycyl lysine isopeptide (Lys-Gly) (interchain with G-Cter in SUMO2); 2062 - Glycyl lysine isopeptide (Lys-Gly) (interchain with G-Cter in SUMO2); 2524 - Glycyl lysine isopeptide (Lys-Gly) (interchain with G-Cter in SUMO2); 2908 - Glycyl lysine isopeptide (Lys-Gly) (interchain with G-Cter in SUMO2)
AHNAK	Q09666	FSMPGFK	1518	1524	Unmodified	NA	no difference	0.0415842	1.48978	1.31602	0.999996	891 - Glycyl lysine isopeptide (Lys-Gly) (interchain with G-Cter in SUMO2); 1726 - Glycyl lysine isopeptide (Lys-Gly) (interchain with G-Cter in SUMO2); 2062 - Glycyl lysine isopeptide (Lys-Gly) (interchain with G-Cter in SUMO2); 2524 - Glycyl lysine isopeptide (Lys-Gly) (interchain with G-Cter in SUMO2); 2908 - Glycyl lysine isopeptide (Lys-Gly) (interchain with G-Cter in SUMO2)
AHNAK	Q09666	FSMPGFK	1720	1726	Unmodified	NA	no difference	0.0415842	1.48978	1.31602	0.999996	891 - Glycyl lysine isopeptide (Lys-Gly) (interchain with G-Cter in SUMO2); 1726 - Glycyl lysine isopeptide (Lys-Gly) (interchain with G-Cter in SUMO2); 2062 - Glycyl lysine isopeptide (Lys-Gly) (interchain with G-Cter in SUMO2); 2524 - Glycyl lysine isopeptide (Lys-Gly) (interchain with G-Cter in SUMO2); 2908 - Glycyl lysine isopeptide (Lys-Gly) (interchain with G-Cter in SUMO2)
AHNAK	Q09666	FSMPGFK	2056	2062	Unmodified	NA	no difference	0.0415842	1.48978	1.31602	0.999996	891 - Glycyl lysine isopeptide (Lys-Gly) (interchain with G-Cter in SUMO2); 1726 - Glycyl lysine isopeptide (Lys-Gly) (interchain with G-Cter in SUMO2); 2062 - Glycyl lysine isopeptide (Lys-Gly) (interchain with G-Cter in SUMO2); 2524 - Glycyl lysine isopeptide (Lys-Gly) (interchain with G-Cter in SUMO2); 2908 - Glycyl lysine isopeptide (Lys-Gly) (interchain with G-Cter in SUMO2)
AHNAK	Q09666	FSMPGFK	2251	2257	Unmodified	NA	no difference	0.0415842	1.48978	1.31602	0.999996	891 - Glycyl lysine isopeptide (Lys-Gly) (interchain with G-Cter in SUMO2); 1726 - Glycyl lysine isopeptide (Lys-Gly) (interchain with G-Cter in SUMO2); 2062 - Glycyl lysine isopeptide (Lys-Gly) (interchain with G-Cter in SUMO2); 2524 - Glycyl lysine isopeptide (Lys-Gly) (interchain with G-Cter in SUMO2); 2908 - Glycyl lysine isopeptide (Lys-Gly) (interchain with G-Cter in SUMO2)
AHNAK	Q09666	FSMPGFK	2518	2524	Unmodified	NA	no difference	0.0415842	1.48978	1.31602	0.999996	891 - Glycyl lysine isopeptide (Lys-Gly) (interchain with G-Cter in SUMO2); 1726 - Glycyl lysine isopeptide (Lys-Gly) (interchain with G-Cter in SUMO2); 2062 - Glycyl lysine isopeptide (Lys-Gly) (interchain with G-Cter in SUMO2); 2524 - Glycyl lysine isopeptide (Lys-Gly) (interchain with G-Cter in SUMO2); 2908 - Glycyl lysine isopeptide (Lys-Gly) (interchain with G-Cter in SUMO2)
AHNAK	Q09666	FSMPGFK	2646	2652	Unmodified	NA	no difference	0.0415842	1.48978	1.31602	0.999996	891 - Glycyl lysine isopeptide (Lys-Gly) (interchain with G-Cter in SUMO2); 1726 - Glycyl lysine isopeptide (Lys-Gly) (interchain with G-Cter in SUMO2); 2062 - Glycyl lysine isopeptide (Lys-Gly) (interchain with G-Cter in SUMO2); 2524 - Glycyl lysine isopeptide (Lys-Gly) (interchain with G-Cter in SUMO2); 2908 - Glycyl lysine isopeptide (Lys-Gly) (interchain with G-Cter in SUMO2)
AHNAK	Q09666	FSMPGFK	2902	2908	Unmodified	NA	no difference	0.0415842	1.48978	1.31602	0.999996	891 - Glycyl lysine isopeptide (Lys-Gly) (interchain with G-Cter in SUMO2); 1726 - Glycyl lysine isopeptide (Lys-Gly) (interchain with G-Cter in SUMO2); 2062 - Glycyl lysine isopeptide (Lys-Gly) (interchain with G-Cter in SUMO2); 2524 - Glycyl lysine isopeptide (Lys-Gly) (interchain with G-Cter in SUMO2); 2908 - Glycyl lysine isopeptide (Lys-Gly) (interchain with G-Cter in SUMO2)
AHNAK	Q09666	FSMPGFK	3030	3036	Unmodified	NA	no difference	0.0415842	1.48978	1.31602	0.999996	891 - Glycyl lysine isopeptide (Lys-Gly) (interchain with G-Cter in SUMO2); 1726 - Glycyl lysine isopeptide (Lys-Gly) (interchain with G-Cter in SUMO2); 2062 - Glycyl lysine isopeptide (Lys-Gly) (interchain with G-Cter in SUMO2); 2524 - Glycyl lysine isopeptide (Lys-Gly) (interchain with G-Cter in SUMO2); 2908 - Glycyl lysine isopeptide (Lys-Gly) (interchain with G-Cter in SUMO2)
AHNAK	Q09666	FSMPGFK	3610	3616	Unmodified	NA	no difference	0.0415842	1.48978	1.31602	0.999996	891 - Glycyl lysine isopeptide (Lys-Gly) (interchain with G-Cter in SUMO2); 1726 - Glycyl lysine isopeptide (Lys-Gly) (interchain with G-Cter in SUMO2); 2062 - Glycyl lysine isopeptide (Lys-Gly) (interchain with G-Cter in SUMO2); 2524 - Glycyl lysine isopeptide (Lys-Gly) (interchain with G-Cter in SUMO2); 2908 - Glycyl lysine isopeptide (Lys-Gly) (interchain with G-Cter in SUMO2)
AHNAK	Q09666	FSMPGFK	3812	3818	Unmodified	NA	no difference	0.0415842	1.48978	1.31602	0.999996	891 - Glycyl lysine isopeptide (Lys-Gly) (interchain with G-Cter in SUMO2); 1726 - Glycyl lysine isopeptide (Lys-Gly) (interchain with G-Cter in SUMO2); 2062 - Glycyl lysine isopeptide (Lys-Gly) (interchain with G-Cter in SUMO2); 2524 - Glycyl lysine isopeptide (Lys-Gly) (interchain with G-Cter in SUMO2); 2908 - Glycyl lysine isopeptide (Lys-Gly) (interchain with G-Cter in SUMO2)
AHNAK	Q09666	FSMPGFK	4068	4074	Unmodified	NA	no difference	0.0415842	1.48978	1.31602	0.999996	891 - Glycyl lysine isopeptide (Lys-Gly) (interchain with G-Cter in SUMO2); 1726 - Glycyl lysine isopeptide (Lys-Gly) (interchain with G-Cter in SUMO2); 2062 - Glycyl lysine isopeptide (Lys-Gly) (interchain with G-Cter in SUMO2); 2524 - Glycyl lysine isopeptide (Lys-Gly) (interchain with G-Cter in SUMO2); 2908 - Glycyl lysine isopeptide (Lys-Gly) (interchain with G-Cter in SUMO2)
AHNAK	Q09666	FSMPGFK	4196	4202	Unmodified	NA	no difference	0.0415842	1.48978	1.31602	0.999996	891 - Glycyl lysine isopeptide (Lys-Gly) (interchain with G-Cter in SUMO2); 1726 - Glycyl lysine isopeptide (Lys-Gly) (interchain with G-Cter in SUMO2); 2062 - Glycyl lysine isopeptide (Lys-Gly) (interchain with G-Cter in SUMO2); 2524 - Glycyl lysine isopeptide (Lys-Gly) (interchain with G-Cter in SUMO2); 2908 - Glycyl lysine isopeptide (Lys-Gly) (interchain with G-Cter in SUMO2)
AHNAK	Q09666	FSMPGFK	4324	4330	Unmodified	NA	no difference	0.0415842	1.48978	1.31602	0.999996	891 - Glycyl lysine isopeptide (Lys-Gly) (interchain with G-Cter in SUMO2); 1726 - Glycyl lysine isopeptide (Lys-Gly) (interchain with G-Cter in SUMO2); 2062 - Glycyl lysine isopeptide (Lys-Gly) (interchain with G-Cter in SUMO2); 2524 - Glycyl lysine isopeptide (Lys-Gly) (interchain with G-Cter in SUMO2); 2908 - Glycyl lysine isopeptide (Lys-Gly) (interchain with G-Cter in SUMO2)
AHNAK	Q09666	FSMPGFK	4660	4666	Unmodified	NA	no difference	0.0415842	1.48978	1.31602	0.999996	891 - Glycyl lysine isopeptide (Lys-Gly) (interchain with G-Cter in SUMO2); 1726 - Glycyl lysine isopeptide (Lys-Gly) (interchain with G-Cter in SUMO2); 2062 - Glycyl lysine isopeptide (Lys-Gly) (interchain with G-Cter in SUMO2); 2524 - Glycyl lysine isopeptide (Lys-Gly) (interchain with G-Cter in SUMO2); 2908 - Glycyl lysine isopeptide (Lys-Gly) (interchain with G-Cter in SUMO2)
AHNAK	Q09666	FSMPGFK	4788	4794	Unmodified	NA	no difference	0.0415842	1.48978	1.31602	0.999996	891 - Glycyl lysine isopeptide (Lys-Gly) (interchain with G-Cter in SUMO2); 1726 - Glycyl lysine isopeptide (Lys-Gly) (interchain with G-Cter in SUMO2); 2062 - Glycyl lysine isopeptide (Lys-Gly) (interchain with G-Cter in SUMO2); 2524 - Glycyl lysine isopeptide (Lys-Gly) (interchain with G-Cter in SUMO2); 2908 - Glycyl lysine isopeptide (Lys-Gly) (interchain with G-Cter in SUMO2)
AHNAK	Q09666	FSMPSLK	1006	1012	Unmodified	NA	no difference	-0.00901421	0.136798	0.184976	0.999996	1010 - Phosphoserine
AHNAK	Q09666	FSMPSLK	1134	1140	Unmodified	NA	no difference	-0.00901421	0.136798	0.184976	0.999996	1010 - Phosphoserine
AHNAK	Q09666	FSVPGFK	757	763	Unmodified	NA	no difference	0.00991401	0.224547	0.292248	0.999996	763 - Glycyl lysine isopeptide (Lys-Gly) (interchain with G-Cter in SUMO2)
AHNAK	Q09666	FSVSGLK	3482	3488	Unmodified	NA	no difference	0.00773665	0.113637	0.155279	0.999996	NA
AHNAK	Q09666	GDFDVSVPK	4865	4873	Unmodified	NA	no difference	-0.00412774	0.0231175	0.0329719	0.999996	NA
AHNAK	Q09666	GDISISGPK	655	663	Unmodified	NA	no difference	0.00756956	0.0802291	0.111337	0.999996	658 - Phosphoserine
AHNAK	Q09666	GDLDASVPSMK	5313	5323	Unmodified	NA	no difference	-0.0149147	0.383279	0.468092	0.999996	5318 - Phosphoserine
AHNAK	Q09666	GDLDIAGPNLEGDFK	3431	3445	Unmodified	NA	no difference	0.0511124	0.485194	0.570652	0.999996	NA
AHNAK	Q09666	GDMDVSVPK	1669	1677	Unmodified	NA	no difference	0.0159966	0.329324	0.410693	0.999996	NA
AHNAK	Q09666	GDMDVSVPK	2005	2013	Unmodified	NA	no difference	0.0159966	0.329324	0.410693	0.999996	NA
AHNAK	Q09666	GDMDVSVPK	2200	2208	Unmodified	NA	no difference	0.0159966	0.329324	0.410693	0.999996	NA
AHNAK	Q09666	GDRS(ph)PEPGQTWTR	90	102	Phospho	93	slower	-0.204781	79.5308	6.33147	9.32308e-13	93 - Phosphoserine; 101 - Phosphothreonine
AHNAK	Q09666	GDVPSVGLEGPDVDLQGPEAK	5210	5230	Unmodified	NA	no difference	-0.024552	0.535973	0.619153	0.999996	NA
AHNAK	Q09666	GEGPDVDVNLPK	2781	2792	Unmodified	NA	no difference	-0.00417686	0.028777	0.0409304	0.999996	NA
AHNAK	Q09666	GEGPDVDVNLPK	3037	3048	Unmodified	NA	no difference	-0.00417686	0.028777	0.0409304	0.999996	NA
AHNAK	Q09666	GEGPDVDVNLPK	3819	3830	Unmodified	NA	no difference	-0.00417686	0.028777	0.0409304	0.999996	NA
AHNAK	Q09666	GEGPDVDVNLPK	4203	4214	Unmodified	NA	no difference	-0.00417686	0.028777	0.0409304	0.999996	NA
AHNAK	Q09666	GEGPDVDVNLPK	4667	4678	Unmodified	NA	no difference	-0.00417686	0.028777	0.0409304	0.999996	NA
AHNAK	Q09666	GEGPDVDVSLPK	4795	4806	Unmodified	NA	no difference	-0.0146377	0.352987	0.436148	0.999996	NA
AHNAK	Q09666	GEGPDVDVTLPK	4331	4342	Unmodified	NA	no difference	-0.00833417	0.0401711	0.0568208	0.999996	NA
AHNAK	Q09666	GEGPDVHMTLPK	643	654	Unmodified	NA	no difference	-0.0174516	0.566429	0.64748	0.999996	NA
AHNAK	Q09666	GEGPEFDVNLSK	1013	1024	Unmodified	NA	no difference	0.00867433	0.117841	0.160715	0.999996	NA
AHNAK	Q09666	GEGPEVDMNLPK	1525	1536	Unmodified	NA	no difference	-0.0133035	0.164269	0.219424	0.999996	NA
AHNAK	Q09666	GEGPEVDVK	1397	1405	Unmodified	NA	no difference	0.0108203	0.127199	0.172743	0.999996	NA
AHNAK	Q09666	GEGPEVDVNLPK	1141	1152	Unmodified	NA	no difference	0.0263615	0.686741	0.754238	0.999996	NA
AHNAK	Q09666	GEGPEVDVNLPK	2258	2269	Unmodified	NA	no difference	0.0263615	0.686741	0.754238	0.999996	NA
AHNAK	Q09666	GEGPEVDVNLPK	3165	3176	Unmodified	NA	no difference	0.0263615	0.686741	0.754238	0.999996	NA
AHNAK	Q09666	GEGPEVDVNLPK	3947	3958	Unmodified	NA	no difference	0.0263615	0.686741	0.754238	0.999996	NA
AHNAK	Q09666	GEGPEVDVNLPK	4075	4086	Unmodified	NA	no difference	0.0263615	0.686741	0.754238	0.999996	NA
AHNAK	Q09666	GEGPEVDVTLPK	3617	3628	Unmodified	NA	no difference	-0.0147988	0.284693	0.361423	0.999996	NA
AHNAK	Q09666	GEVDVDVPKLEGDLK	2402	2416	Unmodified	NA	no difference	-0.0245298	0.348922	0.431807	0.999996	NA
AHNAK	Q09666	GEVDVSLANVEGDLK	3235	3249	Unmodified	NA	no difference	0.0426041	0.556387	0.638201	0.999996	NA
AHNAK	Q09666	GGKPGLTIQAPQLEVSVPSANIEGLEGK	342	369	Unmodified	NA	no difference	-0.0182467	0.324476	0.405422	0.999996	NA
AHNAK	Q09666	GGQIGLQAPGLSVSGPQGHLESGSGK	5630	5655	Unmodified	NA	no difference	-0.0143347	0.145027	0.195381	0.999996	5641 - Phosphoserine
AHNAK	Q09666	GGVQVPAVDISSSLGGR	271	287	Unmodified	NA	no difference	-0.0153535	0.405761	0.491351	0.999996	NA
AHNAK	Q09666	GGVTGSPEASISGS(ph)KGDLK	5726	5744	Phospho	5739	no difference	-0.053102	2.02969	1.59917	0.886319	5731 - Phosphoserine; 5739 - Phosphoserine
AHNAK	Q09666	GGVTGSPEASISGSK	5726	5740	Unmodified	5731, 5739	no difference	0.0746899	2.7349	1.90107	0.474785	5731 - Phosphoserine; 5739 - Phosphoserine
AHNAK	Q09666	GHYEVTGS(ph)DDETGK	5834	5847	Phospho	5841	slower	-0.136008	45.9488	5.55302	5.88034e-10	5841 - Phosphoserine; 5845 - Phosphothreonine
AHNAK	Q09666	GHYEVTGS(ph)DDETGKLQGSGVSLAS(ph)KK	5834	5859	Phospho	5841, 5857	no difference	0.0910574	3.86456	2.28231	0.176854	5841 - Phosphoserine; 5845 - Phosphothreonine; 5851 - Phosphoserine; 5857 - Phosphoserine
AHNAK	Q09666	GHYEVTGS(ph)DDETGKLQGSGVSLASK	5834	5858	Phospho	5841	no difference	-0.214773	2.81148	1.93035	0.444386	5841 - Phosphoserine; 5845 - Phosphothreonine; 5851 - Phosphoserine; 5857 - Phosphoserine
AHNAK	Q09666	GHYEVTGSDDETGK	5834	5847	Unmodified	5841	faster	0.424569	58.2313	5.88829	3.82906e-11	5841 - Phosphoserine; 5845 - Phosphothreonine
AHNAK	Q09666	GKGGVTGS(ph)PEASISGSK	5724	5740	Phospho	5731	slower	-0.184987	73.6499	6.22207	2.44025e-12	5731 - Phosphoserine; 5739 - Phosphoserine
AHNAK	Q09666	GPAFNMASPESDFGINLK	5545	5562	Unmodified	5552	no difference	-0.0117346	0.192587	0.254094	0.999996	5552 - Phosphoserine
AHNAK	Q09666	GPEVDIR	2994	3000	Unmodified	NA	no difference	-0.00883744	0.0823069	0.11411	0.999996	NA
AHNAK	Q09666	GPEVDIR	4624	4630	Unmodified	NA	no difference	-0.00883744	0.0823069	0.11411	0.999996	NA
AHNAK	Q09666	GPEVDVSGPK	3331	3340	Unmodified	NA	no difference	-0.0103321	0.151483	0.203494	0.999996	NA
AHNAK	Q09666	GPFVEAEVPDVDLECPDAK	1819	1837	Unmodified	NA	no difference	-0.0107482	0.132335	0.179301	0.999996	NA
AHNAK	Q09666	GPGVDLPSVNLSMPK	5282	5296	Unmodified	NA	no difference	-0.0396349	1.1647	1.11417	0.999996	NA
AHNAK	Q09666	GPHVDVSGPDIDIEGPEGK	2417	2435	Unmodified	NA	no difference	0.0350527	0.673196	0.742607	0.999996	NA
AHNAK	Q09666	GPQITGPSLEGDLGLK	372	387	Unmodified	NA	no difference	-0.014545	0.249502	0.321353	0.999996	379 - Phosphoserine
AHNAK	Q09666	GPQVSSALNLDTSK	5599	5612	Unmodified	NA	no difference	0.0126948	0.196204	0.258463	0.999996	NA
AHNAK	Q09666	GPSLDIDTPDVNIEGPEGK	4423	4441	Unmodified	NA	no difference	-0.0216004	0.162715	0.217498	0.999996	4425 - Phosphoserine; 4430 - Phosphothreonine
AHNAK	Q09666	GPSLQGDLAVSGDIK	5367	5381	Unmodified	NA	no difference	-0.0272953	0.728948	0.789894	0.999996	5369 - Phosphoserine
AHNAK	Q09666	GPTVGGGLPGIGVQGLEGNLQMPGIK	5473	5498	Unmodified	NA	no difference	0.0118741	0.128774	0.174757	0.999996	NA
AHNAK	Q09666	GSEVGFHGAAPDISVK	5529	5544	Unmodified	NA	no difference	-0.010371	0.21895	0.28564	0.999996	5530 - Phosphoserine
AHNAK	Q09666	HELTEISNVDVETQSGK	187	203	Unmodified	NA	no difference	0.0166325	0.521505	0.605499	0.999996	NA
AHNAK	Q09666	HRS(ph)NS(ph)FSDER	5778	5787	Phospho	5780, 5782	slower	-0.0930523	14.8361	3.98514	0.000502711	5780 - Phosphoserine; 5782 - Phosphoserine
AHNAK	Q09666	HRS(ph)NSFS(ph)DER	5778	5787	Phospho	5780, 5784	no difference	-0.215761	2.60988	1.85195	0.610279	5780 - Phosphoserine; 5782 - Phosphoserine
AHNAK	Q09666	IDVDAPDIDIHGPDAK	3260	3275	Unmodified	NA	no difference	0.00740584	0.0609675	0.0853805	0.999996	NA
AHNAK	Q09666	IDVTAPDVSIEEPEGK	785	800	Unmodified	NA	no difference	-0.0103668	0.118647	0.161755	0.999996	793 - Phosphoserine
AHNAK	Q09666	IKGDVPSVGLEGPDVDLQGPEAK	5208	5230	Unmodified	NA	no difference	-0.0266677	0.825977	0.868668	0.999996	NA
AHNAK	Q09666	IPMPDFDLHLK	2963	2973	Unmodified	NA	no difference	0.0210992	0.415723	0.501539	0.999996	NA
AHNAK	Q09666	IS(ph)MSEVDLNVAAPK	569	582	Phospho	570	no difference	-0.0299618	0.582202	0.661934	0.999996	570 - Phosphoserine; 572 - Phosphoserine
AHNAK	Q09666	ISIPDVDLDLK	4849	4859	Unmodified	4850	no difference	-0.0150357	0.291343	0.368873	0.999996	NA
AHNAK	Q09666	ISIPDVGLHLK	1451	1461	Unmodified	NA	no difference	0.0245698	1.04795	1.03418	0.999996	NA
AHNAK	Q09666	ISMPDFDLHLK	2579	2589	Unmodified	NA	no difference	0.00867913	0.172041	0.229023	0.999996	2580 - Phosphoserine; 4002 - Phosphoserine; 4258 - Phosphoserine; 4460 - Phosphoserine
AHNAK	Q09666	ISMPDFDLHLK	4001	4011	Unmodified	NA	no difference	0.00867913	0.172041	0.229023	0.999996	2580 - Phosphoserine; 4002 - Phosphoserine; 4258 - Phosphoserine; 4460 - Phosphoserine
AHNAK	Q09666	ISMPDFDLHLK	4257	4267	Unmodified	NA	no difference	0.00867913	0.172041	0.229023	0.999996	2580 - Phosphoserine; 4002 - Phosphoserine; 4258 - Phosphoserine; 4460 - Phosphoserine
AHNAK	Q09666	ISMPDFDLHLK	4459	4469	Unmodified	NA	no difference	0.00867913	0.172041	0.229023	0.999996	2580 - Phosphoserine; 4002 - Phosphoserine; 4258 - Phosphoserine; 4460 - Phosphoserine
AHNAK	Q09666	ISMPDFDLNLK	3671	3681	Unmodified	NA	no difference	-0.014121	0.147128	0.198026	0.999996	NA
AHNAK	Q09666	ISMPDIDFNLK	4385	4395	Unmodified	NA	no difference	-0.0119049	0.249869	0.321777	0.999996	NA
AHNAK	Q09666	ISMPDIDLNLTGPK	2835	2848	Unmodified	2845	no difference	0.0121574	0.148353	0.199566	0.999996	2845 - Phosphothreonine
AHNAK	Q09666	ISMPDLDLHLK	2386	2396	Unmodified	NA	no difference	0.0123697	0.271901	0.346986	0.999996	NA
AHNAK	Q09666	ISMPDLDLNLK	3219	3229	Unmodified	NA	no difference	0.0121111	0.262262	0.336011	0.999996	3220 - Phosphoserine
AHNAK	Q09666	ISMPDVDLHLK	818	828	Unmodified	NA	no difference	-0.0179536	0.297068	0.375254	0.999996	819 - Phosphoserine; 1196 - Phosphoserine; 1654 - Phosphoserine; 1856 - Phosphoserine; 1923 - Phosphoserine; 1990 - Phosphoserine; 2118 - Phosphoserine
AHNAK	Q09666	ISMPDVDLHLK	1195	1205	Unmodified	NA	no difference	-0.0179536	0.297068	0.375254	0.999996	819 - Phosphoserine; 1196 - Phosphoserine; 1654 - Phosphoserine; 1856 - Phosphoserine; 1923 - Phosphoserine; 1990 - Phosphoserine; 2118 - Phosphoserine
AHNAK	Q09666	ISMPDVDLHLK	1653	1663	Unmodified	NA	no difference	-0.0179536	0.297068	0.375254	0.999996	819 - Phosphoserine; 1196 - Phosphoserine; 1654 - Phosphoserine; 1856 - Phosphoserine; 1923 - Phosphoserine; 1990 - Phosphoserine; 2118 - Phosphoserine
AHNAK	Q09666	ISMPDVDLHLK	1855	1865	Unmodified	NA	no difference	-0.0179536	0.297068	0.375254	0.999996	819 - Phosphoserine; 1196 - Phosphoserine; 1654 - Phosphoserine; 1856 - Phosphoserine; 1923 - Phosphoserine; 1990 - Phosphoserine; 2118 - Phosphoserine
AHNAK	Q09666	ISMPDVDLHLK	1922	1932	Unmodified	NA	no difference	-0.0179536	0.297068	0.375254	0.999996	819 - Phosphoserine; 1196 - Phosphoserine; 1654 - Phosphoserine; 1856 - Phosphoserine; 1923 - Phosphoserine; 1990 - Phosphoserine; 2118 - Phosphoserine
AHNAK	Q09666	ISMPDVDLHLK	1989	1999	Unmodified	NA	no difference	-0.0179536	0.297068	0.375254	0.999996	819 - Phosphoserine; 1196 - Phosphoserine; 1654 - Phosphoserine; 1856 - Phosphoserine; 1923 - Phosphoserine; 1990 - Phosphoserine; 2118 - Phosphoserine
AHNAK	Q09666	ISMPDVDLHLK	2117	2127	Unmodified	NA	no difference	-0.0179536	0.297068	0.375254	0.999996	819 - Phosphoserine; 1196 - Phosphoserine; 1654 - Phosphoserine; 1856 - Phosphoserine; 1923 - Phosphoserine; 1990 - Phosphoserine; 2118 - Phosphoserine
AHNAK	Q09666	ISMPDVDLHMK	946	956	Unmodified	NA	no difference	-0.0131972	0.159882	0.213978	0.999996	NA
AHNAK	Q09666	ISMPDVDLHVK	697	707	Unmodified	NA	no difference	0.021673	0.452453	0.538492	0.999996	NA
AHNAK	Q09666	ISMPDVDLNLK	1323	1333	Unmodified	NA	no difference	-0.0222345	0.706169	0.770761	0.999996	NA
AHNAK	Q09666	ISMPDVDLNLK	2453	2463	Unmodified	NA	no difference	-0.0222345	0.706169	0.770761	0.999996	NA
AHNAK	Q09666	ISMPDVGLNLK	1579	1589	Unmodified	NA	no difference	0.0371555	1.40153	1.26396	0.999996	1580 - Phosphoserine
AHNAK	Q09666	ISMPDVNLNLK	2184	2194	Unmodified	NA	no difference	0.0307663	0.661973	0.732897	0.999996	NA
AHNAK	Q09666	ISMPEIDLNLK	3293	3303	Unmodified	NA	no difference	0.0136663	0.0839273	0.116268	0.999996	NA
AHNAK	Q09666	ISMPGFK	2774	2780	Unmodified	NA	no difference	0.007863	0.165293	0.220693	0.999996	NA
AHNAK	Q09666	ISMPGFK	3158	3164	Unmodified	NA	no difference	0.007863	0.165293	0.220693	0.999996	NA
AHNAK	Q09666	ISMPGFK	3940	3946	Unmodified	NA	no difference	0.007863	0.165293	0.220693	0.999996	NA
AHNAK	Q09666	ISMQDVDLSLGSPK	500	513	Unmodified	511	no difference	-0.0101147	0.1588	0.212632	0.999996	511 - Phosphoserine
AHNAK	Q09666	ISMSEVDLNVAAPK	569	582	Unmodified	570	no difference	-0.00656186	0.0584038	0.0818901	0.999996	570 - Phosphoserine; 572 - Phosphoserine
AHNAK	Q09666	KGDRS(ph)PEPGQTWTR	89	102	Phospho	93	slower	-0.225405	119.425	6.91199	0	93 - Phosphoserine; 101 - Phosphothreonine
AHNAK	Q09666	LDADMPEVAVEGPNGK	2353	2368	Unmodified	NA	faster	0.176916	22.8867	4.57814	2.98224e-05	NA
AHNAK	Q09666	LDFEGPDAK	4890	4898	Unmodified	NA	no difference	-0.00529321	0.0385824	0.0546156	0.999996	NA
AHNAK	Q09666	LEGDLTGPSVGVEVPDVELECPDAK	1880	1904	Unmodified	NA	no difference	0.0142387	0.242884	0.313692	0.999996	NA
AHNAK	Q09666	LEGDLTGPSVGVEVPDVELECPDAK	1947	1971	Unmodified	NA	no difference	0.0142387	0.242884	0.313692	0.999996	NA
AHNAK	Q09666	LEGGEVDLK	4937	4945	Unmodified	NA	no difference	-0.0117345	0.222361	0.289671	0.999996	NA
AHNAK	Q09666	LEGPDVSLK	5273	5281	Unmodified	NA	no difference	-0.0195519	0.50331	0.588142	0.999996	NA
AHNAK	Q09666	LEVPDMNIR	2482	2490	Unmodified	NA	no difference	0.0212368	0.437176	0.523237	0.999996	NA
AHNAK	Q09666	LKGDVDVSGPK	3307	3317	Unmodified	NA	no difference	-0.0208831	0.191919	0.253286	0.999996	NA
AHNAK	Q09666	LKGPQITGPSLEGDLGLK	370	387	Unmodified	NA	no difference	-0.0149187	0.210368	0.275445	0.999996	379 - Phosphoserine
AHNAK	Q09666	LKS(ph)EDGVEGDLGETQSR	133	149	Phospho	135	no difference	-0.122369	9.97273	3.45585	0.00120707	135 - Phosphoserine; 134 - Glycyl lysine isopeptide (Lys-Gly) (interchain with G-Cter in SUMO1); 134 - Glycyl lysine isopeptide (Lys-Gly) (interchain with G-Cter in SUMO2)
AHNAK	Q09666	LKSEDGVEGDLGETQSR	133	149	Unmodified	135	no difference	-0.0208911	0.309538	0.389058	0.999996	135 - Phosphoserine; 134 - Glycyl lysine isopeptide (Lys-Gly) (interchain with G-Cter in SUMO1); 134 - Glycyl lysine isopeptide (Lys-Gly) (interchain with G-Cter in SUMO2)
AHNAK	Q09666	LPDMSVK	687	693	Unmodified	NA	no difference	-0.0179196	0.361942	0.445665	0.999996	NA
AHNAK	Q09666	LPQFGISTPGSDLHVNAK	5408	5425	Unmodified	NA	no difference	0.0337237	1.19343	1.13319	0.999996	5415 - Phosphothreonine
AHNAK	Q09666	LPS(ph)GSGAAS(ph)PTGSAVDIR	208	225	Phospho	210, 216	slower	-0.175004	54.8235	5.8028	4.31075e-08	210 - Phosphoserine; 212 - Phosphoserine; 216 - Phosphoserine; 218 - Phosphothreonine; 220 - Phosphoserine
AHNAK	Q09666	LPSGSGAASPTGSAVDIR	208	225	Unmodified	210, 216	no difference	0.0613386	4.86711	2.55265	0.0727814	210 - Phosphoserine; 212 - Phosphoserine; 216 - Phosphoserine; 218 - Phosphothreonine; 220 - Phosphoserine
AHNAK	Q09666	LPTGQISGPEIK	5513	5524	Unmodified	NA	no difference	-0.0151458	0.434026	0.520072	0.999996	5519 - Phosphoserine
AHNAK	Q09666	LQVTMPGIK	244	252	Unmodified	NA	no difference	-0.0184282	0.536315	0.619474	0.999996	NA
AHNAK	Q09666	LSS(ph)S(ph)SSNDSGNKVGIQLPEVELSVSTK	5862	5888	Phospho	5864, 5865	faster	0.306512	45.7143	5.54579	1.78565e-07	5863 - Phosphoserine
AHNAK	Q09666	MDAEVPDVNIEGPDAK	1418	1433	Unmodified	NA	no difference	-0.00856911	0.086485	0.119668	0.999996	NA
AHNAK	Q09666	MDVNVGDIDIEGPEGK	1620	1635	Unmodified	NA	no difference	-0.0132665	0.253507	0.32597	0.999996	NA
AHNAK	Q09666	MEGGGAEVHAQLPSLEGDLR	5248	5267	Unmodified	NA	no difference	0.00903137	0.11029	0.150936	0.999996	5261 - Phosphoserine
AHNAK	Q09666	MPDMHFK	1912	1918	Unmodified	NA	no difference	0.0149797	0.360072	0.443683	0.999996	NA
AHNAK	Q09666	MPDMHFK	2376	2382	Unmodified	NA	no difference	0.0149797	0.360072	0.443683	0.999996	NA
AHNAK	Q09666	MPDMHFK	2443	2449	Unmodified	NA	no difference	0.0149797	0.360072	0.443683	0.999996	NA
AHNAK	Q09666	MPEMHFK	1185	1191	Unmodified	NA	no difference	-0.00708651	0.0669647	0.0935125	0.999996	NA
AHNAK	Q09666	MPEMHFK	1313	1319	Unmodified	NA	no difference	-0.00708651	0.0669647	0.0935125	0.999996	NA
AHNAK	Q09666	MPEMHFK	1643	1649	Unmodified	NA	no difference	-0.00708651	0.0669647	0.0935125	0.999996	NA
AHNAK	Q09666	MPEMHFK	1845	1851	Unmodified	NA	no difference	-0.00708651	0.0669647	0.0935125	0.999996	NA
AHNAK	Q09666	MPEMHFK	1979	1985	Unmodified	NA	no difference	-0.00708651	0.0669647	0.0935125	0.999996	NA
AHNAK	Q09666	MPEMHFK	2107	2113	Unmodified	NA	no difference	-0.00708651	0.0669647	0.0935125	0.999996	NA
AHNAK	Q09666	MPEMHFK	2174	2180	Unmodified	NA	no difference	-0.00708651	0.0669647	0.0935125	0.999996	NA
AHNAK	Q09666	MPEMHFK	2302	2308	Unmodified	NA	no difference	-0.00708651	0.0669647	0.0935125	0.999996	NA
AHNAK	Q09666	MPEMHFK	2825	2831	Unmodified	NA	no difference	-0.00708651	0.0669647	0.0935125	0.999996	NA
AHNAK	Q09666	MPEMNIK	808	814	Unmodified	NA	no difference	-0.0082062	0.104738	0.143704	0.999996	942 - Glycyl lysine isopeptide (Lys-Gly) (interchain with G-Cter in SUMO1); 2575 - Glycyl lysine isopeptide (Lys-Gly) (interchain with G-Cter in SUMO1); 2703 - Glycyl lysine isopeptide (Lys-Gly) (interchain with G-Cter in SUMO1); 2959 - Glycyl lysine isopeptide (Lys-Gly) (interchain with G-Cter in SUMO1); 3087 - Glycyl lysine isopeptide (Lys-Gly) (interchain with G-Cter in SUMO1); 3215 - Glycyl l…
AHNAK	Q09666	MPEMNIK	936	942	Unmodified	NA	no difference	-0.0082062	0.104738	0.143704	0.999996	942 - Glycyl lysine isopeptide (Lys-Gly) (interchain with G-Cter in SUMO1); 2575 - Glycyl lysine isopeptide (Lys-Gly) (interchain with G-Cter in SUMO1); 2703 - Glycyl lysine isopeptide (Lys-Gly) (interchain with G-Cter in SUMO1); 2959 - Glycyl lysine isopeptide (Lys-Gly) (interchain with G-Cter in SUMO1); 3087 - Glycyl lysine isopeptide (Lys-Gly) (interchain with G-Cter in SUMO1); 3215 - Glycyl l…
AHNAK	Q09666	MPEMNIK	2569	2575	Unmodified	NA	no difference	-0.0082062	0.104738	0.143704	0.999996	942 - Glycyl lysine isopeptide (Lys-Gly) (interchain with G-Cter in SUMO1); 2575 - Glycyl lysine isopeptide (Lys-Gly) (interchain with G-Cter in SUMO1); 2703 - Glycyl lysine isopeptide (Lys-Gly) (interchain with G-Cter in SUMO1); 2959 - Glycyl lysine isopeptide (Lys-Gly) (interchain with G-Cter in SUMO1); 3087 - Glycyl lysine isopeptide (Lys-Gly) (interchain with G-Cter in SUMO1); 3215 - Glycyl l…
AHNAK	Q09666	MPEMNIK	2697	2703	Unmodified	NA	no difference	-0.0082062	0.104738	0.143704	0.999996	942 - Glycyl lysine isopeptide (Lys-Gly) (interchain with G-Cter in SUMO1); 2575 - Glycyl lysine isopeptide (Lys-Gly) (interchain with G-Cter in SUMO1); 2703 - Glycyl lysine isopeptide (Lys-Gly) (interchain with G-Cter in SUMO1); 2959 - Glycyl lysine isopeptide (Lys-Gly) (interchain with G-Cter in SUMO1); 3087 - Glycyl lysine isopeptide (Lys-Gly) (interchain with G-Cter in SUMO1); 3215 - Glycyl l…
AHNAK	Q09666	MPEMNIK	2953	2959	Unmodified	NA	no difference	-0.0082062	0.104738	0.143704	0.999996	942 - Glycyl lysine isopeptide (Lys-Gly) (interchain with G-Cter in SUMO1); 2575 - Glycyl lysine isopeptide (Lys-Gly) (interchain with G-Cter in SUMO1); 2703 - Glycyl lysine isopeptide (Lys-Gly) (interchain with G-Cter in SUMO1); 2959 - Glycyl lysine isopeptide (Lys-Gly) (interchain with G-Cter in SUMO1); 3087 - Glycyl lysine isopeptide (Lys-Gly) (interchain with G-Cter in SUMO1); 3215 - Glycyl l…
AHNAK	Q09666	MPEMNIK	3081	3087	Unmodified	NA	no difference	-0.0082062	0.104738	0.143704	0.999996	942 - Glycyl lysine isopeptide (Lys-Gly) (interchain with G-Cter in SUMO1); 2575 - Glycyl lysine isopeptide (Lys-Gly) (interchain with G-Cter in SUMO1); 2703 - Glycyl lysine isopeptide (Lys-Gly) (interchain with G-Cter in SUMO1); 2959 - Glycyl lysine isopeptide (Lys-Gly) (interchain with G-Cter in SUMO1); 3087 - Glycyl lysine isopeptide (Lys-Gly) (interchain with G-Cter in SUMO1); 3215 - Glycyl l…
AHNAK	Q09666	MPEMNIK	3209	3215	Unmodified	NA	no difference	-0.0082062	0.104738	0.143704	0.999996	942 - Glycyl lysine isopeptide (Lys-Gly) (interchain with G-Cter in SUMO1); 2575 - Glycyl lysine isopeptide (Lys-Gly) (interchain with G-Cter in SUMO1); 2703 - Glycyl lysine isopeptide (Lys-Gly) (interchain with G-Cter in SUMO1); 2959 - Glycyl lysine isopeptide (Lys-Gly) (interchain with G-Cter in SUMO1); 3087 - Glycyl lysine isopeptide (Lys-Gly) (interchain with G-Cter in SUMO1); 3215 - Glycyl l…
AHNAK	Q09666	MPEMNIK	3661	3667	Unmodified	NA	no difference	-0.0082062	0.104738	0.143704	0.999996	942 - Glycyl lysine isopeptide (Lys-Gly) (interchain with G-Cter in SUMO1); 2575 - Glycyl lysine isopeptide (Lys-Gly) (interchain with G-Cter in SUMO1); 2703 - Glycyl lysine isopeptide (Lys-Gly) (interchain with G-Cter in SUMO1); 2959 - Glycyl lysine isopeptide (Lys-Gly) (interchain with G-Cter in SUMO1); 3087 - Glycyl lysine isopeptide (Lys-Gly) (interchain with G-Cter in SUMO1); 3215 - Glycyl l…
AHNAK	Q09666	MPEMNIK	3863	3869	Unmodified	NA	no difference	-0.0082062	0.104738	0.143704	0.999996	942 - Glycyl lysine isopeptide (Lys-Gly) (interchain with G-Cter in SUMO1); 2575 - Glycyl lysine isopeptide (Lys-Gly) (interchain with G-Cter in SUMO1); 2703 - Glycyl lysine isopeptide (Lys-Gly) (interchain with G-Cter in SUMO1); 2959 - Glycyl lysine isopeptide (Lys-Gly) (interchain with G-Cter in SUMO1); 3087 - Glycyl lysine isopeptide (Lys-Gly) (interchain with G-Cter in SUMO1); 3215 - Glycyl l…
AHNAK	Q09666	MPEMNIK	3991	3997	Unmodified	NA	no difference	-0.0082062	0.104738	0.143704	0.999996	942 - Glycyl lysine isopeptide (Lys-Gly) (interchain with G-Cter in SUMO1); 2575 - Glycyl lysine isopeptide (Lys-Gly) (interchain with G-Cter in SUMO1); 2703 - Glycyl lysine isopeptide (Lys-Gly) (interchain with G-Cter in SUMO1); 2959 - Glycyl lysine isopeptide (Lys-Gly) (interchain with G-Cter in SUMO1); 3087 - Glycyl lysine isopeptide (Lys-Gly) (interchain with G-Cter in SUMO1); 3215 - Glycyl l…
AHNAK	Q09666	MPEMNIK	4247	4253	Unmodified	NA	no difference	-0.0082062	0.104738	0.143704	0.999996	942 - Glycyl lysine isopeptide (Lys-Gly) (interchain with G-Cter in SUMO1); 2575 - Glycyl lysine isopeptide (Lys-Gly) (interchain with G-Cter in SUMO1); 2703 - Glycyl lysine isopeptide (Lys-Gly) (interchain with G-Cter in SUMO1); 2959 - Glycyl lysine isopeptide (Lys-Gly) (interchain with G-Cter in SUMO1); 3087 - Glycyl lysine isopeptide (Lys-Gly) (interchain with G-Cter in SUMO1); 3215 - Glycyl l…
AHNAK	Q09666	MPEMNIK	4375	4381	Unmodified	NA	no difference	-0.0082062	0.104738	0.143704	0.999996	942 - Glycyl lysine isopeptide (Lys-Gly) (interchain with G-Cter in SUMO1); 2575 - Glycyl lysine isopeptide (Lys-Gly) (interchain with G-Cter in SUMO1); 2703 - Glycyl lysine isopeptide (Lys-Gly) (interchain with G-Cter in SUMO1); 2959 - Glycyl lysine isopeptide (Lys-Gly) (interchain with G-Cter in SUMO1); 3087 - Glycyl lysine isopeptide (Lys-Gly) (interchain with G-Cter in SUMO1); 3215 - Glycyl l…
AHNAK	Q09666	MPEMNIK	4449	4455	Unmodified	NA	no difference	-0.0082062	0.104738	0.143704	0.999996	942 - Glycyl lysine isopeptide (Lys-Gly) (interchain with G-Cter in SUMO1); 2575 - Glycyl lysine isopeptide (Lys-Gly) (interchain with G-Cter in SUMO1); 2703 - Glycyl lysine isopeptide (Lys-Gly) (interchain with G-Cter in SUMO1); 2959 - Glycyl lysine isopeptide (Lys-Gly) (interchain with G-Cter in SUMO1); 3087 - Glycyl lysine isopeptide (Lys-Gly) (interchain with G-Cter in SUMO1); 3215 - Glycyl l…
AHNAK	Q09666	MPEMSIKPQK	1441	1450	Unmodified	NA	no difference	0.0701845	2.26227	1.70587	0.76997	NA
AHNAK	Q09666	MPSMNIQTHK	1569	1578	Unmodified	NA	no difference	0.0567001	1.63678	1.39878	0.999996	NA
AHNAK	Q09666	MPTFSTPGAK	633	642	Unmodified	NA	no difference	-0.0178161	0.254665	0.327302	0.999996	NA
AHNAK	Q09666	MSLPDVDLDLK	1067	1077	Unmodified	1068	no difference	0.0413064	1.05953	1.04231	0.999996	1068 - Phosphoserine
AHNAK	Q09666	MYFPDVEFDIK	5088	5098	Unmodified	NA	no difference	-0.00859013	0.0528002	0.0742317	0.999996	NA
AHNAK	Q09666	SKGHYEVTGS(ph)DDETGK	5832	5847	Phospho	5841	slower	-0.128589	13.8066	3.88817	9.97755e-05	5841 - Phosphoserine; 5845 - Phosphothreonine
AHNAK	Q09666	SKGHYEVTGS(ph)DDETGKLQGSGVSLASK	5832	5858	Phospho	5841	slower	-0.144827	13.9063	3.89785	9.4523e-05	5841 - Phosphoserine; 5845 - Phosphothreonine; 5851 - Phosphoserine; 5857 - Phosphoserine
AHNAK	Q09666	SNS(ph)FSDER	5780	5787	Phospho	5782	no difference	0.0345881	2.12335	1.6431	0.776202	5780 - Phosphoserine; 5782 - Phosphoserine
AHNAK	Q09666	SPQISMSDIDLNLK	4516	4529	Unmodified	4516	no difference	0.210352	2.07035	1.6184	0.864067	4516 - Phosphoserine; 4520 - Phosphoserine
AHNAK	Q09666	SSGCDVNLPGVNVK	5499	5512	Unmodified	NA	no difference	0.0476551	3.94134	2.3049	0.232081	NA
AHNAK	Q09666	SSKAS(ph)LGS(ph)LEGEAEAEASSPK	5745	5765	Phospho	5749, 5752	faster	0.12647	19.216	4.33743	5.46227e-06	5749 - Phosphoserine; 5752 - Phosphoserine; 5762 - Phosphoserine; 5763 - Phosphoserine
AHNAK	Q09666	VDIDAPDVDVHGPDWHLK	731	748	Unmodified	NA	no difference	0.031096	1.02933	1.021	0.999996	NA
AHNAK	Q09666	VDIDAPDVDVHGPDWHLK	2225	2242	Unmodified	NA	no difference	0.031096	1.02933	1.021	0.999996	NA
AHNAK	Q09666	VDIDAPDVDVHGPDWHLK	2748	2765	Unmodified	NA	no difference	0.031096	1.02933	1.021	0.999996	NA
AHNAK	Q09666	VDIDAPDVDVHGPDWHLK	4042	4059	Unmodified	NA	no difference	0.031096	1.02933	1.021	0.999996	NA
AHNAK	Q09666	VDIDAPDVDVHGPDWHLK	4298	4315	Unmodified	NA	no difference	0.031096	1.02933	1.021	0.999996	NA
AHNAK	Q09666	VDIDAPDVSIEGPDAK	4352	4367	Unmodified	NA	no difference	-0.0195444	0.283358	0.359924	0.999996	4360 - Phosphoserine
AHNAK	Q09666	VDIDTPDIDIHGPEGK	4096	4111	Unmodified	4100	no difference	0.0987271	0.986543	0.99026	0.999996	4100 - Phosphothreonine
AHNAK	Q09666	VDIDTPDINIEGSEGK	3712	3727	Unmodified	NA	no difference	0.0146813	0.135899	0.183834	0.999996	3716 - Phosphothreonine
AHNAK	Q09666	VDIDVPDVDVQGPDWHLK	4170	4187	Unmodified	NA	no difference	0.0379514	0.514129	0.598488	0.999996	NA
AHNAK	Q09666	VDIDVPDVDVQGPDWHLK	4634	4651	Unmodified	NA	no difference	0.0379514	0.514129	0.598488	0.999996	NA
AHNAK	Q09666	VDIDVPDVNIEGPDAK	4224	4239	Unmodified	NA	no difference	-0.00658153	0.067287	0.0939482	0.999996	NA
AHNAK	Q09666	VDIDVPDVNLEAPEGK	1546	1561	Unmodified	NA	no difference	-0.00884723	0.0865727	0.119785	0.999996	NA
AHNAK	Q09666	VDIEAPDVSLEGPEGK	1162	1177	Unmodified	NA	no difference	-0.0185716	0.345053	0.427663	0.999996	1170 - Phosphoserine
AHNAK	Q09666	VDIEGPDVNIEGPEGK	2546	2561	Unmodified	NA	no difference	0.00703608	0.0675045	0.0942421	0.999996	NA
AHNAK	Q09666	VDIEGPDVNIEGPEGK	2674	2689	Unmodified	NA	no difference	0.00703608	0.0675045	0.0942421	0.999996	NA
AHNAK	Q09666	VDIETPNLEGTLTGPR	541	556	Unmodified	NA	no difference	0.00973737	0.151089	0.203	0.999996	551 - Phosphothreonine; 553 - Phosphothreonine
AHNAK	Q09666	VDINAPDVDVQGPDWHLK	3132	3149	Unmodified	NA	no difference	0.0128965	0.182851	0.242268	0.999996	NA
AHNAK	Q09666	VDINAPDVDVQGPDWHLK	3786	3803	Unmodified	NA	no difference	0.0128965	0.182851	0.242268	0.999996	NA
AHNAK	Q09666	VDINAPDVDVR	3914	3924	Unmodified	NA	no difference	0.0124075	0.300024	0.378538	0.999996	NA
AHNAK	Q09666	VDINAPDVEVQGK	3385	3397	Unmodified	NA	no difference	-0.00313313	0.0170424	0.0243798	0.999996	NA
AHNAK	Q09666	VDINAPDVGVQGPDWHLK	2620	2637	Unmodified	NA	no difference	0.0164027	0.356058	0.439419	0.999996	NA
AHNAK	Q09666	VDTNAPDLSLEGPEGK	1034	1049	Unmodified	NA	no difference	0.125141	4.12802	2.3584	0.202961	1042 - Phosphoserine
AHNAK	Q09666	VDVDIPDVNIEGPDAK	4816	4831	Unmodified	NA	no difference	0.007301	0.056225	0.0789172	0.999996	NA
AHNAK	Q09666	VDVDVPDVNIEGPDAK	3186	3201	Unmodified	NA	no difference	0.00787915	0.0711118	0.099109	0.999996	NA
AHNAK	Q09666	VDVDVPDVNIEGPDAK	3638	3653	Unmodified	NA	no difference	0.00787915	0.0711118	0.099109	0.999996	NA
AHNAK	Q09666	VDVDVPDVNIEGPDAK	3968	3983	Unmodified	NA	no difference	0.00787915	0.0711118	0.099109	0.999996	NA
AHNAK	Q09666	VDVDVPDVNIEGPDAK	4688	4703	Unmodified	NA	no difference	0.00787915	0.0711118	0.099109	0.999996	NA
AHNAK	Q09666	VDVECPDVNIEGPEGK	2802	2817	Unmodified	NA	no difference	0.00922301	0.110059	0.150636	0.999996	NA
AHNAK	Q09666	VDVEGPDVNIEGPEGK	2930	2945	Unmodified	NA	no difference	0.0395299	0.637336	0.71135	0.999996	NA
AHNAK	Q09666	VDVEVPDVSLEGPEGK	1290	1305	Unmodified	NA	no difference	-0.00140979	0.00261222	0.00376372	0.999996	1298 - Phosphoserine; 2092 - Phosphoserine; 2287 - Phosphoserine
AHNAK	Q09666	VDVEVPDVSLEGPEGK	2084	2099	Unmodified	NA	no difference	-0.00140979	0.00261222	0.00376372	0.999996	1298 - Phosphoserine; 2092 - Phosphoserine; 2287 - Phosphoserine
AHNAK	Q09666	VDVEVPDVSLEGPEGK	2279	2294	Unmodified	NA	no difference	-0.00140979	0.00261222	0.00376372	0.999996	1298 - Phosphoserine; 2092 - Phosphoserine; 2287 - Phosphoserine
AHNAK	Q09666	VDVNAPDVQAPDWHLK	2494	2509	Unmodified	NA	no difference	0.0164519	0.377727	0.46229	0.999996	NA
AHNAK	Q09666	VDVSAPDVEMQGPDWNLK	980	997	Unmodified	NA	no difference	0.023634	0.418998	0.504872	0.999996	NA
AHNAK	Q09666	VEGDLKGPEIDVK	1604	1616	Unmodified	NA	no difference	-0.0201951	0.613555	0.690242	0.999996	NA
AHNAK	Q09666	VEGDMQVPDLDIK	3898	3910	Unmodified	NA	no difference	0.0418735	0.57786	0.657969	0.999996	NA
AHNAK	Q09666	VESDLKGPEVDIEGPEGK	4484	4501	Unmodified	NA	no difference	-0.0249185	0.726348	0.787723	0.999996	4486 - Phosphoserine
AHNAK	Q09666	VESEIKVPDVELK	843	855	Unmodified	NA	no difference	-0.0312937	0.855725	0.891983	0.999996	NA
AHNAK	Q09666	VGGSGVNVNAK	253	263	Unmodified	NA	no difference	0.0104659	0.163856	0.218912	0.999996	256 - Phosphoserine
AHNAK	Q09666	VGIDTPDIDIHGPEGK	4560	4575	Unmodified	NA	no difference	-0.00933366	0.133992	0.18141	0.999996	4564 - Phosphothreonine
AHNAK	Q09666	VGVEVPDVNIEGPEGK	913	928	Unmodified	NA	no difference	0.0496901	0.832412	0.873744	0.999996	NA
AHNAK	Q09666	VHAPGLNLSGVGGK	5324	5337	Unmodified	NA	no difference	-0.00741408	0.103496	0.142081	0.999996	5332 - Phosphoserine
AHNAK	Q09666	VKGDFDVSVPK	4863	4873	Unmodified	NA	no difference	-0.0253769	1.02629	1.01884	0.999996	NA
AHNAK	Q09666	VKGDLDIAGPNLEGDFK	3429	3445	Unmodified	NA	no difference	0.0150348	0.250151	0.322103	0.999996	NA
AHNAK	Q09666	VKGDMDVSVPK	1667	1677	Unmodified	NA	no difference	-0.0217737	0.404121	0.489667	0.999996	NA
AHNAK	Q09666	VKGDMDVSVPK	2003	2013	Unmodified	NA	no difference	-0.0217737	0.404121	0.489667	0.999996	NA
AHNAK	Q09666	VKGDMDVSVPK	2198	2208	Unmodified	NA	no difference	-0.0217737	0.404121	0.489667	0.999996	NA
AHNAK	Q09666	VKGDVDISLPK	2977	2987	Unmodified	NA	no difference	-0.0225568	0.731718	0.792204	0.999996	NA
AHNAK	Q09666	VKGDVDISLPK	3557	3567	Unmodified	NA	no difference	-0.0225568	0.731718	0.792204	0.999996	NA
AHNAK	Q09666	VKGDVDVSLPK	2131	2141	Unmodified	NA	no difference	-0.0158761	0.272346	0.347491	0.999996	2138 - Phosphoserine; 2132 - Glycyl lysine isopeptide (Lys-Gly) (interchain with G-Cter in SUMO1); 2600 - Phosphoserine; 2594 - Glycyl lysine isopeptide (Lys-Gly) (interchain with G-Cter in SUMO1); 2728 - Phosphoserine; 2722 - Glycyl lysine isopeptide (Lys-Gly) (interchain with G-Cter in SUMO1); 3766 - Phosphoserine; 3760 - Glycyl lysine isopeptide (Lys-Gly) (interchain with G-Cter in SUMO1); 402…
AHNAK	Q09666	VKGDVDVSLPK	2593	2603	Unmodified	NA	no difference	-0.0158761	0.272346	0.347491	0.999996	2138 - Phosphoserine; 2132 - Glycyl lysine isopeptide (Lys-Gly) (interchain with G-Cter in SUMO1); 2600 - Phosphoserine; 2594 - Glycyl lysine isopeptide (Lys-Gly) (interchain with G-Cter in SUMO1); 2728 - Phosphoserine; 2722 - Glycyl lysine isopeptide (Lys-Gly) (interchain with G-Cter in SUMO1); 3766 - Phosphoserine; 3760 - Glycyl lysine isopeptide (Lys-Gly) (interchain with G-Cter in SUMO1); 402…
AHNAK	Q09666	VKGDVDVSLPK	2721	2731	Unmodified	NA	no difference	-0.0158761	0.272346	0.347491	0.999996	2138 - Phosphoserine; 2132 - Glycyl lysine isopeptide (Lys-Gly) (interchain with G-Cter in SUMO1); 2600 - Phosphoserine; 2594 - Glycyl lysine isopeptide (Lys-Gly) (interchain with G-Cter in SUMO1); 2728 - Phosphoserine; 2722 - Glycyl lysine isopeptide (Lys-Gly) (interchain with G-Cter in SUMO1); 3766 - Phosphoserine; 3760 - Glycyl lysine isopeptide (Lys-Gly) (interchain with G-Cter in SUMO1); 402…
AHNAK	Q09666	VKGDVDVSLPK	3759	3769	Unmodified	NA	no difference	-0.0158761	0.272346	0.347491	0.999996	2138 - Phosphoserine; 2132 - Glycyl lysine isopeptide (Lys-Gly) (interchain with G-Cter in SUMO1); 2600 - Phosphoserine; 2594 - Glycyl lysine isopeptide (Lys-Gly) (interchain with G-Cter in SUMO1); 2728 - Phosphoserine; 2722 - Glycyl lysine isopeptide (Lys-Gly) (interchain with G-Cter in SUMO1); 3766 - Phosphoserine; 3760 - Glycyl lysine isopeptide (Lys-Gly) (interchain with G-Cter in SUMO1); 402…
AHNAK	Q09666	VKGDVDVSLPK	4015	4025	Unmodified	NA	no difference	-0.0158761	0.272346	0.347491	0.999996	2138 - Phosphoserine; 2132 - Glycyl lysine isopeptide (Lys-Gly) (interchain with G-Cter in SUMO1); 2600 - Phosphoserine; 2594 - Glycyl lysine isopeptide (Lys-Gly) (interchain with G-Cter in SUMO1); 2728 - Phosphoserine; 2722 - Glycyl lysine isopeptide (Lys-Gly) (interchain with G-Cter in SUMO1); 3766 - Phosphoserine; 3760 - Glycyl lysine isopeptide (Lys-Gly) (interchain with G-Cter in SUMO1); 402…
AHNAK	Q09666	VKGDVDVSLPK	4271	4281	Unmodified	NA	no difference	-0.0158761	0.272346	0.347491	0.999996	2138 - Phosphoserine; 2132 - Glycyl lysine isopeptide (Lys-Gly) (interchain with G-Cter in SUMO1); 2600 - Phosphoserine; 2594 - Glycyl lysine isopeptide (Lys-Gly) (interchain with G-Cter in SUMO1); 2728 - Phosphoserine; 2722 - Glycyl lysine isopeptide (Lys-Gly) (interchain with G-Cter in SUMO1); 3766 - Phosphoserine; 3760 - Glycyl lysine isopeptide (Lys-Gly) (interchain with G-Cter in SUMO1); 402…
AHNAK	Q09666	VKGDVDVSLPK	4399	4409	Unmodified	NA	no difference	-0.0158761	0.272346	0.347491	0.999996	2138 - Phosphoserine; 2132 - Glycyl lysine isopeptide (Lys-Gly) (interchain with G-Cter in SUMO1); 2600 - Phosphoserine; 2594 - Glycyl lysine isopeptide (Lys-Gly) (interchain with G-Cter in SUMO1); 2728 - Phosphoserine; 2722 - Glycyl lysine isopeptide (Lys-Gly) (interchain with G-Cter in SUMO1); 3766 - Phosphoserine; 3760 - Glycyl lysine isopeptide (Lys-Gly) (interchain with G-Cter in SUMO1); 402…
AHNAK	Q09666	VKGDVDVSLPK	4473	4483	Unmodified	NA	no difference	-0.0158761	0.272346	0.347491	0.999996	2138 - Phosphoserine; 2132 - Glycyl lysine isopeptide (Lys-Gly) (interchain with G-Cter in SUMO1); 2600 - Phosphoserine; 2594 - Glycyl lysine isopeptide (Lys-Gly) (interchain with G-Cter in SUMO1); 2728 - Phosphoserine; 2722 - Glycyl lysine isopeptide (Lys-Gly) (interchain with G-Cter in SUMO1); 3766 - Phosphoserine; 3760 - Glycyl lysine isopeptide (Lys-Gly) (interchain with G-Cter in SUMO1); 402…
AHNAK	Q09666	VKGDVDVSVPK	1209	1219	Unmodified	NA	no difference	-0.0134723	0.264583	0.338661	0.999996	NA
AHNAK	Q09666	VKGDVDVSVPK	1936	1946	Unmodified	NA	no difference	-0.0134723	0.264583	0.338661	0.999996	NA
AHNAK	Q09666	VKGEYDVTVPK	711	721	Unmodified	NA	no difference	0.0134449	0.188879	0.249602	0.999996	712 - Glycyl lysine isopeptide (Lys-Gly) (interchain with G-Cter in SUMO2)
AHNAK	Q09666	VNVEAPDVNLEGLGGK	664	679	Unmodified	NA	no difference	-0.0121055	0.136108	0.184101	0.999996	NA
AHNAK	Q09666	VPDVDIK	1354	1360	Unmodified	NA	no difference	0.0093393	0.144993	0.195338	0.999996	NA
AHNAK	Q09666	VPDVDIK	1684	1690	Unmodified	NA	no difference	0.0093393	0.144993	0.195338	0.999996	NA
AHNAK	Q09666	VPDVDIK	2020	2026	Unmodified	NA	no difference	0.0093393	0.144993	0.195338	0.999996	NA
AHNAK	Q09666	VPDVDIK	3122	3128	Unmodified	NA	no difference	0.0093393	0.144993	0.195338	0.999996	NA
AHNAK	Q09666	VQANLGAPDINIEGLDAK	5164	5181	Unmodified	NA	no difference	-0.0138978	0.364175	0.448029	0.999996	NA
AHNAK	Q09666	VSAPEVSVGHK	331	341	Unmodified	NA	no difference	-0.0172623	0.591972	0.670815	0.999996	332 - Phosphoserine; 337 - Phosphoserine
AHNAK	Q09666	VSGPDLDLNLK	5297	5307	Unmodified	NA	no difference	-0.0158709	0.384591	0.46946	0.999996	NA
AHNAK	Q09666	VSMPDVDLNLK	1781	1791	Unmodified	NA	no difference	0.0521467	1.57365	1.36382	0.999996	NA
AHNAK	Q09666	VSMPDVELNLK	3415	3425	Unmodified	NA	no difference	0.0339841	0.435359	0.521412	0.999996	NA
AHNAK	Q09666	VSVGAPDLSLEASEGSIK	5385	5402	Unmodified	5400	no difference	-0.0106649	0.169313	0.225661	0.999996	5386 - Phosphoserine; 5393 - Phosphoserine; 5400 - Phosphoserine
AHNAK	Q09666	VTAPDVDLHLK	4916	4926	Unmodified	NA	no difference	0.0137146	0.285241	0.362039	0.999996	NA
AHNAK2	Q8IVF2	AALAPELALEIPSGSQADIPLPK	4802	4824	Unmodified	NA	no difference	-0.0628062	0.481688	0.567242	0.999996	NA
AHNAK2	Q8IVF2	AGAGVPGEQPVDLNLPLEAPPISK	5439	5462	Unmodified	NA	no difference	0.0327478	0.11286	0.154272	0.999996	NA
AHNAK2	Q8IVF2	DAHDVS(ph)PTST(ph)DTEAQLTVER	289	308	Phospho	294, 298	no difference	0.219072	7.8186	3.14055	0.0172006	294 - Phosphoserine
AHNAK2	Q8IVF2	ESEIPTSEIQTPSYGFSLLK	5503	5522	Unmodified	NA	no difference	0.030055	0.107035	0.146701	0.999996	NA
AHNAK2	Q8IVF2	LDLTGPHFESSILSPCEDVTLTK	4772	4794	Unmodified	NA	no difference	0.0361097	0.150727	0.202546	0.999996	NA
AHNAK2	Q8IVF2	LEGDLSLADK	815	824	Unmodified	NA	no difference	-0.031433	0.152221	0.204418	0.999996	NA
AHNAK2	Q8IVF2	LEGDLSLADK	980	989	Unmodified	NA	no difference	-0.031433	0.152221	0.204418	0.999996	NA
AHNAK2	Q8IVF2	LEGDLSLADK	1640	1649	Unmodified	NA	no difference	-0.031433	0.152221	0.204418	0.999996	NA
AHNAK2	Q8IVF2	LEGDLSLADK	1805	1814	Unmodified	NA	no difference	-0.031433	0.152221	0.204418	0.999996	NA
AHNAK2	Q8IVF2	LEGDLSLADK	1970	1979	Unmodified	NA	no difference	-0.031433	0.152221	0.204418	0.999996	NA
AHNAK2	Q8IVF2	LEGDLSLADK	2630	2639	Unmodified	NA	no difference	-0.031433	0.152221	0.204418	0.999996	NA
AHNAK2	Q8IVF2	LEGDLSLADK	2795	2804	Unmodified	NA	no difference	-0.031433	0.152221	0.204418	0.999996	NA
AHNAK2	Q8IVF2	LEGDLSLADK	2960	2969	Unmodified	NA	no difference	-0.031433	0.152221	0.204418	0.999996	NA
AHNAK2	Q8IVF2	LEGDLSLADK	3125	3134	Unmodified	NA	no difference	-0.031433	0.152221	0.204418	0.999996	NA
AHNAK2	Q8IVF2	LEGDLSLADK	3290	3299	Unmodified	NA	no difference	-0.031433	0.152221	0.204418	0.999996	NA
AHNAK2	Q8IVF2	LEGDLSLADK	3620	3629	Unmodified	NA	no difference	-0.031433	0.152221	0.204418	0.999996	NA
AHNAK2	Q8IVF2	LEGDLSLADK	3785	3794	Unmodified	NA	no difference	-0.031433	0.152221	0.204418	0.999996	NA
AHNAK2	Q8IVF2	LEGDLSLADK	3950	3959	Unmodified	NA	no difference	-0.031433	0.152221	0.204418	0.999996	NA
AHNAK2	Q8IVF2	LEGDLSLADK	4115	4124	Unmodified	NA	no difference	-0.031433	0.152221	0.204418	0.999996	NA
AHNAK2	Q8IVF2	LEGDLSLADK	4280	4289	Unmodified	NA	no difference	-0.031433	0.152221	0.204418	0.999996	NA
AHNAK2	Q8IVF2	LEGDLSLADK	4445	4454	Unmodified	NA	no difference	-0.031433	0.152221	0.204418	0.999996	NA
AHNAK2	Q8IVF2	LEGDLSLADKDMTAK	1970	1984	Unmodified	NA	no difference	-0.0598754	0.373003	0.457335	0.999996	NA
AHNAK2	Q8IVF2	LEGDLSLADKDMTAK	3950	3964	Unmodified	NA	no difference	-0.0598754	0.373003	0.457335	0.999996	NA
AHNAK2	Q8IVF2	LEGDLSLADKDMTAK	4280	4294	Unmodified	NA	no difference	-0.0598754	0.373003	0.457335	0.999996	NA
AHNAK2	Q8IVF2	LEGDLSLADKDVTAK	980	994	Unmodified	NA	no difference	0.0902936	0.38463	0.4695	0.999996	NA
AHNAK2	Q8IVF2	LEGDLSLADKDVTAK	1805	1819	Unmodified	NA	no difference	0.0902936	0.38463	0.4695	0.999996	NA
AHNAK2	Q8IVF2	LEGDLSLADKDVTAK	2960	2974	Unmodified	NA	no difference	0.0902936	0.38463	0.4695	0.999996	NA
AHNAK2	Q8IVF2	LEGDLSLADKDVTAK	3125	3139	Unmodified	NA	no difference	0.0902936	0.38463	0.4695	0.999996	NA
AHNAK2	Q8IVF2	LEGDLSLADKDVTAK	3290	3304	Unmodified	NA	no difference	0.0902936	0.38463	0.4695	0.999996	NA
AHNAK2	Q8IVF2	LEGDLSLADKDVTAK	3620	3634	Unmodified	NA	no difference	0.0902936	0.38463	0.4695	0.999996	NA
AHNAK2	Q8IVF2	LEGDLSLADKDVTAK	3785	3799	Unmodified	NA	no difference	0.0902936	0.38463	0.4695	0.999996	NA
AHNAK2	Q8IVF2	LEGDLSLADKDVTAK	4115	4129	Unmodified	NA	no difference	0.0902936	0.38463	0.4695	0.999996	NA
AHNAK2	Q8IVF2	LEGDLSLADKDVTAK	4445	4459	Unmodified	NA	no difference	0.0902936	0.38463	0.4695	0.999996	NA
AHNAK2	Q8IVF2	LPEGHVPEGAGLK	2056	2068	Unmodified	NA	no difference	0.0338049	0.107995	0.147952	0.999996	NA
AHNAK2	Q8IVF2	LPEGHVPEGAGLK	2716	2728	Unmodified	NA	no difference	0.0338049	0.107995	0.147952	0.999996	NA
AHNAK2	Q8IVF2	LPEGHVPEGAGLK	2881	2893	Unmodified	NA	no difference	0.0338049	0.107995	0.147952	0.999996	NA
AHNAK2	Q8IVF2	LPEGHVPEGAGLK	3046	3058	Unmodified	NA	no difference	0.0338049	0.107995	0.147952	0.999996	NA
AHNAK2	Q8IVF2	LPEGHVPEGAGLK	3376	3388	Unmodified	NA	no difference	0.0338049	0.107995	0.147952	0.999996	NA
AHNAK2	Q8IVF2	LPEGPVPEGAGLK	1396	1408	Unmodified	NA	no difference	0.0465373	0.236075	0.305766	0.999996	NA
AHNAK2	Q8IVF2	LPEGPVPEGAGLK	2386	2398	Unmodified	NA	no difference	0.0465373	0.236075	0.305766	0.999996	NA
AHNAK2	Q8IVF2	LPEGPVPEGAGLK	2551	2563	Unmodified	NA	no difference	0.0465373	0.236075	0.305766	0.999996	NA
AHNAK2	Q8IVF2	MPSFGVSAPGK	840	850	Unmodified	NA	no difference	0.0159251	0.0342291	0.0485557	0.999996	842 - Phosphoserine; 1007 - Phosphoserine; 1337 - Phosphoserine; 1502 - Phosphoserine; 1510 - N6-acetyllysine; 1667 - Phosphoserine; 1832 - Phosphoserine; 1840 - N6-acetyllysine; 2162 - Phosphoserine; 2492 - Phosphoserine; 2500 - N6-acetyllysine; 2822 - Phosphoserine; 2987 - Phosphoserine; 3152 - Phosphoserine; 3812 - Phosphoserine; 3977 - Phosphoserine; 4142 - Phosphoserine; 4307 - Phosphoserine
AHNAK2	Q8IVF2	MPSFGVSAPGK	1005	1015	Unmodified	NA	no difference	0.0159251	0.0342291	0.0485557	0.999996	842 - Phosphoserine; 1007 - Phosphoserine; 1337 - Phosphoserine; 1502 - Phosphoserine; 1510 - N6-acetyllysine; 1667 - Phosphoserine; 1832 - Phosphoserine; 1840 - N6-acetyllysine; 2162 - Phosphoserine; 2492 - Phosphoserine; 2500 - N6-acetyllysine; 2822 - Phosphoserine; 2987 - Phosphoserine; 3152 - Phosphoserine; 3812 - Phosphoserine; 3977 - Phosphoserine; 4142 - Phosphoserine; 4307 - Phosphoserine
AHNAK2	Q8IVF2	MPSFGVSAPGK	1335	1345	Unmodified	NA	no difference	0.0159251	0.0342291	0.0485557	0.999996	842 - Phosphoserine; 1007 - Phosphoserine; 1337 - Phosphoserine; 1502 - Phosphoserine; 1510 - N6-acetyllysine; 1667 - Phosphoserine; 1832 - Phosphoserine; 1840 - N6-acetyllysine; 2162 - Phosphoserine; 2492 - Phosphoserine; 2500 - N6-acetyllysine; 2822 - Phosphoserine; 2987 - Phosphoserine; 3152 - Phosphoserine; 3812 - Phosphoserine; 3977 - Phosphoserine; 4142 - Phosphoserine; 4307 - Phosphoserine
AHNAK2	Q8IVF2	MPSFGVSAPGK	1500	1510	Unmodified	NA	no difference	0.0159251	0.0342291	0.0485557	0.999996	842 - Phosphoserine; 1007 - Phosphoserine; 1337 - Phosphoserine; 1502 - Phosphoserine; 1510 - N6-acetyllysine; 1667 - Phosphoserine; 1832 - Phosphoserine; 1840 - N6-acetyllysine; 2162 - Phosphoserine; 2492 - Phosphoserine; 2500 - N6-acetyllysine; 2822 - Phosphoserine; 2987 - Phosphoserine; 3152 - Phosphoserine; 3812 - Phosphoserine; 3977 - Phosphoserine; 4142 - Phosphoserine; 4307 - Phosphoserine
AHNAK2	Q8IVF2	MPSFGVSAPGK	1665	1675	Unmodified	NA	no difference	0.0159251	0.0342291	0.0485557	0.999996	842 - Phosphoserine; 1007 - Phosphoserine; 1337 - Phosphoserine; 1502 - Phosphoserine; 1510 - N6-acetyllysine; 1667 - Phosphoserine; 1832 - Phosphoserine; 1840 - N6-acetyllysine; 2162 - Phosphoserine; 2492 - Phosphoserine; 2500 - N6-acetyllysine; 2822 - Phosphoserine; 2987 - Phosphoserine; 3152 - Phosphoserine; 3812 - Phosphoserine; 3977 - Phosphoserine; 4142 - Phosphoserine; 4307 - Phosphoserine
AHNAK2	Q8IVF2	MPSFGVSAPGK	1830	1840	Unmodified	NA	no difference	0.0159251	0.0342291	0.0485557	0.999996	842 - Phosphoserine; 1007 - Phosphoserine; 1337 - Phosphoserine; 1502 - Phosphoserine; 1510 - N6-acetyllysine; 1667 - Phosphoserine; 1832 - Phosphoserine; 1840 - N6-acetyllysine; 2162 - Phosphoserine; 2492 - Phosphoserine; 2500 - N6-acetyllysine; 2822 - Phosphoserine; 2987 - Phosphoserine; 3152 - Phosphoserine; 3812 - Phosphoserine; 3977 - Phosphoserine; 4142 - Phosphoserine; 4307 - Phosphoserine
AHNAK2	Q8IVF2	MPSFGVSAPGK	2160	2170	Unmodified	NA	no difference	0.0159251	0.0342291	0.0485557	0.999996	842 - Phosphoserine; 1007 - Phosphoserine; 1337 - Phosphoserine; 1502 - Phosphoserine; 1510 - N6-acetyllysine; 1667 - Phosphoserine; 1832 - Phosphoserine; 1840 - N6-acetyllysine; 2162 - Phosphoserine; 2492 - Phosphoserine; 2500 - N6-acetyllysine; 2822 - Phosphoserine; 2987 - Phosphoserine; 3152 - Phosphoserine; 3812 - Phosphoserine; 3977 - Phosphoserine; 4142 - Phosphoserine; 4307 - Phosphoserine
AHNAK2	Q8IVF2	MPSFGVSAPGK	2490	2500	Unmodified	NA	no difference	0.0159251	0.0342291	0.0485557	0.999996	842 - Phosphoserine; 1007 - Phosphoserine; 1337 - Phosphoserine; 1502 - Phosphoserine; 1510 - N6-acetyllysine; 1667 - Phosphoserine; 1832 - Phosphoserine; 1840 - N6-acetyllysine; 2162 - Phosphoserine; 2492 - Phosphoserine; 2500 - N6-acetyllysine; 2822 - Phosphoserine; 2987 - Phosphoserine; 3152 - Phosphoserine; 3812 - Phosphoserine; 3977 - Phosphoserine; 4142 - Phosphoserine; 4307 - Phosphoserine
AHNAK2	Q8IVF2	MPSFGVSAPGK	2820	2830	Unmodified	NA	no difference	0.0159251	0.0342291	0.0485557	0.999996	842 - Phosphoserine; 1007 - Phosphoserine; 1337 - Phosphoserine; 1502 - Phosphoserine; 1510 - N6-acetyllysine; 1667 - Phosphoserine; 1832 - Phosphoserine; 1840 - N6-acetyllysine; 2162 - Phosphoserine; 2492 - Phosphoserine; 2500 - N6-acetyllysine; 2822 - Phosphoserine; 2987 - Phosphoserine; 3152 - Phosphoserine; 3812 - Phosphoserine; 3977 - Phosphoserine; 4142 - Phosphoserine; 4307 - Phosphoserine
AHNAK2	Q8IVF2	MPSFGVSAPGK	2985	2995	Unmodified	NA	no difference	0.0159251	0.0342291	0.0485557	0.999996	842 - Phosphoserine; 1007 - Phosphoserine; 1337 - Phosphoserine; 1502 - Phosphoserine; 1510 - N6-acetyllysine; 1667 - Phosphoserine; 1832 - Phosphoserine; 1840 - N6-acetyllysine; 2162 - Phosphoserine; 2492 - Phosphoserine; 2500 - N6-acetyllysine; 2822 - Phosphoserine; 2987 - Phosphoserine; 3152 - Phosphoserine; 3812 - Phosphoserine; 3977 - Phosphoserine; 4142 - Phosphoserine; 4307 - Phosphoserine
AHNAK2	Q8IVF2	MPSFGVSAPGK	3150	3160	Unmodified	NA	no difference	0.0159251	0.0342291	0.0485557	0.999996	842 - Phosphoserine; 1007 - Phosphoserine; 1337 - Phosphoserine; 1502 - Phosphoserine; 1510 - N6-acetyllysine; 1667 - Phosphoserine; 1832 - Phosphoserine; 1840 - N6-acetyllysine; 2162 - Phosphoserine; 2492 - Phosphoserine; 2500 - N6-acetyllysine; 2822 - Phosphoserine; 2987 - Phosphoserine; 3152 - Phosphoserine; 3812 - Phosphoserine; 3977 - Phosphoserine; 4142 - Phosphoserine; 4307 - Phosphoserine
AHNAK2	Q8IVF2	MPSFGVSAPGK	3810	3820	Unmodified	NA	no difference	0.0159251	0.0342291	0.0485557	0.999996	842 - Phosphoserine; 1007 - Phosphoserine; 1337 - Phosphoserine; 1502 - Phosphoserine; 1510 - N6-acetyllysine; 1667 - Phosphoserine; 1832 - Phosphoserine; 1840 - N6-acetyllysine; 2162 - Phosphoserine; 2492 - Phosphoserine; 2500 - N6-acetyllysine; 2822 - Phosphoserine; 2987 - Phosphoserine; 3152 - Phosphoserine; 3812 - Phosphoserine; 3977 - Phosphoserine; 4142 - Phosphoserine; 4307 - Phosphoserine
AHNAK2	Q8IVF2	MPSFGVSAPGK	3975	3985	Unmodified	NA	no difference	0.0159251	0.0342291	0.0485557	0.999996	842 - Phosphoserine; 1007 - Phosphoserine; 1337 - Phosphoserine; 1502 - Phosphoserine; 1510 - N6-acetyllysine; 1667 - Phosphoserine; 1832 - Phosphoserine; 1840 - N6-acetyllysine; 2162 - Phosphoserine; 2492 - Phosphoserine; 2500 - N6-acetyllysine; 2822 - Phosphoserine; 2987 - Phosphoserine; 3152 - Phosphoserine; 3812 - Phosphoserine; 3977 - Phosphoserine; 4142 - Phosphoserine; 4307 - Phosphoserine
AHNAK2	Q8IVF2	MPSFGVSAPGK	4140	4150	Unmodified	NA	no difference	0.0159251	0.0342291	0.0485557	0.999996	842 - Phosphoserine; 1007 - Phosphoserine; 1337 - Phosphoserine; 1502 - Phosphoserine; 1510 - N6-acetyllysine; 1667 - Phosphoserine; 1832 - Phosphoserine; 1840 - N6-acetyllysine; 2162 - Phosphoserine; 2492 - Phosphoserine; 2500 - N6-acetyllysine; 2822 - Phosphoserine; 2987 - Phosphoserine; 3152 - Phosphoserine; 3812 - Phosphoserine; 3977 - Phosphoserine; 4142 - Phosphoserine; 4307 - Phosphoserine
AHNAK2	Q8IVF2	MPSFGVSAPGK	4305	4315	Unmodified	NA	no difference	0.0159251	0.0342291	0.0485557	0.999996	842 - Phosphoserine; 1007 - Phosphoserine; 1337 - Phosphoserine; 1502 - Phosphoserine; 1510 - N6-acetyllysine; 1667 - Phosphoserine; 1832 - Phosphoserine; 1840 - N6-acetyllysine; 2162 - Phosphoserine; 2492 - Phosphoserine; 2500 - N6-acetyllysine; 2822 - Phosphoserine; 2987 - Phosphoserine; 3152 - Phosphoserine; 3812 - Phosphoserine; 3977 - Phosphoserine; 4142 - Phosphoserine; 4307 - Phosphoserine
AHNAK2	Q8IVF2	SHS(ph)SSEAYEPR	278	288	Phospho	280	no difference	0.0993617	2.39024	1.76139	0.631832	280 - Phosphoserine
AHNAK2	Q8IVF2	TTDLSIQPASTDLK	1043	1056	Unmodified	NA	no difference	0.0314055	0.0941594	0.129823	0.999996	NA
AHNAK2	Q8IVF2	VEADVSLPSMQGDLK	1193	1207	Unmodified	NA	no difference	-0.0428649	0.363853	0.447689	0.999996	NA
AHNAK2	Q8IVF2	VEADVSLPSMQGDLK	1523	1537	Unmodified	NA	no difference	-0.0428649	0.363853	0.447689	0.999996	NA
AHNAK2	Q8IVF2	VEADVSLPSMQGDLK	1688	1702	Unmodified	NA	no difference	-0.0428649	0.363853	0.447689	0.999996	NA
AHNAK2	Q8IVF2	VEADVSLPSMQGDLK	2018	2032	Unmodified	NA	no difference	-0.0428649	0.363853	0.447689	0.999996	NA
AHNAK2	Q8IVF2	VEADVSLPSMQGDLK	2348	2362	Unmodified	NA	no difference	-0.0428649	0.363853	0.447689	0.999996	NA
AHNAK2	Q8IVF2	VEADVSLPSMQGDLK	3668	3682	Unmodified	NA	no difference	-0.0428649	0.363853	0.447689	0.999996	NA
AHNAK2	Q8IVF2	VEADVSLPSMQGDLK	3833	3847	Unmodified	NA	no difference	-0.0428649	0.363853	0.447689	0.999996	NA
AHNAK2	Q8IVF2	VEADVSLPSMQGDLK	3998	4012	Unmodified	NA	no difference	-0.0428649	0.363853	0.447689	0.999996	NA
AHNAK2	Q8IVF2	VEADVSLPSMQGDLK	4328	4342	Unmodified	NA	no difference	-0.0428649	0.363853	0.447689	0.999996	NA
AHSA1	O95433	CEVTEVSK	56	63	Unmodified	NA	no difference	0.0969428	1.33815	1.22537	0.999996	NA
AHSA1	O95433	DEPDTNLVALMK	126	137	Unmodified	NA	no difference	0.0735139	1.32849	1.21939	0.999996	NA
AHSA1	O95433	DEPDTNLVALMKEEGVK	126	142	Unmodified	NA	no difference	0.0179009	0.691565	0.758359	0.999996	NA
AHSA1	O95433	ETFLTSPEELYR	213	224	Unmodified	NA	no difference	0.0038638	0.0386372	0.0546918	0.999996	223 - Phosphotyrosine
AHSA1	O95433	FHMVDGNVSGEFTDLVPEK	250	268	Unmodified	NA	no difference	0.0241509	0.774097	0.827085	0.999996	258 - Phosphoserine
AHSA1	O95433	GIPAPEEER	306	314	Unmodified	NA	no difference	-0.0150803	0.388131	0.473144	0.999996	NA
AHSA1	O95433	LDGEASINNR	64	73	Unmodified	NA	no difference	0.00279698	0.0180903	0.0258656	0.999996	NA
AHSA1	O95433	NGETELCMEGR	295	305	Unmodified	NA	no difference	0.0210839	0.430734	0.516755	0.999996	NA
AHSA1	O95433	QTFGYGAR	329	336	Unmodified	NA	no difference	-0.0202087	0.722561	0.784555	0.999996	NA
AHSA1	O95433	TEFTQGMILPTMNGESVDPVGQPALK	157	182	Unmodified	NA	no difference	0.03013	1.09415	1.06636	0.999996	182 - Glycyl lysine isopeptide (Lys-Gly) (interchain with G-Cter in SUMO1)
AHSA1	O95433	VFTTQELVQAFTHAPATLEADR	225	246	Unmodified	NA	no difference	0.0184993	0.330764	0.412255	0.999996	NA
AIDA	Q96BJ3	EAQAQHNNSEFTEEQK	45	60	Unmodified	NA	no difference	0.0794939	0.645919	0.718894	0.999996	NA
AIDA	Q96BJ3	EAQAQHNNSEFTEEQKK	45	61	Unmodified	NA	no difference	-0.103994	1.0198	1.01421	0.999996	NA
AIDA	Q96BJ3	SAALQSTQSQEEFKLEDLK	74	92	Unmodified	NA	no difference	0.0445806	0.114799	0.156784	0.999996	NA
AIFM1	O95831	AALSASEGEEVPQDK	113	127	Unmodified	NA	no difference	-0.00551546	0.0451963	0.063774	0.999996	116 - Phosphoserine; 118 - Phosphoserine
AIFM1	O95831	ALGTEVIQLFPEK	325	337	Unmodified	NA	no difference	0.00667541	0.209307	0.274181	0.999996	NA
AIFM1	O95831	APSHVPFLLIGGGTAAFAAAR	128	148	Unmodified	NA	no difference	-0.00631807	0.0804535	0.111637	0.999996	NA
AIFM1	O95831	CLIATGGTPR	256	265	Unmodified	NA	no difference	0.0128079	0.47643	0.562113	0.999996	NA
AIFM1	O95831	DGEQHEDLNEVAK	594	606	Unmodified	NA	no difference	0.00987801	0.380216	0.464894	0.999996	NA
AIFM1	O95831	ISGLGLTPEQK	99	109	Unmodified	NA	no difference	0.0105138	0.496917	0.581994	0.999996	105 - Phosphothreonine; 109 - N6-succinyllysine
AIFM1	O95831	KVETDHIVAAVGLEPNVELAK	388	408	Unmodified	NA	no difference	-0.0196978	0.960978	0.971573	0.999996	388 - N6-acetyllysine
AIFM1	O95831	KVVQLDVR	232	239	Unmodified	NA	no difference	-0.0158419	0.658089	0.729522	0.999996	NA
AIFM1	O95831	LAGENMTGAAK	464	474	Unmodified	NA	no difference	-0.00831515	0.0927561	0.127971	0.999996	NA
AIFM1	O95831	LNDGSQITYEK	245	255	Unmodified	NA	no difference	0.00906263	0.386828	0.471789	0.999996	255 - Glycyl lysine isopeptide (Lys-Gly) (interchain with G-Cter in ubiquitin)
AIFM1	O95831	RVEHHDHAVVSGR	451	463	Unmodified	NA	no difference	0.0191832	0.341646	0.424004	0.999996	NA
AIFM1	O95831	SATEQSGTGIR	519	529	Unmodified	NA	no difference	-0.0280069	1.48334	1.31228	0.999996	521 - Phosphothreonine; 524 - Phosphoserine
AIFM1	O95831	SLSAIDR	266	272	Unmodified	NA	no difference	-0.020343	0.806244	0.852993	0.999996	268 - Phosphoserine
AIFM1	O95831	TGGLEIDSDFGGFR	409	422	Unmodified	NA	no difference	-0.0135065	0.62966	0.704571	0.999996	NA
AIFM1	O95831	VEHHDHAVVSGR	452	463	Unmodified	NA	no difference	-0.0227275	0.404275	0.489826	0.999996	NA
AIFM1	O95831	VLIVSEDPELPYMRPPLSK	159	177	Unmodified	NA	no difference	-0.0220418	0.634774	0.709091	0.999996	NA
AIFM1	O95831	VMPNAIVQSVGVSSGK	363	378	Unmodified	NA	no difference	0.0109972	0.22591	0.293853	0.999996	371 - Phosphoserine
AIFM1	O95831	VNAELQAR	423	430	Unmodified	NA	no difference	0.0201004	3.32873	2.11394	0.36228	NA
AIFM2	Q9BRQ8	DSFHHNVAALR	44	54	Unmodified	NA	no difference	-0.0144559	0.0673784	0.0940717	0.999996	NA
AIFM2	Q9BRQ8	VSNLEELPLNEYR	209	221	Unmodified	NA	no difference	0.0198188	0.13666	0.184801	0.999996	NA
AIMP1	Q12904	AILQATLR	36	43	Unmodified	NA	no difference	-0.0102656	0.475919	0.561614	0.999996	NA
AIMP1	Q12904	EIEELKQELIQAEIQNGVK	58	76	Unmodified	NA	no difference	0.00523907	0.106048	0.145414	0.999996	NA
AIMP1	Q12904	GAEADQIIEYLK	15	26	Unmodified	NA	no difference	0.00926222	0.505851	0.590579	0.999996	NA
AIMP1	Q12904	IEILAPPNGSVPGDR	236	250	Unmodified	NA	no difference	-0.0102979	0.149623	0.201161	0.999996	NA
AIMP1	Q12904	IGCIITAR	159	166	Unmodified	NA	no difference	0.0106069	0.504895	0.589663	0.999996	NA
AIMP1	Q12904	ITFDAFPGEPDKELNPK	251	267	Unmodified	NA	no difference	-0.0170479	0.681753	0.749966	0.999996	NA
AIMP1	Q12904	IWEQIQPDLHTNDECVATYK	270	289	Unmodified	NA	no difference	0.0100979	0.317295	0.397578	0.999996	NA
AIMP1	Q12904	KHPDADSLYVEEVDVGEIAPR	167	187	Unmodified	NA	no difference	-0.0548827	4.0624	2.33982	0.2127	NA
AIMP1	Q12904	QELIQAEIQNGVK	64	76	Unmodified	NA	no difference	0.00700907	0.108182	0.148195	0.999996	NA
AIMP1	Q12904	QIPFPSGTPLHANSMVSENVIQSTAVTTVSSGTK	77	110	Unmodified	NA	no difference	0.0233312	1.45535	1.29593	0.999996	NA
AIMP1	Q12904	QQSIAGSADSKPIDVSR	138	154	Unmodified	NA	no difference	-0.0170526	0.82715	0.869595	0.999996	140 - Phosphoserine
AIMP1	Q12904	TVVSGLVNHVPLEQMQNR	188	205	Unmodified	NA	no difference	0.00779873	0.183892	0.243537	0.999996	NA
AIMP2	Q13155	AAVDGLSK	71	78	Unmodified	NA	no difference	-0.0118165	0.080662	0.111915	0.999996	NA
AIMP2	Q13155	DIVINANPASPPLSLLVLHR	121	140	Unmodified	NA	no difference	-0.00973812	0.028129	0.0400213	0.999996	NA
AIMP2	Q13155	FSIQTMCPIEGEGNIAR	199	215	Unmodified	NA	no difference	-0.0158621	0.137794	0.18624	0.999996	NA
AIMP2	Q13155	LLCEHFR	141	147	Unmodified	NA	no difference	-0.0195516	0.253776	0.326279	0.999996	NA
AIMP2	Q13155	SCENLAPFNTALK	305	317	Unmodified	NA	no difference	-0.0211898	0.245561	0.316796	0.999996	NA
AIMP2	Q13155	SYGPAPGAGHVQEESNLSLQALESR	34	58	Unmodified	NA	no difference	-0.0327043	0.602892	0.680677	0.999996	NA
AIMP2	Q13155	VELPTCMYR	18	26	Unmodified	NA	faster	0.267336	14.5494	3.95879	0.000566231	NA
AIMP2	Q13155	VLSTVHTHSSVK	148	159	Unmodified	NA	no difference	-0.026325	0.42778	0.513774	0.999996	NA
AIP	O00170	EGEIAQFLCDIK	82	93	Unmodified	NA	no difference	0.0136668	0.376443	0.460945	0.999996	NA
AIP	O00170	HCCGVAQMR	120	128	Unmodified	NA	no difference	0.0489537	2.7705	1.91476	0.645676	NA
AIP	O00170	TLHSDDEGTVLDDSR	40	54	Unmodified	NA	no difference	-0.0145317	0.334805	0.416629	0.999996	43 - Phosphoserine
AIP	O00170	VLELDPALAPVVSR	291	304	Unmodified	NA	no difference	-0.0249711	1.24534	1.16694	0.999996	NA
AJUBA	Q96IF1	GAQPGRHS(ph)VTGYGDCAVGAR	256	275	Phospho	263	no difference	0.105789	0.366031	0.449991	0.999996	263 - Phosphoserine
AJUBA	Q96IF1	GATGGPGDEPLEPAR	51	65	Unmodified	NA	no difference	-0.105806	0.276539	0.352237	0.999996	NA
AJUBA	Q96IF1	GSLLLDGAGAGGAGGS(ph)RPCS(ph)NR	140	161	Phospho	155, 159	no difference	0.355773	4.15722	2.36659	0.137093	NA
AJUBA	Q96IF1	HS(ph)VTGYGDCAVGAR	262	275	Phospho	263	no difference	-0.137798	0.795413	0.844315	0.999996	263 - Phosphoserine
AJUBA	Q96IF1	HS(ph)YPPALGS(ph)PGALAGAGVGAAGPLER	229	254	Phospho	230, 237	no difference	0.132756	0.460887	0.546845	0.999996	NA
AJUBA	Q96IF1	HS(ph)YPPALGSPGALAGAGVGAAGPLER	229	254	Phospho	230	no difference	-0.119656	0.45474	0.540762	0.999996	NA
AJUBA	Q96IF1	SSFASSSASDASKPS(ph)SPR	122	139	Phospho	136	no difference	-0.0870134	0.260899	0.334453	0.999996	133 - Phosphoserine
AJUBA	Q96IF1	YQDELTALLR	276	285	Unmodified	NA	no difference	-0.126537	0.48342	0.568927	0.999996	NA
AK1	Q5T9B7	ATEPVIAFYEK	156	166	Unmodified	NA	no difference	-0.00875781	0.123816	0.168406	0.999996	NA
AK1	Q5T9B7	EVQQGEEFER	98	107	Unmodified	NA	no difference	0.0109733	0.361017	0.444685	0.999996	NA
AK1	Q5T9B7	GQLVPLETVLDMLR	64	77	Unmodified	NA	no difference	-0.0241821	0.883146	0.913145	0.999996	NA
AK1	Q5T9B7	IIFVVGGPGSGK	10	21	Unmodified	NA	no difference	-0.00610251	0.126981	0.172463	0.999996	NA
AK1	Q5T9B7	KVNAEGSVDSVFSQVCTHLDALK	172	194	Unmodified	NA	no difference	0.0270247	1.42227	1.27636	0.999996	NA
AK1	Q5T9B7	VNAEGSVDSVFSQVCTHLDALK	173	194	Unmodified	NA	no difference	0.0236004	1.17845	1.1233	0.999996	NA
AK1	Q5T9B7	YGYTHLSTGDLLR	32	44	Unmodified	NA	no difference	0.0153579	0.541888	0.624698	0.999996	38 - Phosphoserine
AK2	F8W1A4	AMVASGSELGK	52	62	Unmodified	NA	no difference	0.00796757	0.106293	0.145734	0.999996	58 - Phosphoserine; 62 - N6-succinyllysine
AK2	F8W1A4	APSVPAAEPEYPK	2	14	Unmodified	NA	no difference	0.114647	5.47864	2.69569	0.0422391	4 - Phosphoserine
AK2	F8W1A4	AVLLGPPGAGK	18	28	Unmodified	NA	no difference	-0.00953453	0.155233	0.208183	0.999996	NA
AK2	F8W1A4	LAENFCVCHLATGDMLR	35	51	Unmodified	NA	no difference	0.0182901	0.563367	0.644657	0.999996	NA
AK2	F8W1A4	LQAYHTQTTPLIEYYR	187	202	Unmodified	NA	no difference	-0.0174525	0.491937	0.577186	0.999996	195 - Phosphothreonine
AK2	F8W1A4	LVSDEMVVELIEK	73	85	Unmodified	NA	no difference	-0.0197431	0.640344	0.713998	0.999996	NA
AK2	F8W1A4	NGFLLDGFPR	94	103	Unmodified	NA	no difference	-0.00686744	0.0832848	0.115413	0.999996	NA
AK2	F8W1A4	NLETPLCK	86	93	Unmodified	NA	no difference	-0.0165024	0.377849	0.462418	0.999996	93 - N6-succinyllysine
AK2	F8W1A4	QAEMLDDLMEK	107	117	Unmodified	NA	no difference	-0.0099294	0.183907	0.243555	0.999996	NA
AK2	F8W1A4	SYHEEFNPPKEPMKDDITGEPLIR	151	174	Unmodified	NA	no difference	-0.0406012	0.474782	0.560501	0.999996	NA
AKAP1	Q92667	ADPAIKEPLPVEDVCPK	50	66	Unmodified	NA	no difference	-0.0701496	0.606889	0.68427	0.999996	NA
AKAP1	Q92667	DDAAPAPPVADAK	282	294	Unmodified	NA	no difference	-0.100642	1.5723	1.36306	0.999996	NA
AKAP1	Q92667	NSMDSVDSCCSLK	576	588	Unmodified	NA	faster	0.417638	33.47	5.10727	1.92123e-06	NA
AKAP13	Q12802	FLSHS(ph)TDS(ph)LNK	1925	1935	Phospho	1929, 1932	no difference	-0.0451635	0.500466	0.585411	0.999996	1929 - Phosphoserine; 1930 - Phosphothreonine; 1932 - Phosphoserine
AKAP13	Q12802	IGDVLVNQFSGENAER	2077	2092	Unmodified	NA	no difference	0.0542065	0.753805	0.810488	0.999996	NA
AKAP13	Q12802	KGEEVEPAPIVDSGTVSDQDSCLQSLPDCGVK	379	410	Unmodified	NA	no difference	-0.0694697	0.703303	0.768335	0.999996	NA
AKAP13	Q12802	LCDNIVSESESTTAR	682	696	Unmodified	NA	no difference	0.022694	0.4116	0.497332	0.999996	NA
AKAP13	Q12802	LGIPECILLVTQR	2137	2149	Unmodified	NA	no difference	-0.0437143	0.381609	0.46635	0.999996	NA
AKAP13	Q12802	RHS(ph)WGPGK	1563	1570	Phospho	1565	no difference	-0.0806524	1.30424	1.20429	0.999996	1565 - Phosphoserine
AKAP13	Q12802	S(ph)AVLLVDETATTPIFANR	1876	1893	Phospho	1876	no difference	-0.0259906	0.123169	0.167575	0.999996	1876 - Phosphoserine
AKAP17A	Q02040	ESGSEKPSEDVLVK	163	176	Unmodified	NA	no difference	-0.108872	1.13818	1.09638	0.999996	NA
AKAP17A	Q02040	LIAELLSR	375	382	Unmodified	NA	no difference	-0.0273624	0.326064	0.40715	0.999996	NA
AKAP8	O43823	HLHSVDHNHNR	498	508	Unmodified	NA	no difference	0.0276312	1.8522	1.51207	0.913154	NA
AKAP8	O43823	IEAAHCLACDMLIPAQPQLLQR	476	497	Unmodified	NA	no difference	-0.0307992	1.70666	1.43652	0.999996	NA
AKAP8	O43823	S(ph)GDEEFKGEDELCDSGR	339	355	Phospho	339	slower	-0.146858	56.9914	5.85777	4.94711e-11	339 - Phosphoserine
AKAP8	O43823	VAPAPAAADAEVEQTDAESK	667	686	Unmodified	NA	no difference	-0.0129286	0.283795	0.360415	0.999996	685 - Phosphoserine
AKAP8	O43823	VDSEGDFS(ph)ENDDAAGDFR	321	338	Phospho	328	faster	0.292426	86.8575	6.45709	3.43874e-13	323 - Phosphoserine; 328 - Phosphoserine
AKAP8L	Q9ULX6	DQDLTQEIAMEHFVK	463	477	Unmodified	NA	no difference	-0.0150362	0.224269	0.291921	0.999996	NA
AKAP8L	Q9ULX6	QTADFLQEYVTNK	427	439	Unmodified	NA	no difference	-0.032696	1.23895	1.16282	0.999996	NA
AKAP8L	Q9ULX6	YDSYESCDSR	122	131	Unmodified	NA	no difference	-0.00719159	0.0893745	0.1235	0.999996	NA
AKR1A1	P14550	(ac)AASCVLLHTGQK	2	13	Unmodified	NA	no difference	0.025296	0.314859	0.394908	0.999996	2 - N-acetylalanine; 4 - Phosphoserine
AKR1A1	P14550	ALEALVAK	146	153	Unmodified	NA	no difference	-0.00959923	0.0497544	0.0700518	0.999996	NA
AKR1A1	P14550	DPDEPVLLEEPVVLALAEK	222	240	Unmodified	NA	no difference	0.0254269	0.192336	0.253791	0.999996	NA
AKR1A1	P14550	EELFVTSK	73	80	Unmodified	NA	no difference	0.0120901	0.0743096	0.10341	0.999996	NA
AKR1A1	P14550	GLEVTAYSPLGSSDR	204	218	Unmodified	NA	no difference	-0.00503439	0.0146441	0.0209738	0.999996	211 - Phosphoserine
AKR1A1	P14550	GLVQALGLSNFNSR	154	167	Unmodified	NA	no difference	-0.0218387	0.273542	0.348847	0.999996	NA
AKR1A1	P14550	HIDCAAIYGNEPEIGEALKEDVGPGK	43	68	Unmodified	NA	no difference	0.0410367	0.492255	0.577494	0.999996	NA
AKR1A1	P14550	NADGTICYDSTHYK	128	141	Unmodified	NA	no difference	0.0129814	0.0947459	0.130596	0.999996	NA
AKR1A1	P14550	SPAQILLR	244	251	Unmodified	NA	no difference	0.0126596	0.139149	0.187957	0.999996	NA
AKR1A1	P14550	VFDFTFSPEEMK	276	287	Unmodified	NA	no difference	-0.011987	0.0569664	0.0799295	0.999996	NA
AKR1A1	P14550	YIVPMLTVDGK	298	308	Unmodified	NA	no difference	0.0222407	0.176292	0.234246	0.999996	NA
AKR1B1	P15121	EELFIVSK	71	78	Unmodified	NA	no difference	0.00438623	0.0487771	0.0687081	0.999996	NA
AKR1B1	P15121	GIVVTAYSPLGSPDRPWAKPEDPSLLEDPR	204	233	Unmodified	215	no difference	0.0109233	0.033069	0.0469366	0.999996	222 - N6-acetyllysine
AKR1B1	P15121	HIDCAHVYQNENEVGVAIQEK	42	62	Unmodified	NA	no difference	0.0513971	1.65857	1.41065	0.999996	NA
AKR1B1	P15121	LIQYCQSK	196	203	Unmodified	NA	no difference	-0.017751	0.399225	0.484628	0.999996	NA
AKR1B1	P15121	LLLNNGAK	5	12	Unmodified	NA	no difference	0.00616177	0.0827983	0.114765	0.999996	NA
AKR1B1	P15121	LWCTYHEK	79	86	Unmodified	NA	no difference	-0.00890293	0.273221	0.348483	0.999996	NA
AKR1B1	P15121	REELFIVSK	70	78	Unmodified	NA	no difference	-0.0183091	0.868155	0.901614	0.999996	NA
AKR1B1	P15121	SPPGQVTEAVK	23	33	Unmodified	NA	no difference	0.0100757	0.149808	0.201392	0.999996	NA
AKR1B1	P15121	TTAQVLIR	244	251	Unmodified	NA	no difference	0.00812016	0.137952	0.186439	0.999996	NA
AKR1B1	P15121	VAIDVGYR	34	41	Unmodified	NA	no difference	-0.00853347	0.17678	0.234845	0.999996	NA
AKR1B1	P15121	VCALLSCTSHK	298	308	Unmodified	NA	no difference	0.0117814	0.343622	0.426127	0.999996	NA
AKR1B1	P15121	YKPAVNQIECHPYLTQEK	178	195	Unmodified	NA	no difference	-0.0134169	0.33842	0.420531	0.999996	NA
AKR7A2	O43488	ALQAAYGASAPSVTSAALR	279	297	Unmodified	NA	no difference	0.0286919	0.840948	0.880449	0.999996	NA
AKR7A2	O43488	FYAYNPLAGGLLTGK	222	236	Unmodified	NA	no difference	0.0184966	0.834378	0.875291	0.999996	236 - N6-succinyllysine
AKT1S1	Q96B36	AATAARPPAPPPAPQPPS(ph)PTPS(ph)PPRPTLAR	71	100	Phospho	88, 92	no difference	-0.0958703	0.69252	0.759173	0.999996	88 - Phosphoserine; 92 - Phosphoserine
AKT1S1	Q96B36	S(ph)LPVSVPVWGFK	183	194	Phospho	183	no difference	0.0743261	1.86685	1.51947	0.980752	183 - Phosphoserine
AKT2	P31751	ERPEAPDQTLPPLNNFSVAECQLMK	40	64	Unmodified	NA	no difference	-0.0814121	0.314536	0.394554	0.999996	NA
AKT2	P31751	LLPPFKPQVTSEVDTR	422	437	Unmodified	NA	no difference	-0.0684744	0.283225	0.359774	0.999996	NA
AKT2	P31751	SLLAGLLK	379	386	Unmodified	NA	no difference	-0.0529765	0.238287	0.308345	0.999996	NA
ALDH16A1	Q8IZ83	AAEAEVELSAR	619	629	Unmodified	NA	no difference	0.0146709	0.109344	0.149707	0.999996	NA
ALDH16A1	Q8IZ83	AWDQEAEGAGPELGLR	774	789	Unmodified	NA	no difference	-0.0380793	0.768563	0.822578	0.999996	NA
ALDH16A1	Q8IZ83	LAEVIQK	108	114	Unmodified	NA	no difference	-0.0269519	0.357478	0.440929	0.999996	NA
ALDH16A1	Q8IZ83	VQAQGHTLQVAGLR	638	651	Unmodified	NA	no difference	-0.015368	0.122229	0.166368	0.999996	NA
ALDH18A1	P54886	CEYPAACNALETLLIHR	606	622	Unmodified	NA	faster	0.133873	46.2423	5.56201	5.48422e-10	NA
ALDH18A1	P54886	DEILLANKK	401	409	Unmodified	NA	no difference	-0.0180271	0.336436	0.418391	0.999996	NA
ALDH18A1	P54886	DHVVSDFSEHGSLK	768	781	Unmodified	NA	no difference	0.041621	1.47846	1.30945	0.999996	NA
ALDH18A1	P54886	EAVQLVNTR	531	539	Unmodified	NA	no difference	0.0066049	0.267044	0.341466	0.999996	NA
ALDH18A1	P54886	EMAIPVLEAR	150	159	Unmodified	NA	no difference	-0.0140254	0.191269	0.252499	0.999996	NA
ALDH18A1	P54886	FASYLTFSPSEVK	650	662	Unmodified	NA	no difference	0.0133164	0.812037	0.857612	0.999996	NA
ALDH18A1	P54886	GKDHVVSDFSEHGSLK	766	781	Unmodified	NA	no difference	-0.00632321	0.0282264	0.0401579	0.999996	NA
ALDH18A1	P54886	HEILLSQSVR	129	138	Unmodified	NA	no difference	0.0235271	1.72643	1.44701	0.999996	NA
ALDH18A1	P54886	LASIVEQVSVLQNQGR	95	110	Unmodified	NA	no difference	-0.0190834	1.97275	1.5718	0.860519	NA
ALDH18A1	P54886	LGSAVVTR	77	84	Unmodified	NA	no difference	0.0140872	1.01608	1.01155	0.999996	NA
ALDH18A1	P54886	LIDIFYPGDQQSVTFGTK	283	300	Unmodified	NA	no difference	-0.0163532	1.21639	1.14821	0.999996	NA
ALDH18A1	P54886	LNSLAIGLR	433	441	Unmodified	NA	no difference	0.0161825	1.06	1.04264	0.999996	NA
ALDH18A1	P54886	MIDLIIPR	551	558	Unmodified	NA	no difference	-0.00692571	0.294911	0.372853	0.999996	NA
ALDH18A1	P54886	MLATLEPEQR	376	385	Unmodified	NA	no difference	-0.0110452	0.35555	0.438879	0.999996	NA
ALDH18A1	P54886	NLNGTLHELLR	202	212	Unmodified	NA	no difference	0.0636582	0.503701	0.588518	0.999996	NA
ALDH18A1	P54886	QALHSGQNQLK	139	149	Unmodified	NA	no difference	-0.0115662	0.276722	0.352444	0.999996	NA
ALDH18A1	P54886	QIAASSQDSVGR	442	453	Unmodified	NA	no difference	-0.02445	2.55206	1.82866	0.556208	NA
ALDH18A1	P54886	VGTFFSEVKPAGPTVEQQGEMAR	349	371	Unmodified	NA	no difference	-0.0289338	3.68915	2.22933	0.206925	NA
ALDH18A1	P54886	VSGHVITDIVEGK	335	347	Unmodified	NA	no difference	-0.0107723	0.852867	0.88976	0.999996	347 - N6-succinyllysine
ALDH18A1	P54886	YLHENLPIPQR	782	792	Unmodified	NA	no difference	0.0184167	1.0038	1.00274	0.999996	NA
ALDH1B1	P30837	GFFIKPTVFGGVQDDMR	395	411	Unmodified	NA	no difference	0.0401784	1.22392	1.15311	0.999996	399 - N6-acetyllysine; 399 - N6-succinyllysine
ALDH1B1	P30837	VAEQTPLSALYLASLIK	210	226	Unmodified	NA	no difference	-0.0278774	1.12874	1.09	0.999996	NA
ALDH1B1	P30837	VAFTGSTEVGHLIQK	258	272	Unmodified	NA	no difference	-0.016388	0.670022	0.739867	0.999996	NA
ALDH1B1	P30837	VGNPFELDTQQGPQVDKEQFER	348	369	Unmodified	NA	no difference	-0.0312499	2.68619	1.88213	0.494708	364 - N6-acetyllysine; 364 - N6-succinyllysine
ALDH1B1	P30837	VTLELGGK	282	289	Unmodified	NA	no difference	0.107212	12.0127	3.70185	0.00906576	NA
ALDH1L2	A0A494C1M4	DLGEEALNEYLK	904	915	Unmodified	NA	no difference	-0.048983	0.111091	0.151977	0.999996	NA
ALDH1L2	A0A494C1M4	GVINIIPGSGGIAGQR	642	657	Unmodified	NA	no difference	0.0210794	0.265315	0.339497	0.999996	650 - Phosphoserine
ALDH1L2	A0A494C1M4	VSYASLADVDK	474	484	Unmodified	NA	no difference	0.0879384	1.61717	1.38801	0.999996	NA
ALDH3A2	A0A5F9ZHN9	DILTAIAADLCK	40	51	Unmodified	NA	no difference	-0.0349524	0.644406	0.717567	0.999996	NA
ALDH3A2	A0A5F9ZHN9	EKDILTAIAADLCK	38	51	Unmodified	NA	no difference	-0.025467	0.653036	0.725118	0.999996	NA
ALDH3A2	A0A5F9ZHN9	EKPLALYVFSHNHK	356	369	Unmodified	NA	no difference	-0.0158945	0.151201	0.20314	0.999996	NA
ALDH3A2	A0A5F9ZHN9	FDHIFYTGNTAVGK	178	191	Unmodified	NA	no difference	0.0164242	0.113876	0.155588	0.999996	NA
ALDH3A2	A0A5F9ZHN9	HLTPVTLELGGK	200	211	Unmodified	NA	no difference	0.182873	10.3452	3.50401	0.0041006	NA
ALDH3A2	A0A5F9ZHN9	IAFGGETDEATR	300	311	Unmodified	NA	no difference	0.0473537	1.07812	1.05528	0.999996	NA
ALDH3A2	A0A5F9ZHN9	ILSLLEGQK	291	299	Unmodified	NA	no difference	0.00726136	0.0432103	0.06103	0.999996	293 - Phosphoserine
ALDH3A2	A0A5F9ZHN9	IVMEAAAK	192	199	Unmodified	NA	no difference	-0.0395614	4.35342	2.42046	0.262504	NA
ALDH3A2	A0A5F9ZHN9	LQQLEALR	24	31	Unmodified	NA	no difference	-0.029077	0.595659	0.674153	0.999996	NA
ALDH3A2	A0A5F9ZHN9	NVDEAINFINER	344	355	Unmodified	NA	no difference	0.0122828	0.153029	0.205429	0.999996	NA
ALDH3A2	A0A5F9ZHN9	SPCYIDKDCDLDIVCR	212	227	Unmodified	NA	no difference	-0.106941	1.77153	1.47068	0.987667	NA
ALDH3A2	A0A5F9ZHN9	VMQEEIFGPILPIVPVK	327	343	Unmodified	NA	no difference	0.0304499	0.531846	0.615271	0.999996	NA
ALDH3A2	A0A5F9ZHN9	YIAPTVLTDVDPK	312	324	Unmodified	NA	no difference	-0.0224362	0.39678	0.482105	0.999996	NA
ALDH3B1	P43353	LLPALQSTITR	260	270	Unmodified	NA	no difference	0.158884	1.24732	1.1682	0.999996	NA
ALDH3B1	P43353	NLATQLDSAFIR	90	101	Unmodified	NA	no difference	-0.132266	0.91544	0.937676	0.999996	NA
ALDH4A1	P30038	VLRNAAGNFYINDKSTGSIVGQQPFGGAR	496	524	Unmodified	NA	no difference	-0.0523762	0.522575	0.606513	0.999996	509 - N6-acetyllysine; 509 - N6-succinyllysine
ALDH7A1	A0A1B0GTG2	EENEGVYNGSWGGR	49	62	Unmodified	NA	no difference	0.00893726	0.257887	0.331002	0.999996	NA
ALDH7A1	A0A1B0GTG2	EGGTVVYGGK	391	400	Unmodified	NA	no difference	0.0803681	1.05868	1.04172	0.999996	NA
ALDH7A1	A0A1B0GTG2	FKNEEEVFAWNNEVK	438	452	Unmodified	NA	no difference	0.0450018	1.97446	1.57263	0.919076	NA
ALDH7A1	A0A1B0GTG2	GAPTTSLISVAVTK	219	232	Unmodified	NA	no difference	0.0112674	0.709984	0.773983	0.999996	NA
ALDH7A1	A0A1B0GTG2	GEVITTYCPANNEPIAR	63	79	Unmodified	NA	no difference	0.0074341	0.155861	0.208967	0.999996	NA
ALDH7A1	A0A1B0GTG2	GSDCGIVNVNIPTSGAEIGGAFGGEK	475	500	Unmodified	NA	no difference	0.0205521	0.399158	0.484559	0.999996	500 - N6-acetyllysine
ALDH7A1	A0A1B0GTG2	IQVLGSLVSLEMGK	125	138	Unmodified	NA	no difference	-0.00689658	0.222508	0.289844	0.999996	NA
ALDH7A1	A0A1B0GTG2	LFIHESIHDEVVNR	336	349	Unmodified	NA	no difference	0.0196032	1.33697	1.22464	0.999996	NA
ALDH7A1	A0A1B0GTG2	MIGGPILPSER	163	173	Unmodified	NA	no difference	0.0113955	0.321914	0.402629	0.999996	NA
ALDH7A1	A0A1B0GTG2	QAVSMFLGAVEEAK	376	389	Unmodified	NA	no difference	0.0345356	0.640663	0.714279	0.999996	NA
ALDH7A1	A0A1B0GTG2	QGLSSSIFTK	453	462	Unmodified	NA	no difference	0.0491648	2.1762	1.6673	0.74611	462 - N6-acetyllysine
ALDH7A1	A0A1B0GTG2	VGNPWDPNVLYGPLHTK	359	375	Unmodified	NA	no difference	0.00971152	0.193684	0.255421	0.999996	NA
ALDH7A1	A0A1B0GTG2	VLEDNKLPGAICSLTCGGADIGTAMAK	237	263	Unmodified	NA	no difference	-0.0165634	1.20363	1.13988	0.999996	NA
ALDH7A1	A0A1B0GTG2	VNLLSFTGSTQVGK	267	280	Unmodified	NA	no difference	0.0116467	0.71263	0.776213	0.999996	NA
ALDH9A1	P49189	(ac)STGTFVVSQPLNYR	2	15	Unmodified	NA	no difference	0.0193842	0.817545	0.861991	0.999996	2 - N-acetylserine
ALDH9A1	P49189	AFEPATGR	31	38	Unmodified	NA	no difference	0.0114099	0.273824	0.349166	0.999996	NA
ALDH9A1	P49189	ANDTTFGLAAGVFTR	412	426	Unmodified	NA	no difference	0.00744852	0.148932	0.200293	0.999996	NA
ALDH9A1	P49189	EILDKFTEEVVK	299	310	Unmodified	NA	no difference	-0.024124	1.32338	1.21622	0.999996	303 - N6-acetyllysine; 303 - N6-succinyllysine
ALDH9A1	P49189	EREDEIATMECINNGK	86	101	Unmodified	NA	no difference	-0.0314475	1.7111	1.43888	0.999996	NA
ALDH9A1	P49189	EVNLAVQNAK	50	59	Unmodified	NA	no difference	0.00760273	0.135502	0.18333	0.999996	59 - N6-succinyllysine
ALDH9A1	P49189	FTEEVVK	304	310	Unmodified	NA	no difference	-0.00591962	0.0857134	0.118643	0.999996	NA
ALDH9A1	P49189	GIKPVTLELGGK	247	258	Unmodified	NA	no difference	-0.0133247	0.335919	0.417833	0.999996	NA
ALDH9A1	P49189	IGDPLLEDTR	317	326	Unmodified	NA	no difference	0.00619431	0.0851613	0.11791	0.999996	NA
ALDH9A1	P49189	ILLEAAR	76	82	Unmodified	NA	no difference	0.0108524	0.222569	0.289916	0.999996	NA
ALDH9A1	P49189	MGPLINRPHLER	327	338	Unmodified	NA	no difference	-0.0196628	0.740496	0.799499	0.999996	NA
ALDH9A1	P49189	SPLIIFSDCDMNNAVK	259	274	Unmodified	NA	no difference	-0.0149333	0.389397	0.474459	0.999996	NA
ALDH9A1	P49189	VIATFTCSGEK	39	49	Unmodified	NA	no difference	0.0118178	0.349593	0.432524	0.999996	NA
ALDH9A1	P49189	VLCGGDIYVPEDPK	353	366	Unmodified	NA	no difference	0.00425619	0.0467943	0.0659779	0.999996	NA
ALDH9A1	P49189	VSFTGSVPTGMK	228	239	Unmodified	NA	no difference	0.00894435	0.241719	0.312339	0.999996	NA
ALDH9A1	P49189	VTIEYYSQLK	472	481	Unmodified	NA	no difference	0.0119649	0.306655	0.385878	0.999996	NA
ALDOA	P04075	AAQEEYVK	323	330	Unmodified	NA	no difference	0.0382348	2.09585	1.63034	0.929604	330 - N6-acetyllysine
ALDOA	P04075	AAQEEYVKR	323	331	Unmodified	NA	no difference	-0.0213288	1.27538	1.18611	0.999996	330 - N6-acetyllysine
ALDOA	P04075	ADDGRPFPQVIK	88	99	Unmodified	NA	no difference	-0.0248518	2.07511	1.62064	0.800502	99 - N6-(2-hydroxyisobutyryl)lysine
ALDOA	P04075	ALANSLACQGK	332	342	Unmodified	NA	no difference	0.0123836	0.436237	0.522294	0.999996	NA
ALDOA	P04075	ALQASALK	305	312	Unmodified	NA	no difference	0.00516015	0.139675	0.188623	0.999996	312 - N6-malonyllysine
ALDOA	P04075	ALSDHHIYLEGTLLKPNMVTPGHACTQK	216	243	Unmodified	NA	no difference	-0.0527024	0.391585	0.476729	0.999996	NA
ALDOA	P04075	CQYVTEK	202	208	Unmodified	NA	no difference	0.0126058	0.601973	0.679849	0.999996	NA
ALDOA	P04075	ELSDIAHR	15	22	Unmodified	NA	no difference	0.0073216	0.287366	0.364423	0.999996	NA
ALDOA	P04075	FSHEEIAMATVTALR	244	258	Unmodified	NA	no difference	0.0400926	1.25106	1.1706	0.999996	NA
ALDOA	P04075	FSHEEIAMATVTALRR	244	259	Unmodified	NA	no difference	-0.0300891	1.35506	1.23576	0.999996	NA
ALDOA	P04075	GILAADESTGSIAK	29	42	Unmodified	36	no difference	0.00760122	0.284103	0.360761	0.999996	36 - Phosphoserine; 39 - Phosphoserine; 42 - N6-acetyllysine; 42 - Glycyl lysine isopeptide (Lys-Gly) (interchain with G-Cter in SUMO1); 42 - Glycyl lysine isopeptide (Lys-Gly) (interchain with G-Cter in SUMO2)
ALDOA	P04075	GVVPLAGTNGETTTQGLDGLSER	112	134	Unmodified	NA	no difference	0.00588886	0.141495	0.190924	0.999996	132 - Phosphoserine
ALDOA	P04075	IGEHTPSALAIMENANVLAR	154	173	Unmodified	NA	no difference	0.0163985	0.359574	0.443155	0.999996	NA
ALDOA	P04075	KELSDIAHR	14	22	Unmodified	NA	no difference	-0.0272702	1.98224	1.5764	0.855973	NA
ALDOA	P04075	LQSIGTENTEENR	44	56	Unmodified	NA	no difference	0.010884	0.381961	0.466717	0.999996	46 - Phosphoserine
ALDOA	P04075	LQSIGTENTEENRR	44	57	Unmodified	NA	no difference	0.0213588	0.241061	0.311574	0.999996	46 - Phosphoserine
ALDOA	P04075	PFPQVIK	93	99	Unmodified	NA	no difference	0.00963197	0.165265	0.220658	0.999996	99 - N6-(2-hydroxyisobutyryl)lysine
ALDOA	P04075	PYQYPALTPEQK	2	13	Unmodified	NA	no difference	0.00649328	0.2148	0.280719	0.999996	5 - Phosphotyrosine; 9 - Phosphothreonine
ALDOA	P04075	RALANSLACQGK	331	342	Unmodified	NA	no difference	0.0130753	0.0704573	0.0982273	0.999996	NA
ALDOA	P04075	RCQYVTEK	201	208	Unmodified	NA	no difference	-0.0260014	3.38253	2.13176	0.270782	NA
ALDOA	P04075	RLQSIGTENTEENR	43	56	Unmodified	NA	no difference	-0.0340168	4.76127	2.52639	0.129797	46 - Phosphoserine
ALDOA	P04075	SKGGVVGIK	100	108	Unmodified	NA	no difference	0.0132277	0.217648	0.284097	0.999996	108 - N6-acetyllysine
ALDOA	P04075	VLAAVYK	209	215	Unmodified	NA	no difference	0.00651195	0.176553	0.234566	0.999996	NA
ALDOA	P04075	VNPCIGGVILFHETLYQK	70	87	Unmodified	NA	no difference	0.0321584	2.52445	1.8174	0.568311	NA
ALDOA	P04075	YASICQQNGIVPIVEPEILPDGDHDLK	174	200	Unmodified	NA	no difference	0.0217981	0.602225	0.680077	0.999996	NA
ALDOA	P04075	YASICQQNGIVPIVEPEILPDGDHDLKR	174	201	Unmodified	NA	no difference	-0.0573057	2.38656	1.75982	0.633855	NA
ALDOC	P09972	GVVPLAGTDGETTTQGLDGLSER	112	134	Unmodified	NA	slower	-0.107903	19.3594	4.34763	5.11232e-06	132 - Phosphoserine
ALDOC	P09972	TPSALAILENANVLAR	158	173	Unmodified	NA	no difference	0.0356205	1.32706	1.21851	0.999996	NA
ALG1	Q9BT22	AVTVYDKPASFFK	211	223	Unmodified	NA	no difference	0.0221804	0.383489	0.468312	0.999996	NA
ALG1	Q9BT22	ETPLDLQHR	224	232	Unmodified	NA	no difference	-0.0236512	1.09601	1.06765	0.999996	NA
ALG1	Q9BT22	IQIVGLTELQSLAVGPR	83	99	Unmodified	NA	no difference	0.0355394	0.701146	0.766507	0.999996	NA
ALG1	Q9BT22	LGSMHSPFR	237	245	Unmodified	NA	no difference	-0.0382832	3.38706	2.13325	0.452707	242 - Phosphoserine
ALG1	Q9BT22	VVDMFGCCLPVCAVNFK	379	395	Unmodified	NA	no difference	0.0369806	4.49175	2.45727	0.242828	NA
ALG13	Q9NP73	ADLVISHAGAGSCLETLEK	74	92	Unmodified	NA	no difference	0.0521055	0.883409	0.913346	0.999996	NA
ALG13	Q9NP73	LILQIGR	37	43	Unmodified	NA	no difference	-0.0528722	1.53026	1.33929	0.999996	NA
ALG3	F8WF93, H7C0X4	SGS(ph)AAQAEGLCK	11	22	Phospho	13	no difference	-0.146956	3.18539	2.06536	0.401637	13 - Phosphoserine
ALKBH5	Q6P6C2	EAAAAAAAAVAAAAAAAAAAEPYPVSGAK	29	57	Unmodified	NA	no difference	0.0542586	0.249703	0.321585	0.999996	NA
ALKBH5	Q6P6C2	GS(ph)FSSENYWR	360	369	Phospho	361	no difference	0.0675105	0.748567	0.806173	0.999996	361 - Phosphoserine
ALKBH5	Q6P6C2	KADPDAAHRPR	328	338	Unmodified	NA	no difference	-0.0695515	0.616692	0.693045	0.999996	328 - Glycyl lysine isopeptide (Lys-Gly) (interchain with G-Cter in SUMO2)
ALKBH5	Q6P6C2	KSYESSEDCSEAAGS(ph)PAR	370	387	Phospho	384	no difference	0.0243273	0.0871962	0.120612	0.999996	371 - Phosphoserine; 374 - Phosphoserine; 384 - Phosphoserine
ALKBH5	Q6P6C2	KYQEDS(ph)DPERS(ph)DYEEQQLQK	59	78	Phospho	64, 69	no difference	-0.0835902	0.776479	0.829021	0.999996	64 - Phosphoserine; 69 - Phosphoserine; 71 - Phosphotyrosine
ALKBH5	Q6P6C2	SYESSEDCSEAAGS(ph)PAR	371	387	Phospho	384	no difference	0.0281126	0.14211	0.191701	0.999996	371 - Phosphoserine; 374 - Phosphoserine; 384 - Phosphoserine
ALPP	P05187	DGARPDVTESESGSPEYR	425	442	Unmodified	NA	no difference	-0.0439457	0.0792417	0.110018	0.999996	NA
ALPP	P05187	IDHGHHESR	337	345	Unmodified	NA	no difference	-0.0263775	0.0839407	0.116286	0.999996	NA
ALPP	P05187	MGTPDPEYPDDYSQGGTR	232	249	Unmodified	NA	no difference	-0.0203375	0.0174765	0.0249955	0.999996	NA
ALPP	P05187	QQSAVPLDEETHAGEDVAVFAR	443	464	Unmodified	NA	no difference	0.0231399	0.0230865	0.0329281	0.999996	NA
ALYREF	Q86V81, E9PB61	(ac)ADKMDMSLDDIIK	2	14	Unmodified	8	no difference	-0.0300693	2.77087	1.9149	0.4604	2 - N-acetylalanine; 8 - Phosphoserine
ALYREF	Q86V81, E9PB61	AAVHYDR	135	141	Unmodified	NA	no difference	-0.0231557	0.56773	0.648677	0.999996	141 - Citrulline
ALYREF	Q86V81, E9PB61	MDMSLDDIIK	5	14	Unmodified	8	no difference	0.0171179	0.763007	0.818038	0.999996	8 - Phosphoserine
ALYREF	Q86V81, E9PB61	PMNIQLVTSQIDAQR	175	189	Unmodified	NA	no difference	-0.00974267	0.173011	0.230217	0.999996	NA
ALYREF	Q86V81, E9PB61	QLPDKWQHDLFDSGFGGGAGVETGGK	82	107	Unmodified	NA	no difference	-0.0320057	0.921094	0.941928	0.999996	86 - N6-acetyllysine; 94 - Phosphoserine
ALYREF	Q86V81, E9PB61	QQLSAEELDAQLDAYNAR	236	253	Unmodified	NA	no difference	0.0189953	1.55005	1.35052	0.999996	239 - Phosphoserine
ALYREF	Q86V81, E9PB61	QYNGVPLDGR	165	174	Unmodified	NA	no difference	0.015618	0.619369	0.695432	0.999996	NA
ALYREF	Q86V81, E9PB61	QYNGVPLDGRPMNIQLVTSQIDAQR	165	189	Unmodified	NA	no difference	-0.0186618	0.618811	0.694935	0.999996	NA
ALYREF	Q86V81, E9PB61	SLGTADVHFER	145	155	Unmodified	NA	no difference	0.00967489	0.288639	0.365848	0.999996	NA
AMPD2	A0A5F9UK94	CGVPFTDLLDAAK	230	242	Unmodified	NA	no difference	-0.0172278	0.273729	0.349058	0.999996	NA
AMPD2	A0A5F9UK94	EVMSDLEESK	524	533	Unmodified	NA	no difference	0.0107417	0.120598	0.164269	0.999996	NA
AMPD2	A0A5F9UK94	NSVLMSGFSHK	800	810	Unmodified	NA	no difference	0.0184963	0.653432	0.725464	0.999996	NA
AMPD2	A0A5F9UK94	SAPYEFPEESPIEQLEER	142	159	Unmodified	NA	no difference	0.0224849	0.296633	0.37477	0.999996	145 - Phosphotyrosine; 151 - Phosphoserine
AMPD2	A0A5F9UK94	SLAESELR	134	141	Unmodified	NA	no difference	-0.0135238	0.348403	0.431252	0.999996	134 - Phosphoserine
AMPD2	A0A5F9UK94	TDSDSDLQLYK	188	198	Unmodified	NA	no difference	0.00798358	0.107126	0.146819	0.999996	188 - Phosphothreonine; 190 - Phosphoserine; 192 - Phosphoserine
AMPD2	A0A5F9UK94	VDTHIHASSCMNQK	415	428	Unmodified	NA	no difference	0.00626322	0.0180536	0.0258135	0.999996	NA
AMPD2	A0A5F9UK94	YFAHIIK	517	523	Unmodified	NA	no difference	0.0231513	0.642355	0.715766	0.999996	NA
AMPD2	A0A5F9UK94	YLQQLAEKPLETR	269	281	Unmodified	NA	no difference	-0.011978	0.258129	0.331279	0.999996	NA
ANAPC1	Q9H1A4	AHSPALGVHSFSGVQR	353	368	Unmodified	355	no difference	-0.16289	4.38386	2.42864	0.168925	355 - Phosphoserine; 362 - Phosphoserine
ANAPC1	Q9H1A4	DLQEFVPFGR	16	25	Unmodified	NA	no difference	0.0207616	0.52307	0.606982	0.999996	NA
ANAPC1	Q9H1A4	EELMAPTLLPELHLLK	1649	1664	Unmodified	NA	no difference	-0.0454224	0.275772	0.351371	0.999996	NA
ANAPC1	Q9H1A4	FNISSHNQS(ph)PK	369	379	Phospho	377	slower	-0.420586	51.8886	5.72488	6.68996e-08	373 - Phosphoserine; 377 - Phosphoserine
ANAPC1	Q9H1A4	FNISSHNQSPK	369	379	Unmodified	372, 377	no difference	0.160024	7.63371	3.10998	0.0192106	373 - Phosphoserine; 377 - Phosphoserine
ANAPC1	Q9H1A4	HSTSVSSLAER	919	929	Unmodified	NA	no difference	-0.0420128	0.472429	0.558199	0.999996	NA
ANAPC1	Q9H1A4	LATLNIHDYLTK	1188	1199	Unmodified	NA	no difference	-0.0293403	0.375751	0.460219	0.999996	NA
ANAPC1	Q9H1A4	LGPYVDHYYR	799	808	Unmodified	NA	no difference	-0.0253591	0.337656	0.419707	0.999996	NA
ANAPC1	Q9H1A4	LQVEQEENR	906	914	Unmodified	NA	no difference	-0.0539313	1.43329	1.28291	0.999996	NA
ANAPC1	Q9H1A4	NFDFEGSLS(ph)PVIAPK	680	694	Phospho	688	slower	-0.353791	39.3534	5.33462	5.83062e-07	686 - Phosphoserine; 688 - Phosphoserine
ANAPC1	Q9H1A4	NFDFEGSLSPVIAPK	680	694	Unmodified	686, 688	no difference	0.211217	11.3142	3.62225	0.0025105	686 - Phosphoserine; 688 - Phosphoserine
ANAPC1	Q9H1A4	SPSISNMAALSR	341	352	Unmodified	NA	no difference	-0.0398888	0.735515	0.795364	0.999996	341 - Phosphoserine; 343 - Phosphoserine
ANAPC2	Q9UJX6	LLHQFSFSPER	527	537	Unmodified	NA	no difference	0.102357	3.57911	2.19507	0.30183	534 - Phosphoserine
ANAPC2	Q9UJX6	VSAEAVTTTLHQVTR	256	270	Unmodified	NA	no difference	-0.0434467	0.606758	0.684153	0.999996	NA
ANAPC5	F5H0F9	AVVLQAQNQMSEAHK	548	562	Unmodified	NA	no difference	-0.0264998	0.402204	0.487696	0.999996	NA
ANAPC5	F5H0F9	KAEALEAAIENLNEAK	683	698	Unmodified	NA	no difference	-0.0661542	0.8124	0.857902	0.999996	NA
ANAPC5	F5H0F9	LILTGAESK	281	289	Unmodified	NA	no difference	-0.131534	1.25378	1.17235	0.999996	NA
ANAPC5	F5H0F9	TSVVGLFLR	129	137	Unmodified	NA	no difference	-0.0654062	1.08411	1.05943	0.999996	NA
ANAPC7	Q9UJX3	AIQLNSNSVQALLLK	331	345	Unmodified	NA	no difference	0.0486816	0.650301	0.722729	0.999996	NA
ANAPC7	Q9UJX3	ALTQRPDYIK	434	443	Unmodified	NA	no difference	-0.0451156	0.387331	0.472312	0.999996	NA
ANAPC7	Q9UJX3	DMAAAGLHSNVR	9	20	Unmodified	NA	no difference	-0.0404126	0.402925	0.488438	0.999996	NA
ANAPC7	Q9UJX3	GMDVYGYLLAR	273	283	Unmodified	NA	no difference	-0.0908821	0.740063	0.79914	0.999996	NA
ANAPC7	Q9UJX3	LEDVENLGCR	287	296	Unmodified	NA	no difference	-0.0197751	0.137047	0.185291	0.999996	NA
ANAPC7	Q9UJX3	QDKDAIAILDGIPSR	117	131	Unmodified	NA	no difference	-0.033184	0.16759	0.223534	0.999996	NA
ANAPC7	Q9UJX3	VRPSTGNSASTPQSQCLPSEIEVK	82	105	Unmodified	NA	no difference	0.0483124	0.464083	0.549997	0.999996	NA
ANKFY1	Q9P2R3	ANALHATNNLQIIPDFSLK	567	585	Unmodified	NA	no difference	0.0142642	0.223259	0.29073	0.999996	NA
ANKFY1	Q9P2R3	EDDVFLTELMK	130	140	Unmodified	NA	no difference	0.0244059	0.461223	0.547176	0.999996	NA
ANKFY1	Q9P2R3	ELDLSDANPEVTMTMLR	103	119	Unmodified	NA	no difference	0.0243013	0.415855	0.501674	0.999996	NA
ANKFY1	Q9P2R3	ESSSESFISR	44	53	Unmodified	NA	no difference	0.0295631	0.962849	0.972949	0.999996	NA
ANKFY1	Q9P2R3	LGVNNNQGVNIFNYQVATK	1070	1088	Unmodified	NA	no difference	-0.0328152	0.731951	0.792398	0.999996	NA
ANKFY1	Q9P2R3	QLDLELK	391	397	Unmodified	NA	no difference	-0.0242976	0.572959	0.653481	0.999996	NA
ANKFY1	Q9P2R3	RLESIATTLVSHK	267	279	Unmodified	NA	no difference	0.0240404	0.582762	0.662444	0.999996	270 - Phosphoserine
ANKHD1	Q8IWZ3, D6RHC4	AENSHNAGQVDTR	195	207	Unmodified	NA	no difference	-0.105095	1.78438	1.47736	0.999996	NA
ANKHD1	Q8IWZ3, D6RHC4	AEVVSLLLDR	1237	1246	Unmodified	NA	no difference	-0.0426514	0.159509	0.213514	0.999996	NA
ANKHD1	Q8IWZ3, D6RHC4	GANLEEVNDEGYTPLMEAAR	461	480	Unmodified	NA	no difference	-0.082338	0.40247	0.48797	0.999996	NA
ANKHD1	Q8IWZ3, D6RHC4	GGCNITAIQDVTGAHIDVDK	1714	1733	Unmodified	NA	no difference	0.132875	0.90449	0.929404	0.999996	NA
ANKHD1	Q8IWZ3, D6RHC4	LFGEAGPASGVGSSGGGGSGSGTGGGDAALDFK	46	78	Unmodified	NA	no difference	-0.0352573	0.249167	0.320967	0.999996	NA
ANKHD1	Q8IWZ3, D6RHC4	QEVVDLLLAR	1135	1144	Unmodified	NA	no difference	0.107136	0.67216	0.741713	0.999996	NA
ANKHD1	Q8IWZ3, D6RHC4	SLAEACSDGDVNAVR	208	222	Unmodified	NA	no difference	-0.0619515	0.341751	0.424117	0.999996	NA
ANKHD1	Q8IWZ3, D6RHC4	SLELIQGEPLNK	803	814	Unmodified	NA	no difference	-0.30297	8.08021	3.18273	0.0413088	803 - Phosphoserine
ANKHD1	Q8IWZ3, D6RHC4	VFLQGPAPVGTPSFNR	2313	2328	Unmodified	NA	no difference	0.0763879	0.548479	0.630851	0.999996	NA
ANKHD1	Q8IWZ3, D6RHC4	VLLDHGAGINTHSNEFK	356	372	Unmodified	NA	no difference	0.169365	3.90273	2.29358	0.339028	NA
ANKLE2	Q86XL3	AFLDEDDMSLEEIK	639	652	Unmodified	NA	no difference	-0.127893	1.60494	1.38125	0.999996	NA
ANKLE2	Q86XL3	CSAFPLEQEADLIEAAEPGGPHSSR	674	698	Unmodified	NA	no difference	-0.0819265	0.430464	0.516483	0.999996	NA
ANKLE2	Q86XL3	EPPLYYGVCPVYEDVPAR	195	212	Unmodified	NA	no difference	-0.0199038	0.0300974	0.0427807	0.999996	NA
ANKLE2	Q86XL3	FGNADVVNVLSSHHLIVK	422	439	Unmodified	NA	no difference	-0.0461233	0.129028	0.175081	0.999996	NA
ANKLE2	Q86XL3	LAQALLEQGGR	106	116	Unmodified	NA	no difference	-0.0621468	0.255842	0.328655	0.999996	NA
ANKLE2	Q86XL3	NSVAGS(ph)NPAKPGLGSPGRYS(ph)PVHGSQLR	900	927	Phospho	905, 919	no difference	-0.250398	4.96126	2.57562	0.112307	914 - Phosphoserine
ANKLE2	Q86XL3	YLIGSGDNPTIVQEGCR	335	351	Unmodified	NA	no difference	-0.080628	0.440827	0.526897	0.999996	NA
ANKMY2	Q8IV38	GTVQEAGTLLSSK	23	35	Unmodified	NA	no difference	0.030596	0.223997	0.2916	0.999996	NA
ANKMY2	Q8IV38	IVMLVNENPLLTEEAALNK	178	196	Unmodified	NA	no difference	-0.0663868	0.624768	0.700234	0.999996	NA
ANKRD17	O75179	APS(ph)PAPSSVPLGSEKPSNVSQDR	2399	2421	Phospho	2401	no difference	-0.0668201	0.445456	0.531524	0.999996	2401 - Phosphoserine
ANKRD17	O75179	ATNS(ph)PKPHMVPR	1937	1948	Phospho	1940	no difference	-0.128255	2.83787	1.94031	0.434421	NA
ANKRD17	O75179	EHYPVS(ph)SPSS(ph)PSPPAQPGGVSR	2036	2057	Phospho	2041, 2045	faster	0.733475	53.792	5.77589	9.87251e-11	2042 - Phosphoserine; 2044 - Phosphoserine; 2045 - Phosphoserine; 2047 - Phosphoserine
ANKRD17	O75179	FCELLIGR	1335	1342	Unmodified	NA	no difference	-0.0342114	0.2215	0.288654	0.999996	NA
ANKRD17	O75179	FLLEAGADQEHK	419	430	Unmodified	NA	no difference	0.0429766	0.315159	0.395237	0.999996	NA
ANKRD17	O75179	GADVNAPPVPSSR	1308	1320	Unmodified	NA	no difference	0.0648265	0.430767	0.516788	0.999996	NA
ANKRD17	O75179	GASLEEVNDEGYTPLMEAAR	490	509	Unmodified	NA	no difference	-0.0801231	0.239806	0.310115	0.999996	NA
ANKRD17	O75179	ILLNAGAEINSR	1201	1212	Unmodified	NA	no difference	0.0883176	1.07614	1.05391	0.999996	NA
ANKRD17	O75179	LEALLEAAGIGK	175	186	Unmodified	NA	no difference	-0.0256035	0.152728	0.205052	0.999996	NA
ANKRD17	O75179	LSETISEGTSNSLSTCTK	1675	1692	Unmodified	NA	no difference	0.0366073	0.169535	0.225935	0.999996	NA
ANKRD17	O75179	LTSSVSCALDEAAAALTR	204	221	Unmodified	NA	no difference	0.0646038	0.636788	0.710868	0.999996	NA
ANKRD17	O75179	NAQLQSLELAHADQLTK	829	845	Unmodified	NA	no difference	-0.124193	2.53407	1.82133	0.640262	NA
ANKRD17	O75179	NASILLEELDLEK	1455	1467	Unmodified	NA	no difference	-0.0582362	0.608315	0.68555	0.999996	1457 - Phosphoserine
ANKRD17	O75179	NSPLDCGSAS(ph)PNK	2058	2070	Phospho	2067	no difference	0.184608	3.8886	2.28942	0.241091	2059 - Phosphoserine; 2067 - Phosphoserine
ANKRD17	O75179	NTALTLACFQGR	1253	1264	Unmodified	NA	no difference	0.122735	0.843784	0.88267	0.999996	NA
ANKRD17	O75179	NVSDYTPLSLAASGGYVNIIK	1180	1200	Unmodified	NA	no difference	0.162715	2.49214	1.80411	0.65869	NA
ANKRD17	O75179	QEVVELLLAR	1163	1172	Unmodified	NA	no difference	-0.0585775	0.938706	0.955094	0.999996	NA
ANKRD17	O75179	SLAEACSEGDVNAVR	237	251	Unmodified	NA	no difference	-0.0733978	0.9001	0.926075	0.999996	NA
ANKRD17	O75179	SSYLPNSDPLHQSDTSK	2288	2304	Unmodified	NA	no difference	-0.0611672	0.793201	0.842537	0.999996	NA
ANKRD17	O75179	TEVVSLLLDR	1265	1274	Unmodified	NA	no difference	-0.0744119	0.807101	0.853677	0.999996	NA
ANKRD17	O75179	TGLTPLMEAASGGYAEVGR	1284	1302	Unmodified	NA	no difference	0.0959648	0.801072	0.848856	0.999996	NA
ANKRD17	O75179	TVDPETQAR	166	174	Unmodified	NA	no difference	-0.0525193	0.749181	0.80668	0.999996	NA
ANKRD28	O15084	DQPSLVQAIFNGDPDEVR	8	25	Unmodified	NA	no difference	-0.123416	3.38837	2.13369	0.452455	NA
ANKRD28	O15084	NLINATNAALQTPLHVAAR	917	935	Unmodified	NA	no difference	-0.271193	4.75274	2.52425	0.210541	NA
ANKRD52	Q8NB46	DAVSPFSFSLLK	1025	1036	Unmodified	NA	no difference	0.0666255	0.608253	0.685494	0.999996	1028 - Phosphoserine
ANKRD52	Q8NB46	ENINVLDQER	32	41	Unmodified	NA	no difference	-0.0898492	0.375575	0.460035	0.999996	NA
ANKRD52	Q8NB46	GSTADAADLR	711	720	Unmodified	NA	no difference	0.0686185	0.343239	0.425716	0.999996	NA
ANKZF1	Q9H8Y5	LHS(ph)PQTHWK	359	367	Phospho	361	no difference	-0.124661	6.40299	2.88811	0.0418031	361 - Phosphoserine
ANKZF1	Q9H8Y5	TSCSGSGERES(ph)PERK	46	60	Phospho	56	no difference	-0.069512	1.11764	1.08246	0.999996	NA
ANLN	Q9NQW6	AES(ph)GDS(ph)LGSEDRDLLYSIDAYR	656	677	Phospho	658, 661	slower	-0.728632	24.2426	4.65779	5.90298e-07	658 - Phosphoserine; 661 - Phosphoserine; 664 - Phosphoserine; 671 - Phosphotyrosine
ANLN	Q9NQW6	AESGDS(ph)LGS(ph)EDRDLLYSIDAYR	656	677	Phospho	661, 664	slower	-0.878384	28.2564	4.87068	6.6016e-06	658 - Phosphoserine; 661 - Phosphoserine; 664 - Phosphoserine; 671 - Phosphotyrosine
ANLN	Q9NQW6	AESGDSLGSEDRDLLYSIDAYR	656	677	Unmodified	658, 661, 664	no difference	0.0775301	0.176617	0.234644	0.999996	658 - Phosphoserine; 661 - Phosphoserine; 664 - Phosphoserine; 671 - Phosphotyrosine
ANLN	Q9NQW6	ALSSSADDASLVNASISSSVK	272	292	Unmodified	NA	no difference	-0.149083	0.864421	0.898728	0.999996	NA
ANLN	Q9NQW6	CSDNTEVEVSNLENK	71	85	Unmodified	72	no difference	0.174974	0.880851	0.911385	0.999996	72 - Phosphoserine
ANLN	Q9NQW6	EICLQSQSK	351	359	Unmodified	NA	no difference	0.0541885	0.127557	0.173201	0.999996	NA
ANLN	Q9NQW6	EIEMSVDDDDINSSK	549	563	Unmodified	561	no difference	0.0273597	0.0260394	0.0370862	0.999996	553 - Phosphoserine; 561 - Phosphoserine
ANLN	Q9NQW6	GSVTLSEIR	802	810	Unmodified	NA	no difference	-0.126418	0.690666	0.757591	0.999996	NA
ANLN	Q9NQW6	LLLIATGK	762	769	Unmodified	NA	no difference	-0.10004	0.523874	0.607743	0.999996	NA
ANLN	Q9NQW6	LLTSITTK	910	917	Unmodified	NA	no difference	0.040833	0.058782	0.0824056	0.999996	NA
ANLN	Q9NQW6	NTFELITVRPQR	1054	1065	Unmodified	NA	no difference	0.0514041	0.091281	0.126023	0.999996	NA
ANLN	Q9NQW6	QDTSSSTTHLAQQLK	414	428	Unmodified	417, 419	no difference	0.0826229	0.294022	0.371862	0.999996	417 - Phosphoserine; 419 - Phosphoserine
ANLN	Q9NQW6	RCS(ph)DNTEVEVSNLENK	70	85	Phospho	72	slower	-1.01653	45.4436	5.53741	6.61239e-10	72 - Phosphoserine
ANLN	Q9NQW6	SCEGQNPELLPK	308	319	Unmodified	NA	no difference	0.22219	1.80134	1.48612	0.970525	NA
ANLN	Q9NQW6	SCEGQNPELLPKT(ph)PIS(ph)PLK	308	326	Phospho	320, 323	slower	-1.00246	40.6171	5.3791	2.38508e-09	320 - Phosphothreonine; 323 - Phosphoserine
ANLN	Q9NQW6	STPHRT(ph)PIIT(ph)PNTK	392	405	Phospho	397, 401	slower	-0.654447	15.0988	4.00888	0.000452041	397 - Phosphothreonine; 401 - Phosphothreonine
ANLN	Q9NQW6	TLLIDELNK	771	779	Unmodified	NA	no difference	-0.0703035	0.124548	0.169346	0.999996	NA
ANLN	Q9NQW6	TQSLPVTEK	483	491	Unmodified	NA	no difference	0.0951074	0.331419	0.412965	0.999996	485 - Phosphoserine
ANO6	Q4KMQ2	LLHENHLK	877	884	Unmodified	NA	no difference	0.0270671	0.25492	0.327595	0.999996	NA
ANO6	Q4KMQ2	TPEFEEFNGKPDSLFFNDGQR	47	67	Unmodified	NA	no difference	-0.0161494	0.107179	0.146888	0.999996	NA
ANP32A	P39687, H0YN26	CPNLTHLNLSGNK	87	99	Unmodified	NA	no difference	-0.0443635	7.30874	3.05463	0.00910465	NA
ANP32A	P39687, H0YN26	DLSTIEPLK	102	110	Unmodified	NA	faster	0.0691404	10.3447	3.50395	0.000922857	NA
ANP32A	P39687, H0YN26	DLSTIEPLKK	102	111	Unmodified	NA	no difference	0.0556451	7.63243	3.10977	0.00701015	NA
ANP32A	P39687, H0YN26	ELVLDNSR	21	28	Unmodified	NA	no difference	-0.0136983	0.923139	0.943463	0.999996	NA
ANP32A	P39687, H0YN26	KLELSDNR	68	75	Unmodified	NA	slower	-0.0519681	14.3718	3.94221	0.000610895	NA
ANP32A	P39687, H0YN26	LELSDNR	69	75	Unmodified	NA	no difference	-0.037684	2.77427	1.9162	0.644716	NA
ANP32A	P39687, H0YN26	LLPQLTYLDGYDR	138	150	Unmodified	NA	no difference	0.0162175	1.09189	1.06481	0.999996	NA
ANP32A	P39687, H0YN26	LLPQLTYLDGYDRDDK	138	153	Unmodified	NA	no difference	0.0433367	4.04949	2.33614	0.214748	NA
ANP32A	P39687, H0YN26	SLDLFNCEVTNLNDYR	117	132	Unmodified	NA	no difference	0.0387351	5.73573	2.75183	0.0339463	NA
ANP32A	P39687, H0YN26	VSGGLEVLAEK	76	86	Unmodified	NA	no difference	-0.0376299	7.38827	3.06837	0.00854211	NA
ANP32B	Q92688	ELVLDNCK	21	28	Unmodified	NA	no difference	0.0312916	1.07107	1.05038	0.999996	NA
ANP32B	Q92688	IFGGLDMLAEK	76	86	Unmodified	NA	no difference	0.0193599	0.525623	0.609399	0.999996	86 - N6-acetyllysine
ANP32B	Q92688	KLELSENR	68	75	Unmodified	NA	no difference	0.025317	0.299153	0.377572	0.999996	NA
ANP32B	Q92688	LELSENR	69	75	Unmodified	NA	no difference	0.00745777	0.103906	0.142618	0.999996	NA
ANP32B	Q92688	LKDISTLEPLK	100	110	Unmodified	NA	no difference	-0.0826832	6.73213	2.95087	0.0338757	NA
ANP32B	Q92688	LKDISTLEPLKK	100	111	Unmodified	NA	slower	-0.132975	23.766	4.63029	7.17834e-07	NA
ANP32B	Q92688	LPNLTHLNLSGNK	87	99	Unmodified	NA	no difference	0.0122195	0.180843	0.239817	0.999996	NA
ANP32E	Q9BTT0	DLSTVEALQNLK	102	113	Unmodified	NA	no difference	0.00737126	0.180415	0.239294	0.999996	NA
ANP32E	Q9BTT0	IKDLSTVEALQNLK	100	113	Unmodified	NA	no difference	-0.0215769	1.86604	1.51906	0.925941	NA
ANP32E	Q9BTT0	KLELSDNIISGGLEVLAEK	68	86	Unmodified	NA	no difference	0.00756786	0.0866845	0.119933	0.999996	68 - Glycyl lysine isopeptide (Lys-Gly) (interchain with G-Cter in SUMO2)
ANP32E	Q9BTT0	SLDLFNCEITNLEDYR	117	132	Unmodified	NA	no difference	0.0213177	1.12648	1.08847	0.999996	NA
ANTXR1	Q9H6X2	APPPSRPPPRPS(ph)V	552	564	Phospho	563	no difference	-1.12738	6.26925	2.86181	0.045687	NA
ANTXR1	Q9H6X2	ASEQIYYENR	127	136	Unmodified	NA	no difference	0.230561	1.42542	1.27823	0.999996	NA
ANTXR1	Q9H6X2	MPEQEYEFPEPR	420	431	Unmodified	NA	no difference	0.247242	1.90289	1.53749	0.999996	NA
ANTXR1	Q9H6X2	VLPGGDTYMHEGFER	112	126	Unmodified	NA	no difference	-0.076674	0.121312	0.165188	0.999996	NA
ANXA1	P04083	(ac)AMVSEFLK	2	9	Unmodified	NA	no difference	0.0104029	0.377378	0.461924	0.999996	2 - N-acetylalanine; 5 - Phosphoserine
ANXA1	P04083	AAYLQETGKPLDETLK	82	97	Unmodified	NA	no difference	-0.0149723	0.250875	0.322938	0.999996	NA
ANXA1	P04083	AAYLQETGKPLDETLKK	82	98	Unmodified	NA	no difference	-0.0357833	5.35213	2.66724	0.0472065	NA
ANXA1	P04083	ALYEAGER	205	212	Unmodified	NA	no difference	0.097318	0.691465	0.758274	0.999996	NA
ANXA1	P04083	CATSKPAFFAEK	270	281	Unmodified	NA	no difference	-0.00963247	0.218656	0.285291	0.999996	NA
ANXA1	P04083	CLTAIVK	263	269	Unmodified	NA	no difference	-0.00596274	0.094553	0.130342	0.999996	NA
ANXA1	P04083	DITSDTSGDFR	167	177	Unmodified	NA	no difference	0.0154486	0.606992	0.684363	0.999996	NA
ANXA1	P04083	GDRSEDFGVNEDLADSDAR	186	204	Unmodified	NA	no difference	-0.0223814	2.17954	1.66882	0.80845	NA
ANXA1	P04083	GGPGSAVSPYPTFNPSSDVAALHK	30	53	Unmodified	37	no difference	0.00666792	0.0749769	0.104306	0.999996	34 - Phosphoserine; 37 - Phosphoserine; 41 - Phosphothreonine
ANXA1	P04083	GLGTDEDTLIEILASR	129	144	Unmodified	NA	no difference	0.090113	1.61612	1.38743	0.999996	136 - Phosphothreonine
ANXA1	P04083	GTDVNVFNTILTTR	215	228	Unmodified	NA	no difference	0.00998032	0.204074	0.267924	0.999996	NA
ANXA1	P04083	GVDEATIIDILTK	59	71	Unmodified	NA	no difference	0.0111181	0.275246	0.350775	0.999996	NA
ANXA1	P04083	KGTDVNVFNTILTTR	214	228	Unmodified	NA	no difference	-0.0154288	0.631096	0.705842	0.999996	214 - Glycyl lysine isopeptide (Lys-Gly) (interchain with G-Cter in SUMO1); 214 - Glycyl lysine isopeptide (Lys-Gly) (interchain with G-Cter in SUMO2)
ANXA1	P04083	MYGISLCQAILDETK	318	332	Unmodified	NA	no difference	0.0201057	0.389592	0.474661	0.999996	332 - Glycyl lysine isopeptide (Lys-Gly) (interchain with G-Cter in SUMO1)
ANXA1	P04083	MYGISLCQAILDETKGDYEK	318	337	Unmodified	NA	no difference	-0.00772476	0.133586	0.180894	0.999996	332 - Glycyl lysine isopeptide (Lys-Gly) (interchain with G-Cter in SUMO1)
ANXA1	P04083	NALLSLAK	178	185	Unmodified	NA	no difference	0.00488819	0.0664857	0.0928647	0.999996	NA
ANXA1	P04083	PAFFAEK	275	281	Unmodified	NA	no difference	-0.00473186	0.0376287	0.0532903	0.999996	NA
ANXA1	P04083	SEDFGVNEDLADSDAR	189	204	Unmodified	NA	no difference	-0.00201543	0.00913611	0.0131208	0.999996	NA
ANXA1	P04083	SEIDMNDIK	304	312	Unmodified	NA	no difference	-0.00354419	0.026298	0.0374497	0.999996	312 - N6-acetyllysine
ANXA1	P04083	TPAQFDADELR	114	124	Unmodified	NA	no difference	-0.00671809	0.0944751	0.130239	0.999996	NA
ANXA1	P04083	VLDLELK	251	257	Unmodified	NA	no difference	0.0200524	0.790466	0.840335	0.999996	257 - Glycyl lysine isopeptide (Lys-Gly) (interchain with G-Cter in SUMO1)
ANXA11	P50995	AHLVAVFNEYQR	389	400	Unmodified	NA	no difference	0.0183224	0.474584	0.560308	0.999996	NA
ANXA11	P50995	DAQELYAAGENR	360	371	Unmodified	NA	no difference	-0.100976	0.993354	0.995198	0.999996	NA
ANXA11	P50995	DESTNVDMSLAQR	347	359	Unmodified	NA	no difference	0.0131184	0.095478	0.13156	0.999996	NA
ANXA11	P50995	EMSGDLEEGMLAVVK	413	427	Unmodified	NA	no difference	0.00320878	0.0173639	0.0248358	0.999996	NA
ANXA11	P50995	GFGTDEQAIIDCLGSR	215	230	Unmodified	NA	no difference	0.00682898	0.1015	0.13947	0.999996	NA
ANXA11	P50995	GTITDAPGFDPLR	192	204	Unmodified	NA	no difference	-0.00667937	0.0592496	0.0830426	0.999996	NA
ANXA11	P50995	GVGTDEACLIEILASR	287	302	Unmodified	NA	no difference	0.019085	0.554455	0.636409	0.999996	NA
ANXA11	P50995	LLISLSQGNR	337	346	Unmodified	NA	no difference	-0.00669104	0.0830608	0.115114	0.999996	NA
ANXA11	P50995	NTPAFFAER	431	439	Unmodified	NA	no difference	0.0105585	0.207671	0.272228	0.999996	NA
ANXA11	P50995	SELSGNFEK	256	264	Unmodified	NA	no difference	-0.00479976	0.0541642	0.0760996	0.999996	NA
ANXA11	P50995	SETDLLDIR	462	470	Unmodified	NA	no difference	0.0111643	0.309366	0.388869	0.999996	NA
ANXA11	P50995	SLYHDISGDTSGDYR	480	494	Unmodified	NA	no difference	0.0095093	0.171991	0.228962	0.999996	NA
ANXA11	P50995	TILALMK	265	271	Unmodified	NA	no difference	0.0121476	0.315069	0.395139	0.999996	NA
ANXA11	P50995	TPVLFDIYEIK	272	282	Unmodified	NA	no difference	-0.0535686	1.56125	1.35685	0.999996	NA
ANXA2	P07355	(ac)STVHEILCK	2	10	Unmodified	NA	no difference	0.00340087	0.0660567	0.0922841	0.999996	2 - N-acetylserine
ANXA2	P07355	AEDGSVIDYELIDQDAR	180	196	Unmodified	NA	no difference	0.0123449	0.547108	0.629574	0.999996	184 - Phosphoserine
ANXA2	P07355	AYTNFDAER	29	37	Unmodified	NA	no difference	0.00941527	0.269869	0.34468	0.999996	NA
ANXA2	P07355	DALNIETAIK	38	47	Unmodified	NA	no difference	0.00124223	0.00909774	0.0130659	0.999996	NA
ANXA2	P07355	DIISDTSGDFR	158	168	Unmodified	NA	no difference	0.0272908	0.897567	0.924151	0.999996	NA
ANXA2	P07355	DIISDTSGDFRK	158	169	Unmodified	NA	no difference	-0.0188381	2.07748	1.62175	0.799215	NA
ANXA2	P07355	DLYDAGVK	197	204	Unmodified	NA	no difference	-0.00551899	0.177046	0.235171	0.999996	199 - Phosphotyrosine
ANXA2	P07355	DLYDAGVKR	197	205	Unmodified	NA	no difference	0.0462331	1.79265	1.48163	0.999996	199 - Phosphotyrosine
ANXA2	P07355	GLGTDEDSLIEIICSR	120	135	Unmodified	127	no difference	-0.00407464	0.0770038	0.107023	0.999996	NA
ANXA2	P07355	GVDEVTIVNILTNR	50	63	Unmodified	NA	no difference	0.00760813	0.250833	0.322889	0.999996	NA
ANXA2	P07355	KLMVALAK	169	176	Unmodified	NA	no difference	-0.0290575	1.11929	1.08358	0.999996	NA
ANXA2	P07355	LMVALAK	170	176	Unmodified	NA	no difference	-0.00441264	0.0975134	0.134239	0.999996	NA
ANXA2	P07355	LSLEGDHSTPPSAYGSVK	11	28	Unmodified	12, 18, 19, 24	no difference	-0.00801022	0.247501	0.319041	0.999996	24 - Phosphotyrosine; 26 - Phosphoserine
ANXA2	P07355	QDIAFAYQR	69	77	Unmodified	NA	no difference	0.0126464	0.653074	0.725152	0.999996	NA
ANXA2	P07355	RAEDGSVIDYELIDQDAR	179	196	Unmodified	NA	no difference	-0.098931	2.08572	1.62561	0.7952	184 - Phosphoserine
ANXA2	P07355	SALSGHLETVILGLLK	89	104	Unmodified	NA	no difference	0.0270979	1.43855	1.28603	0.999996	NA
ANXA2	P07355	SEVDMLK	296	302	Unmodified	NA	no difference	-0.0079584	0.329375	0.410748	0.999996	NA
ANXA2	P07355	SLYYYIQQDTK	314	324	Unmodified	NA	no difference	0.0185649	1.20416	1.14023	0.999996	NA
ANXA2	P07355	SVPHLQK	221	227	Unmodified	NA	no difference	0.00219424	0.025192	0.0358941	0.999996	227 - N6-acetyllysine
ANXA2	P07355	SYSPYDMLESIR	234	245	Unmodified	NA	no difference	-0.00651443	0.208911	0.273708	0.999996	NA
ANXA2	P07355	TDLEKDIISDTSGDFR	153	168	Unmodified	NA	no difference	-0.0323962	3.52307	2.1773	0.239533	NA
ANXA2	P07355	TDLEKDIISDTSGDFRK	153	169	Unmodified	NA	no difference	-0.030253	1.86679	1.51944	0.980752	NA
ANXA2	P07355	TNQELQEINR	136	145	Unmodified	NA	no difference	-0.00423612	0.10657	0.146095	0.999996	NA
ANXA2	P07355	TPAQYDASELK	105	115	Unmodified	NA	no difference	0.00340001	0.0589427	0.0826245	0.999996	NA
ANXA2	P07355	WISIMTER	213	220	Unmodified	NA	no difference	-0.0132382	0.363253	0.447053	0.999996	NA
ANXA3	P12429	ALLTLADGR	155	163	Unmodified	NA	no difference	-0.0112034	0.0350734	0.049733	0.999996	NA
ANXA3	P12429	DYPDFSPSVDAEAIQK	14	29	Unmodified	NA	no difference	0.0074155	0.0194135	0.0277393	0.999996	NA
ANXA3	P12429	GAGTNEDALIEILTTR	105	120	Unmodified	NA	no difference	0.0126748	0.0613822	0.0859442	0.999996	NA
ANXA3	P12429	GIGTDEFTLNR	264	274	Unmodified	NA	no difference	0.0035701	0.00486703	0.00700461	0.999996	267 - Phosphothreonine
ANXA3	P12429	LTFDEYR	211	217	Unmodified	NA	no difference	0.0116884	0.0457656	0.0645595	0.999996	NA
ANXA3	P12429	MLISILTER	40	48	Unmodified	NA	no difference	-0.0159581	0.0994689	0.136807	0.999996	NA
ANXA3	P12429	QDAQILYK	177	184	Unmodified	NA	no difference	-0.00667612	0.0139858	0.0200375	0.999996	NA
ANXA3	P12429	SDTSGDYEITLLK	305	317	Unmodified	NA	no difference	0.00723795	0.0147701	0.0211529	0.999996	NA
ANXA3	P12429	SEIDLLDIR	280	288	Unmodified	NA	no difference	0.00952586	0.035291	0.0500363	0.999996	NA
ANXA3	P12429	SLGDDISSETSGDFR	139	153	Unmodified	NA	no difference	0.0042214	0.00650885	0.00935985	0.999996	NA
ANXA3	P12429	SLGDDISSETSGDFRK	139	154	Unmodified	NA	no difference	-0.0294175	0.452863	0.538899	0.999996	NA
ANXA3	P12429	WGTDEDKFTEILCLR	190	204	Unmodified	NA	no difference	-0.00747899	0.0180549	0.0258153	0.999996	NA
ANXA4	Q6P452, P09525	AASGFNAMEDAQTLR	10	24	Unmodified	NA	no difference	-0.00757336	0.062	0.0867838	0.999996	12 - Phosphoserine
ANXA4	Q6P452, P09525	AEIDMLDIR	276	284	Unmodified	NA	no difference	-0.0107979	0.209617	0.274551	0.999996	NA
ANXA4	Q6P452, P09525	DIEQSIK	219	225	Unmodified	NA	no difference	-0.0054708	0.0668895	0.0934107	0.999996	NA
ANXA4	Q6P452, P09525	FLTVLCSR	193	200	Unmodified	NA	no difference	-0.0139766	0.624788	0.700251	0.999996	NA
ANXA4	Q6P452, P09525	GAGTDEGCLIEILASR	101	116	Unmodified	NA	no difference	-0.00504915	0.0669684	0.0935175	0.999996	NA
ANXA4	Q6P452, P09525	GLGTDDNTLIR	260	270	Unmodified	NA	no difference	-0.00879602	0.280428	0.356626	0.999996	NA
ANXA4	Q6P452, P09525	GLGTDEDAIISVLAYR	29	44	Unmodified	NA	no difference	0.00810726	0.0877497	0.121347	0.999996	NA
ANXA4	Q6P452, P09525	ISQTYQQQYGR	124	134	Unmodified	NA	no difference	0.034138	1.38315	1.25287	0.999996	NA
ANXA4	Q6P452, P09525	NHLLHVFDEYKR	203	214	Unmodified	NA	no difference	-0.0321567	1.50103	1.32252	0.999996	213 - N6-acetyllysine
ANXA4	Q6P452, P09525	QDAQDLYEAGEKK	173	185	Unmodified	NA	no difference	-0.0308452	0.919975	0.941087	0.999996	NA
ANXA4	Q6P452, P09525	SDTSFMFQR	142	150	Unmodified	NA	no difference	0.00336528	0.0291684	0.0414791	0.999996	NA
ANXA4	Q6P452, P09525	SETSGSFEDALLAIVK	226	241	Unmodified	NA	no difference	0.00754007	0.116909	0.159511	0.999996	NA
ANXA4	Q6P452, P09525	SLYSFIK	294	300	Unmodified	NA	no difference	0.00815437	0.17905	0.237625	0.999996	300 - N6-acetyllysine
ANXA4	Q6P452, P09525	VLVSLSAGGR	151	160	Unmodified	NA	no difference	0.0060798	0.108764	0.148952	0.999996	NA
ANXA5	P08758	DLLDDLK	64	70	Unmodified	NA	no difference	-0.00883833	0.209778	0.274742	0.999996	70 - N6-acetyllysine
ANXA5	P08758	DLLDDLKSELTGK	64	76	Unmodified	NA	no difference	-0.0237569	1.19893	1.1368	0.999996	70 - N6-acetyllysine; 76 - N6-acetyllysine
ANXA5	P08758	DLLDDLKSELTGKFEK	64	79	Unmodified	NA	no difference	-0.0395972	3.13106	2.04651	0.418146	70 - N6-acetyllysine; 76 - N6-acetyllysine; 79 - N6-acetyllysine
ANXA5	P08758	ETSGNLEQLLLAVVK	228	242	Unmodified	NA	no difference	0.0910314	0.713441	0.776896	0.999996	NA
ANXA5	P08758	FITIFGTR	194	201	Unmodified	NA	no difference	0.00923575	0.223256	0.290727	0.999996	NA
ANXA5	P08758	GAGTDDHTLIR	261	271	Unmodified	NA	no difference	-0.0099773	0.25897	0.332244	0.999996	NA
ANXA5	P08758	GLGTDEESILTLLTSR	30	45	Unmodified	NA	no difference	0.0545201	1.99142	1.58083	0.850885	37 - Phosphoserine
ANXA5	P08758	GTVTDFPGFDER	7	18	Unmodified	NA	no difference	0.0069991	0.10969	0.150157	0.999996	NA
ANXA5	P08758	KNFATSLYSMIK	290	301	Unmodified	NA	no difference	-0.0209076	0.736354	0.796061	0.999996	290 - N6-succinyllysine
ANXA5	P08758	LYDAYELK	90	97	Unmodified	NA	no difference	-0.00225097	0.00935423	0.0134326	0.999996	97 - N6-acetyllysine
ANXA5	P08758	NFATSLYSMIK	291	301	Unmodified	NA	no difference	0.00790928	0.186896	0.247194	0.999996	NA
ANXA5	P08758	QEISAAFK	51	58	Unmodified	NA	no difference	-0.00838634	0.181284	0.240355	0.999996	NA
ANXA5	P08758	SEIDLFNIR	277	285	Unmodified	NA	no difference	-0.00428694	0.0424374	0.0599607	0.999996	NA
ANXA5	P08758	SIPAYLAETLYYAMK	246	260	Unmodified	NA	no difference	0.0123492	0.376313	0.460809	0.999996	NA
ANXA5	P08758	VLTEIIASR	109	117	Unmodified	NA	no difference	0.00630785	0.0927778	0.128	0.999996	NA
ANXA5	P08758	YMTISGFQIEETIDR	213	227	Unmodified	NA	no difference	-0.0120053	0.195522	0.25764	0.999996	NA
ANXA6	E5RK69, P08133	AINEAYKEDYHK	472	483	Unmodified	NA	no difference	0.0518133	0.458754	0.544737	0.999996	483 - N6-acetyllysine
ANXA6	E5RK69, P08133	ALIEILATR	457	465	Unmodified	NA	no difference	0.00696043	0.0668999	0.0934248	0.999996	NA
ANXA6	E5RK69, P08133	CLIEILASR	114	122	Unmodified	NA	no difference	-0.00780822	0.0869169	0.120242	0.999996	NA
ANXA6	E5RK69, P08133	DAFVAIVQSVK	588	598	Unmodified	NA	no difference	0.0402883	1.08407	1.0594	0.999996	NA
ANXA6	E5RK69, P08133	DAISGIGTDEK	103	113	Unmodified	NA	no difference	0.00606039	0.0476338	0.0671345	0.999996	NA
ANXA6	E5RK69, P08133	DLEADIIGDTSGHFQK	141	156	Unmodified	NA	no difference	0.0119765	0.1763	0.234255	0.999996	NA
ANXA6	E5RK69, P08133	DLMTDLK	412	418	Unmodified	NA	no difference	0.0178482	0.3245	0.405448	0.999996	418 - N6-acetyllysine
ANXA6	E5RK69, P08133	EAILDIITSR	41	50	Unmodified	NA	no difference	0.011643	0.182685	0.242066	0.999996	NA
ANXA6	E5RK69, P08133	EDAQEIADTPSGDKTSLETR	NA	NA	Unmodified	NA	no difference	-0.0616153	7.48208	3.08442	0.00793479	NA
ANXA6	E5RK69, P08133	EDAQVAAEILEIADTPSGDKTSLETR	521	546	Unmodified	NA	no difference	0.0274013	0.586355	0.665715	0.999996	537 - Phosphoserine
ANXA6	E5RK69, P08133	FMTILCTR	547	554	Unmodified	NA	no difference	-0.011968	0.220206	0.287125	0.999996	NA
ANXA6	E5RK69, P08133	GFGSDKEAILDIITSR	35	50	Unmodified	NA	no difference	-0.0282293	1.08448	1.05969	0.999996	NA
ANXA6	E5RK69, P08133	GLGTDEDTIIDIITHR	378	393	Unmodified	NA	no difference	0.0169329	0.309447	0.388957	0.999996	NA
ANXA6	E5RK69, P08133	GSIHDFPGFDPNQDAEALYTAMK	12	34	Unmodified	NA	no difference	-0.0055445	0.0395863	0.0560095	0.999996	13 - Phosphoserine; 30 - Phosphotyrosine
ANXA6	E5RK69, P08133	GTVRPANDFNPDADAK	355	370	Unmodified	NA	no difference	-0.0267687	0.561051	0.642518	0.999996	370 - N6-acetyllysine
ANXA6	E5RK69, P08133	LMLAVVK	241	247	Unmodified	NA	no difference	0.0189367	0.534119	0.61741	0.999996	NA
ANXA6	E5RK69, P08133	LVFDEYLK	213	220	Unmodified	NA	no difference	-0.0149594	0.25841	0.331602	0.999996	NA
ANXA6	E5RK69, P08133	MTNYDVEHTIK	569	579	Unmodified	NA	no difference	-0.00625984	0.0661217	0.0923721	0.999996	NA
ANXA6	E5RK69, P08133	QEVCQSYK	56	63	Unmodified	NA	no difference	0.035022	0.908842	0.932698	0.999996	63 - N6-acetyllysine
ANXA6	E5RK69, P08133	SEIDLLNIR	630	638	Unmodified	NA	no difference	0.014292	0.509745	0.594305	0.999996	NA
ANXA6	E5RK69, P08133	SEISGDLAR	419	427	Unmodified	NA	no difference	-0.0298651	0.3468	0.429536	0.999996	422 - Phosphoserine
ANXA6	E5RK69, P08133	SELDMLDIR	282	290	Unmodified	NA	no difference	0.0136323	0.258377	0.331564	0.999996	NA
ANXA6	E5RK69, P08133	SLEDALSSDTSGHFR	484	498	Unmodified	NA	no difference	-0.00653693	0.0495344	0.0697494	0.999996	NA
ANXA6	E5RK69, P08133	SLHQAIEGDTSGDFLK	648	663	Unmodified	NA	no difference	-0.00270294	0.0115671	0.0165921	0.999996	NA
ANXA6	E5RK69, P08133	TNEQMHQLVAAYK	123	135	Unmodified	NA	no difference	-0.028708	0.739555	0.798718	0.999996	NA
ANXA6	E5RK69, P08133	TTGKPIEASIR	221	231	Unmodified	NA	no difference	-0.021677	0.668169	0.738265	0.999996	NA
ANXA7	P20073	CYQSEFGR	298	305	Unmodified	NA	no difference	-0.00996304	0.197536	0.260069	0.999996	NA
ANXA7	P20073	DENQSINHQMAQEDAQR	332	348	Unmodified	NA	no difference	0.029255	1.29192	1.19656	0.999996	NA
ANXA7	P20073	DLLSSVSR	390	397	Unmodified	NA	no difference	-0.0110454	0.334011	0.41577	0.999996	NA
ANXA7	P20073	EFSGYVESGLK	398	408	Unmodified	NA	no difference	0.0119141	0.270851	0.345795	0.999996	NA
ANXA7	P20073	GAGTDDSTLVR	431	441	Unmodified	NA	no difference	0.00700217	0.233133	0.302328	0.999996	NA
ANXA7	P20073	LGTDESCFNMILATR	357	371	Unmodified	NA	no difference	0.0111457	0.339769	0.421985	0.999996	NA
ANXA7	P20073	LLVSMCQGNR	322	331	Unmodified	NA	no difference	0.00768821	0.128597	0.174531	0.999996	NA
ANXA7	P20073	LYQAGEGR	349	356	Unmodified	NA	no difference	-0.0185452	0.791292	0.841001	0.999996	NA
ANXA7	P20073	PAANFDAIR	181	189	Unmodified	NA	no difference	-0.0142588	0.46618	0.552062	0.999996	NA
ANXA7	P20073	QMFAQMYQK	456	464	Unmodified	NA	no difference	-0.0285119	1.05128	1.03652	0.999996	NA
ANXA7	P20073	SEIDLVQIK	447	455	Unmodified	NA	no difference	0.00835067	0.230312	0.299024	0.999996	NA
ANXA7	P20073	TLGTMIAGDTSGDYR	465	479	Unmodified	NA	no difference	-0.0456547	1.40176	1.26409	0.999996	NA
ANXA7	P20073	VLIEILCTR	279	287	Unmodified	NA	no difference	-0.00911551	0.187262	0.247639	0.999996	NA
ANXA8	P13928	SETHGSLEEAMLTVVK	234	249	Unmodified	NA	no difference	0.0451775	1.0287	1.02055	0.999996	NA
AP1B1	Q10567	CLKDEDPYVR	129	138	Unmodified	NA	no difference	-0.0315279	0.87273	0.905143	0.999996	NA
AP1B1	Q10567	CVSTLLDLIQTK	391	402	Unmodified	NA	no difference	0.0258897	0.676191	0.745187	0.999996	NA
AP1B1	Q10567	DCEDPNPLIR	94	103	Unmodified	NA	no difference	-0.0305227	0.353613	0.436815	0.999996	NA
AP1B1	Q10567	DCPLNAEAASSK	865	876	Unmodified	NA	no difference	-0.0961762	11.4216	3.63478	0.00238165	NA
AP1B1	Q10567	DIPNENEAQFQIR	852	864	Unmodified	NA	slower	-0.108984	10.9412	3.57788	0.000610895	NA
AP1B1	Q10567	EAQSICER	236	243	Unmodified	NA	no difference	0.0544717	3.07081	2.02532	0.436056	NA
AP1B1	Q10567	EYATEVDVDFVR	360	371	Unmodified	NA	no difference	0.0389606	0.603906	0.68159	0.999996	NA
AP1B1	Q10567	IQPGNPSCTDLELSLK	914	929	Unmodified	NA	no difference	-0.0870833	4.97003	2.57774	0.187284	NA
AP1B1	Q10567	ITEYLCEPLR	118	127	Unmodified	NA	no difference	0.0218843	0.452372	0.538411	0.999996	NA
AP1B1	Q10567	ITEYLCEPLRK	118	128	Unmodified	NA	no difference	0.0248053	0.462783	0.548716	0.999996	NA
AP1B1	Q10567	KGEIFELK	12	19	Unmodified	NA	no difference	0.00933275	0.0688998	0.0961266	0.999996	NA
AP1B1	Q10567	KTAAVCVAK	139	147	Unmodified	NA	no difference	0.0482505	0.869749	0.902844	0.999996	NA
AP1B1	Q10567	LASQANIAQVLAELK	345	359	Unmodified	NA	no difference	0.0527191	1.62974	1.39492	0.999996	NA
AP1B1	Q10567	LHDINAQLVEDQGFLDTLK	148	166	Unmodified	NA	slower	-0.0920167	11.2365	3.61312	0.000501465	NA
AP1B1	Q10567	LLSTDPVAAK	529	538	Unmodified	NA	no difference	-0.0973632	11.6152	3.6571	0.010374	NA
AP1B1	Q10567	LQSSNIFTVAK	877	887	Unmodified	NA	no difference	-0.0895024	12.0009	3.70054	0.00179586	NA
AP1B1	Q10567	LSHANSAVVLSAVK	248	261	Unmodified	NA	no difference	0.0558711	2.33276	1.73672	0.819601	NA
AP1B1	Q10567	MEPLNNLQVAVK	806	817	Unmodified	NA	no difference	0.0825409	0.866707	0.900496	0.999996	NA
AP1B1	Q10567	NINLIVQK	305	312	Unmodified	NA	no difference	0.0262411	0.596801	0.675184	0.999996	NA
AP1B1	Q10567	NVEGQDMLYQSLK	889	901	Unmodified	NA	no difference	0.0249816	0.708134	0.772421	0.999996	NA
AP1B1	Q10567	VIASMTVGK	37	45	Unmodified	NA	no difference	-0.110818	9.75435	3.42685	0.0206695	NA
AP1B1	Q10567	YNDPIYVK	328	335	Unmodified	NA	no difference	0.0262238	0.682605	0.750697	0.999996	NA
AP1G1	O43747	AVEYNALFK	563	571	Unmodified	NA	no difference	0.0138555	0.627122	0.702323	0.999996	NA
AP1G1	O43747	ELLYFLDSCEPEFK	384	397	Unmodified	NA	no difference	-0.00764119	0.164915	0.220225	0.999996	NA
AP1G1	O43747	FLLNNDK	316	322	Unmodified	NA	no difference	-0.0133426	0.721441	0.783617	0.999996	NA
AP1G1	O43747	FTCTVNR	537	543	Unmodified	NA	no difference	-0.0274767	0.33943	0.421619	0.999996	NA
AP1G1	O43747	KVPELMEMFLPATK	167	180	Unmodified	NA	no difference	0.0125527	0.107627	0.147472	0.999996	NA
AP1G1	O43747	NDDDSSEAMNDILAQVATNTETSK	259	282	Unmodified	NA	no difference	0.0243714	0.823986	0.867095	0.999996	NA
AP1G1	O43747	NLIMSGYSPEHDVSGISDPFLQVR	225	248	Unmodified	NA	no difference	0.0649454	2.3035	1.724	0.749088	NA
AP1G1	O43747	SPDMLAHFR	205	213	Unmodified	NA	no difference	0.0232172	0.518175	0.602338	0.999996	NA
AP1G1	O43747	TVQTDHNAVQR	335	345	Unmodified	NA	no difference	-0.0197087	0.334352	0.41614	0.999996	NA
AP1G1	O43747	VLAINILGR	307	315	Unmodified	NA	no difference	-0.00656585	0.156545	0.209821	0.999996	NA
AP1G1	O43747	VLTTAGSYVR	425	434	Unmodified	NA	no difference	0.0444087	2.34577	1.74234	0.654272	NA
AP1G1	O43747	YVALTSLLK	326	334	Unmodified	NA	no difference	0.00926319	0.240212	0.310587	0.999996	NA
AP1M1	Q9BXS5	ILQEYITQEGHK	130	141	Unmodified	NA	no difference	0.00889088	0.239819	0.31013	0.999996	NA
AP1M1	Q9BXS5	STANNVEIHIPVPNDADSPK	305	324	Unmodified	NA	no difference	0.0217162	1.08631	1.06095	0.999996	NA
AP1M1	Q9BXS5	SVELEDVK	230	237	Unmodified	NA	no difference	-0.0140077	0.409249	0.494927	0.999996	NA
AP1M1	Q9BXS5	VFLSGMPELR	202	211	Unmodified	NA	no difference	-0.011804	0.457896	0.543888	0.999996	NA
AP2A1	O95782	AADLLYAMCDR	389	399	Unmodified	NA	no difference	0.059507	1.73072	1.44928	0.999996	NA
AP2A1	O95782	ACNQLGQFLQHR	330	341	Unmodified	NA	no difference	0.00388632	0.0710131	0.0989762	0.999996	NA
AP2A1	O95782	ALLLSTYIK	539	547	Unmodified	NA	no difference	-0.00475347	0.183463	0.243015	0.999996	NA
AP2A1	O95782	ATIQGVLR	557	564	Unmodified	NA	no difference	-0.0112846	0.576306	0.656547	0.999996	NA
AP2A1	O95782	DFLTPPLLSVR	833	843	Unmodified	NA	no difference	0.0541794	3.59682	2.20064	0.22443	NA
AP2A1	O95782	EMGEAFAADIPR	142	153	Unmodified	NA	no difference	-0.0247396	2.28138	1.7143	0.690724	NA
AP2A1	O95782	FFQPTEMAAQDFFQR	864	878	Unmodified	NA	no difference	-0.0165176	1.4662	1.30229	0.999996	NA
AP2A1	O95782	FINLFPETK	548	556	Unmodified	NA	no difference	0.0853533	2.19956	1.67787	0.797568	NA
AP2A1	O95782	GLAVFISDIR	12	21	Unmodified	NA	no difference	-0.0403149	1.83433	1.50301	0.949674	NA
AP2A1	O95782	ILVAGDSMDSVK	154	165	Unmodified	NA	no difference	0.0102531	0.626617	0.701875	0.999996	NA
AP2A1	O95782	LINNAIK	111	117	Unmodified	NA	no difference	-0.00344695	0.0588644	0.0825178	0.999996	NA
AP2A1	O95782	LPVTINK	857	863	Unmodified	NA	no difference	-0.0122903	0.195677	0.257828	0.999996	NA
AP2A1	O95782	NNGVLFENQLLQIGVK	751	766	Unmodified	NA	no difference	-0.0275329	1.26687	1.1807	0.999996	NA
AP2A1	O95782	RDPSSNDINGGMEPTPSTVSTPSPSADLLGLR	633	664	Unmodified	655	no difference	0.125323	6.39291	2.88614	0.0420611	652 - Phosphoserine; 653 - Phosphothreonine; 655 - Phosphoserine
AP2A1	O95782	SSPPVQFSLLHSK	517	529	Unmodified	NA	no difference	0.0219858	1.14837	1.10324	0.999996	NA
AP2A1	O95782	THIDTVINALK	368	378	Unmodified	NA	no difference	-0.00812756	0.27857	0.354531	0.999996	NA
AP2A1	O95782	TVFEALQAPACHENMVK	482	498	Unmodified	NA	no difference	0.0159698	0.296323	0.374426	0.999996	NA
AP2A1	O95782	VGGYILGEFGNLIAGDPR	499	516	Unmodified	NA	no difference	0.0481082	3.34528	2.11945	0.35895	NA
AP2A1	O95782	VLQIVTNR	465	472	Unmodified	NA	no difference	-0.0367011	1.67204	1.41794	0.999996	NA
AP2A1	O95782	YLALESMCTLASSEFSHEAVK	347	367	Unmodified	NA	no difference	0.0102099	0.173614	0.230958	0.999996	NA
AP2A2	O94973	FVNLFPEVKPTIQDVLR	547	563	Unmodified	NA	no difference	-0.0404266	1.39458	1.25977	0.999996	NA
AP2B1	P63010	ALQHMTDFAIQFNK	746	759	Unmodified	NA	no difference	0.0552366	0.692226	0.758922	0.999996	NA
AP2B1	P63010	DIPNENELQFQIK	843	855	Unmodified	NA	no difference	-0.0121633	0.0620961	0.0869143	0.999996	NA
AP2B1	P63010	DSDYYNMLLK	273	282	Unmodified	NA	no difference	0.0813397	1.55319	1.3523	0.999996	NA
AP2B1	P63010	FLELLPK	266	272	Unmodified	NA	no difference	0.0181721	0.187112	0.247457	0.999996	NA
AP2B1	P63010	LAPPLVTLLSGEPEVQYVALR	284	304	Unmodified	NA	no difference	-0.0127664	0.052466	0.0737736	0.999996	NA
AP2B1	P63010	LHDINAQMVEDQGFLDSLR	148	166	Unmodified	NA	no difference	0.0846805	1.47762	1.30896	0.999996	NA
AP2B1	P63010	LLSTDPVTAK	529	538	Unmodified	NA	no difference	-0.0120018	0.0924621	0.127583	0.999996	NA
AP2B1	P63010	LQNNNVYTIAK	868	878	Unmodified	NA	no difference	-0.0115111	0.0825338	0.114412	0.999996	NA
AP2B1	P63010	SQPDMAIMAVNSFVK	79	93	Unmodified	NA	no difference	0.0320372	0.341446	0.423789	0.999996	NA
AP2B1	P63010	VIAAMTVGK	37	45	Unmodified	NA	no difference	0.0231314	0.374889	0.459315	0.999996	NA
AP2M1	A0A087WY71	IPTPLNTSGVQVICMK	324	339	Unmodified	NA	no difference	-0.022407	0.417571	0.503421	0.999996	NA
AP2M1	A0A087WY71	LNYSDHDVIK	411	420	Unmodified	NA	no difference	0.0501581	1.33326	1.22235	0.999996	NA
AP2M1	A0A087WY71	QSIAIDDCTFHQCVR	239	253	Unmodified	NA	no difference	-0.0114256	0.275458	0.351016	0.999996	NA
AP2M1	A0A087WY71	SGIYETR	428	434	Unmodified	NA	no difference	-0.031774	1.67988	1.42217	0.999996	NA
AP2M1	A0A087WY71	SISFIPPDGEFELMR	262	276	Unmodified	NA	no difference	-0.0236732	0.199174	0.262041	0.999996	NA
AP2M1	A0A087WY71	SNFKPSLLAQK	309	319	Unmodified	NA	no difference	0.036225	0.613473	0.69017	0.999996	NA
AP2M1	A0A087WY71	SPVTNIAR	45	52	Unmodified	NA	no difference	0.0136862	0.0615494	0.0861716	0.999996	45 - Phosphoserine
AP2M1	A0A087WY71	TFITQQGIK	131	139	Unmodified	NA	no difference	-0.0164877	0.137105	0.185366	0.999996	NA
AP2S1	M0R0N4	FILIQNR	4	10	Unmodified	NA	no difference	-0.0690224	1.74714	1.45793	0.999996	NA
AP3B1	O00203	DRDHFQLGTLSHTLNIK	613	629	Unmodified	NA	no difference	-0.0178143	0.294738	0.37266	0.999996	NA
AP3B1	O00203	EASADLSPYVR	157	167	Unmodified	NA	no difference	0.0209728	1.67255	1.41821	0.999996	NA
AP3B1	O00203	EGDELEDNGKNFYES(ph)DDDQKEK	262	283	Phospho	276	no difference	0.137447	1.39651	1.26094	0.999996	276 - Phosphoserine
AP3B1	O00203	EGSTAQLIINTEK	1064	1076	Unmodified	NA	no difference	-0.0237041	0.839519	0.879328	0.999996	NA
AP3B1	O00203	GLAAHYFFPR	881	890	Unmodified	NA	no difference	0.0156425	0.536128	0.619298	0.999996	NA
AP3B1	O00203	IFLAQKPAPLLESPFK	597	612	Unmodified	NA	no difference	0.030518	1.39204	1.25824	0.999996	609 - Phosphoserine
AP3B1	O00203	KIENIHIGEK	913	922	Unmodified	NA	no difference	0.0151357	0.138985	0.187749	0.999996	NA
AP3B1	O00203	LLDSITVPVAR	486	496	Unmodified	NA	no difference	0.146146	1.38552	1.25431	0.999996	NA
AP3B1	O00203	LLQMQPAQHGEIIK	468	481	Unmodified	NA	no difference	0.0982896	3.88597	2.28864	0.173709	NA
AP3B1	O00203	LLTQYILNLGK	553	563	Unmodified	NA	no difference	0.0292676	0.664599	0.735174	0.999996	NA
AP3B1	O00203	LQILNLGAK	534	542	Unmodified	NA	no difference	0.0152982	0.807167	0.85373	0.999996	NA
AP3B1	O00203	NFYES(ph)DDDQKEK	272	283	Phospho	276	no difference	0.0583201	8.20478	3.20238	0.00445529	276 - Phosphoserine
AP3B1	O00203	NTKPLLQSR	303	311	Unmodified	NA	no difference	-0.0395788	2.71562	1.8936	0.667591	NA
AP3B1	O00203	NVEVIELAK	650	658	Unmodified	NA	no difference	-0.0248431	1.82827	1.49992	0.999172	NA
AP3B1	O00203	SFTSEDDLVK	524	533	Unmodified	NA	no difference	0.0206428	1.50864	1.32691	0.999996	NA
AP3B1	O00203	VVNVANVGAVPSGQDNIHR	1026	1044	Unmodified	NA	no difference	-0.0182246	0.583429	0.663053	0.999996	NA
AP3B1	O00203	YDQNYDIR	564	571	Unmodified	NA	no difference	0.0197075	0.924514	0.944494	0.999996	NA
AP3D1	A0A2R8Y611, O14617	ALDIDLDKPLADSEK	801	815	Unmodified	NA	no difference	-0.0424096	0.883211	0.913194	0.999996	NA
AP3D1	A0A2R8Y611, O14617	ALDIDLDKPLADSEKLPIQK	801	820	Unmodified	NA	no difference	-0.0381555	0.390828	0.475944	0.999996	NA
AP3D1	A0A2R8Y611, O14617	ALDLLYGMVSK	360	370	Unmodified	NA	no difference	-0.0122555	0.0711494	0.0991597	0.999996	NA
AP3D1	A0A2R8Y611, O14617	CSDSTLLSNLLEEMK	1133	1147	Unmodified	NA	no difference	-0.0232582	0.200626	0.263787	0.999996	NA
AP3D1	A0A2R8Y611, O14617	DLILQCLDDKDESIR	343	357	Unmodified	NA	no difference	-0.0375146	0.363218	0.447016	0.999996	NA
AP3D1	A0A2R8Y611, O14617	EKLEDPDPGVQSAAVNVICELAR	190	212	Unmodified	NA	no difference	-0.0202798	0.162142	0.216786	0.999996	NA
AP3D1	A0A2R8Y611, O14617	HRPSEADEEELAR	655	667	Unmodified	658	no difference	-0.0429561	0.866659	0.900458	0.999996	658 - Phosphoserine
AP3D1	A0A2R8Y611, O14617	ILIEDSDQNLK	310	320	Unmodified	NA	no difference	0.0437134	1.65287	1.40755	0.999996	NA
AP3D1	A0A2R8Y611, O14617	KGENSVSVDGK	1122	1132	Unmodified	NA	no difference	-0.0532275	0.954204	0.966581	0.999996	NA
AP3D1	A0A2R8Y611, O14617	KVPVPEGLDLDAWINEPLS(ph)DS(ph)ES(ph)EDERPR	614	642	Phospho	632, 634, 636	no difference	-0.0464752	0.360749	0.444401	0.999996	632 - Phosphoserine; 634 - Phosphoserine; 636 - Phosphoserine
AP3D1	A0A2R8Y611, O14617	KVPVPEGLDLDAWINEPLS(ph)DS(ph)ESEDERPR	614	642	Phospho	632, 634	no difference	0.0882061	0.830798	0.872472	0.999996	632 - Phosphoserine; 634 - Phosphoserine; 636 - Phosphoserine
AP3D1	A0A2R8Y611, O14617	LEDPDPGVQSAAVNVICELAR	192	212	Unmodified	NA	no difference	-0.0291377	0.343944	0.426473	0.999996	NA
AP3D1	A0A2R8Y611, O14617	LFGALTPLEPR	244	254	Unmodified	NA	no difference	-0.027156	0.482628	0.568157	0.999996	NA
AP3D1	A0A2R8Y611, O14617	LLESGDLSMSSIK	1061	1073	Unmodified	NA	no difference	-0.0289469	1.83174	1.50169	0.999996	NA
AP3D1	A0A2R8Y611, O14617	MSFQNLLAK	1079	1087	Unmodified	NA	no difference	-0.0185219	0.22546	0.293324	0.999996	NA
AP3D1	A0A2R8Y611, O14617	NLMEIVKK	372	379	Unmodified	NA	no difference	-0.0644682	0.891778	0.919743	0.999996	NA
AP3D1	A0A2R8Y611, O14617	NYLSLAPLFFK	217	227	Unmodified	NA	no difference	-0.0233603	0.263885	0.337865	0.999996	NA
AP3D1	A0A2R8Y611, O14617	VTTLPGHIQAVYVQNVVK	511	528	Unmodified	NA	no difference	-0.0154661	0.10935	0.149715	0.999996	NA
AP3M1	Q9Y2T2	GLVNLQSGAPKPEENPSLNIQFK	356	378	Unmodified	NA	no difference	-0.022291	0.368987	0.453108	0.999996	NA
AP3M1	Q9Y2T2	IQQLAISGLK	379	388	Unmodified	NA	no difference	-0.0241513	0.469098	0.554931	0.999996	NA
AP3M1	Q9Y2T2	LLDDVSFHPCIR	227	238	Unmodified	NA	no difference	-0.0309482	0.585279	0.664736	0.999996	NA
AP3M1	Q9Y2T2	SVVSQSVCDYFFEAQEK	22	38	Unmodified	NA	no difference	-0.0104526	0.438988	0.525054	0.999996	NA
AP3M1	Q9Y2T2	VSSQNLVAIPVYVK	264	277	Unmodified	NA	no difference	-0.0242501	0.597792	0.67608	0.999996	NA
AP3S1	Q92572	AILIFNNHGKPR	4	15	Unmodified	NA	no difference	-0.0307297	0.23275	0.30188	0.999996	NA
AP3S1	Q92572	FYQPYSEDTQQQIIR	19	33	Unmodified	NA	no difference	-0.0241715	0.126606	0.171983	0.999996	NA
AP3S1	Q92572	NINIGDISIK	176	185	Unmodified	NA	no difference	-0.0214965	0.14687	0.197702	0.999996	NA
AP3S1	Q92572	RDENVCNFLEGGLLIGGSDNK	42	62	Unmodified	NA	no difference	-0.0335596	0.191788	0.253127	0.999996	NA
APC	P25054	AVEFSSGAKS(ph)PSK	1351	1363	Phospho	1360	no difference	-0.178835	2.22461	1.68912	0.786768	1360 - Phosphoserine
APC	P25054	AVEFSSGAKS(ph)PSKS(ph)GAQTPK	1351	1370	Phospho	1360, 1364	no difference	-0.18581	1.52819	1.33811	0.999996	1360 - Phosphoserine
APC	P25054	DIQRPDS(ph)EHGLS(ph)PDSENFDWK	2082	2102	Phospho	2088, 2093	slower	-0.487687	25.0064	4.7008	1.59081e-05	2088 - Phosphoserine; 2093 - Phosphoserine
APC	P25054	KLEESASFESLSPSS(ph)RPAS(ph)PTR	2455	2476	Phospho	2469, 2473	no difference	-0.110333	0.58398	0.663554	0.999996	2473 - Phosphoserine
APC	P25054	RHS(ph)GSYLVTSV	2833	2843	Phospho	2835	no difference	-0.0949871	0.625479	0.700865	0.999996	NA
APC	P25054	SHS(ph)ES(ph)PSRLPINR	2531	2543	Phospho	2533, 2535	no difference	0.284148	6.56812	2.91994	0.0376279	2535 - Phosphoserine
APC	P25054	YSDEQLNS(ph)GRQS(ph)PSQNER	1031	1048	Phospho	1038, 1042	no difference	-0.0546788	0.218307	0.284878	0.999996	1038 - Phosphoserine; 1042 - Phosphoserine
APEH	C9JLK2, C9JIF9	AESFFQTK	173	180	Unmodified	NA	no difference	0.020081	0.55404	0.636024	0.999996	NA
APEH	C9JLK2, C9JIF9	ALDVSASDDEIAR	181	193	Unmodified	187	no difference	-0.0280171	1.86796	1.52003	0.925246	185 - Phosphoserine; 187 - Phosphoserine
APEH	C9JLK2, C9JIF9	LKKPDQAIK	194	202	Unmodified	NA	no difference	-0.0275451	0.241706	0.312323	0.999996	NA
APEH	C9JLK2, C9JIF9	QVLLSEPEEAAALYR	4	18	Unmodified	NA	no difference	-0.0212356	0.626136	0.701448	0.999996	NA
APEH	C9JLK2, C9JIF9	QYLVFHDGDSVVFAGPAGNSVETR	66	89	Unmodified	NA	no difference	0.0132435	0.420504	0.506403	0.999996	NA
APEH	C9JLK2, C9JIF9	SALYYVDLIGGK	280	291	Unmodified	NA	no difference	0.0157472	1.21461	1.14705	0.999996	NA
APEH	C9JLK2, C9JIF9	TPLLLMLGQEDR	665	676	Unmodified	NA	no difference	-0.0398669	1.87357	1.52284	0.977027	NA
APEH	C9JLK2, C9JIF9	VTSVVVDVVPR	340	350	Unmodified	NA	no difference	0.0316091	2.84274	1.94214	0.433114	NA
APEX1	P27695	EAAGEGPALYEDPPDQK	36	52	Unmodified	NA	no difference	0.00914416	0.125387	0.170421	0.999996	NA
APEX1	P27695	EEAPDILCLQETK	86	98	Unmodified	NA	no difference	0.0187811	0.546299	0.628819	0.999996	93 - S-nitrosocysteine
APEX1	P27695	EGYSGVGLLSR	126	136	Unmodified	NA	no difference	0.0230792	0.809016	0.855205	0.999996	NA
APEX1	P27695	GAVAEDGDELRTEPEAK	8	24	Unmodified	NA	no difference	0.00353654	0.021538	0.0307429	0.999996	NA
APEX1	P27695	ICSWNVDGLR	64	73	Unmodified	NA	no difference	0.00883083	0.225884	0.293822	0.999996	65 - S-nitrosocysteine
APEX1	P27695	KGAVAEDGDELRTEPEAK	7	24	Unmodified	NA	no difference	-0.0262549	1.41778	1.27368	0.999996	7 - N6-acetyllysine
APEX1	P27695	LDYFLLSHSLLPALCDSK	282	299	Unmodified	NA	no difference	0.0290262	0.199904	0.262919	0.999996	NA
APEX1	P27695	NAGFTPQER	229	237	Unmodified	NA	no difference	0.00344184	0.0368012	0.0521393	0.999996	233 - Phosphothreonine
APEX1	P27695	QGFGELLQAVPLADSFR	238	254	Unmodified	NA	no difference	0.011878	0.40194	0.487425	0.999996	NA
APEX1	P27695	TSPSGKPATLK	53	63	Unmodified	NA	no difference	-0.0198171	0.589141	0.668247	0.999996	54 - Phosphoserine
APEX1	P27695	VSYGIGDEEHDQEGR	142	156	Unmodified	NA	no difference	0.00426788	0.0532661	0.07487	0.999996	NA
API5	G3V1C3, Q9BZZ5	ASEDTTSGSPPKK	456	468	Unmodified	464	faster	1.04806	85.6163	6.43657	5.90344e-07	462 - Phosphoserine; 464 - Phosphoserine
API5	G3V1C3, Q9BZZ5	DAYQVILDGVK	26	36	Unmodified	NA	no difference	0.0112974	0.567326	0.648306	0.999996	NA
API5	G3V1C3, Q9BZZ5	EVEELILTESK	170	180	Unmodified	NA	no difference	0.00499604	0.0729013	0.101517	0.999996	NA
API5	G3V1C3, Q9BZZ5	ITNNINVLIK	417	426	Unmodified	NA	no difference	0.00964446	0.240731	0.311191	0.999996	NA
API5	G3V1C3, Q9BZZ5	KLPDFLTAK	356	364	Unmodified	NA	no difference	-0.0254148	2.29085	1.71846	0.684382	NA
API5	G3V1C3, Q9BZZ5	LAAQFIPK	44	51	Unmodified	NA	no difference	0.00495094	0.0846703	0.117257	0.999996	NA
API5	G3V1C3, Q9BZZ5	NYGILADATEQVGQHK	10	25	Unmodified	NA	no difference	0.0058665	0.101397	0.139335	0.999996	NA
API5	G3V1C3, Q9BZZ5	PTVEELYR	2	9	Unmodified	NA	no difference	-0.0261296	1.48118	1.31102	0.999996	NA
API5	G3V1C3, Q9BZZ5	RASEDTTSGS(ph)PPKK	455	468	Phospho	464	slower	-0.232328	116.971	6.88228	9.62598e-11	462 - Phosphoserine; 464 - Phosphoserine
API5	G3V1C3, Q9BZZ5	RASEDTTSGSPPKK	455	468	Unmodified	464	faster	0.719797	171.038	7.42659	1.31299e-08	462 - Phosphoserine; 464 - Phosphoserine
API5	G3V1C3, Q9BZZ5	TGEALKTEENK	399	409	Unmodified	NA	no difference	-0.0383362	1.35354	1.23483	0.999996	399 - Phosphothreonine
API5	G3V1C3, Q9BZZ5	TLPDEVLTK	161	169	Unmodified	NA	no difference	0.00501212	0.0885202	0.122368	0.999996	NA
APIP	S4R3D6, Q96GX9	AAVMATLLFPGR	120	131	Unmodified	NA	no difference	-0.039636	3.21051	2.07399	0.39494	NA
APIP	S4R3D6, Q96GX9	GAGAVIHTHSK	109	119	Unmodified	NA	no difference	0.0269406	0.895637	0.922683	0.999996	NA
APIP	S4R3D6, Q96GX9	HGDEIYIAPSGVQK	52	65	Unmodified	NA	no difference	-0.0276793	0.782407	0.833827	0.999996	NA
APIP	S4R3D6, Q96GX9	IQPEDMFVCDINEK	68	81	Unmodified	NA	no difference	0.0444257	2.70972	1.89131	0.568311	NA
APIP	S4R3D6, Q96GX9	MAHAMNEYPDSCAVLVR	177	193	Unmodified	NA	no difference	0.0621713	1.12819	1.08963	0.999996	NA
APIP	S4R3D6, Q96GX9	SQCTPLFMNAYTMR	95	108	Unmodified	NA	no difference	-0.019591	0.58104	0.660874	0.999996	NA
APIP	S4R3D6, Q96GX9	YDDMLVVPIIENTPEEK	155	171	Unmodified	NA	no difference	-0.0270952	1.00893	1.00642	0.999996	NA
APIP	S4R3D6, Q96GX9	YLIPELCK	26	33	Unmodified	NA	no difference	0.0321857	1.89276	1.53245	0.999996	NA
APMAP	Q9HDC9	EPPLLLGVLHPNTK	74	87	Unmodified	NA	no difference	0.00848222	0.0589633	0.0826526	0.999996	NA
APMAP	Q9HDC9	LENGEIETIAR	124	134	Unmodified	NA	no difference	-0.0193184	0.794145	0.843297	0.999996	NA
APOBEC3B	B0QYD3	DTFYDNFENEPILYGR	15	30	Unmodified	NA	no difference	0.0513574	0.651995	0.724209	0.999996	NA
APOBEC3B	B0QYD3	NLLCGFYGR	244	252	Unmodified	NA	no difference	0.0519586	2.35856	1.74784	0.723886	NA
APOL2	J3KQL8	ALAEEVEQVHR	101	111	Unmodified	NA	no difference	0.0232809	0.554828	0.636755	0.999996	NA
APOL2	J3KQL8	ISAEGGEQVER	249	259	Unmodified	NA	no difference	0.0282119	1.06736	1.04779	0.999996	250 - Phosphoserine
APOL2	J3KQL8	VVEGPAQAMSR	260	270	Unmodified	NA	no difference	0.0337098	0.849786	0.887359	0.999996	NA
APOO	H7C1U8	SQLEESISQLR	58	68	Unmodified	NA	no difference	0.0340617	1.33622	1.22418	0.999996	NA
APOO	H7C1U8	VDELSLYSVPEGQSK	37	51	Unmodified	NA	no difference	0.0341806	1.27036	1.18292	0.999996	NA
APPL1	Q9UKG1	IYDAQNELSAATHLTSK	47	63	Unmodified	NA	no difference	0.0390132	0.602988	0.680764	0.999996	NA
APPL1	Q9UKG1	SETEDSILHQLFIVR	491	505	Unmodified	NA	no difference	0.0222462	0.194615	0.256546	0.999996	NA
APRT	P07741	(ac)ADSELQLVEQR	2	12	Unmodified	NA	no difference	0.00603849	0.116849	0.159434	0.999996	2 - N-acetylalanine; 4 - Phosphoserine
APRT	P07741	AAIGLLAR	41	48	Unmodified	NA	no difference	0.00640807	0.246659	0.318067	0.999996	NA
APRT	P07741	AELEIQK	108	114	Unmodified	NA	no difference	0.00610829	0.162213	0.216874	0.999996	114 - N6-acetyllysine
APRT	P07741	DISPVLKDPASFR	28	40	Unmodified	NA	no difference	-0.0263752	2.66618	1.87428	0.502766	30 - Phosphoserine
APRT	P07741	IDYIAGLDSR	58	67	Unmodified	NA	no difference	0.0120672	0.876072	0.907715	0.999996	60 - Phosphotyrosine; 66 - Phosphoserine
APRT	P07741	SFPDFPTPGVVFR	15	27	Unmodified	NA	no difference	0.00808515	0.209361	0.274245	0.999996	15 - Phosphoserine
APRT	P07741	VVVVDDLLATGGTMNAACELLGR	123	145	Unmodified	NA	no difference	0.0131099	0.433635	0.519678	0.999996	135 - Phosphothreonine
AQR	O60306	ISQIQQLNQMPLYPTEK	415	431	Unmodified	NA	no difference	-0.0351389	0.988503	0.991683	0.999996	NA
AQR	O60306	LGHGEEELETEKDFSR	879	894	Unmodified	NA	no difference	0.0419189	0.835895	0.876484	0.999996	NA
AQR	O60306	PLHLHIIPTEPFPTTR	1327	1342	Unmodified	NA	no difference	-0.0198455	0.276485	0.352177	0.999996	NA
ARAP1	Q96P48	LGSVSLIPLR	1417	1426	Unmodified	NA	no difference	0.0402585	1.02906	1.02081	0.999996	NA
ARAP1	Q96P48	SLLGLGLPSGGFHDR	1288	1302	Unmodified	NA	no difference	0.031444	0.221123	0.288209	0.999996	NA
ARCN1	B0YIW6, P48444	ENVNLAQIR	123	131	Unmodified	NA	no difference	0.0143623	0.383993	0.468837	0.999996	NA
ARCN1	B0YIW6, P48444	EVDNFVDK	234	241	Unmodified	NA	no difference	0.0129642	0.212537	0.278029	0.999996	241 - N6-acetyllysine
ARCN1	B0YIW6, P48444	EVDNFVDKLK	234	243	Unmodified	NA	no difference	-0.0333505	0.698669	0.764405	0.999996	241 - N6-acetyllysine
ARCN1	B0YIW6, P48444	GVQLQTHPNVDKK	324	336	Unmodified	NA	no difference	-0.0395515	2.18771	1.67252	0.803708	NA
ARCN1	B0YIW6, P48444	IEGLLAAFPK	29	38	Unmodified	NA	no difference	0.0034951	0.0191306	0.027339	0.999996	NA
ARCN1	B0YIW6, P48444	KAPGFGGFGSSAVSGGSTAAMITETIIETDKPK	179	211	Unmodified	NA	no difference	0.026617	0.27897	0.354982	0.999996	NA
ARCN1	B0YIW6, P48444	LFTAESLIGLK	337	347	Unmodified	NA	no difference	0.0104877	0.203089	0.266744	0.999996	NA
ARCN1	B0YIW6, P48444	MHAPPINMESVHMK	264	277	Unmodified	NA	no difference	0.0414024	1.28868	1.19451	0.999996	NA
ARCN1	B0YIW6, P48444	NSNILEDLETLR	73	84	Unmodified	NA	no difference	0.0115536	0.277369	0.353175	0.999996	NA
ARCN1	B0YIW6, P48444	QFVEMTR	20	26	Unmodified	NA	no difference	0.0103091	0.169119	0.225422	0.999996	NA
ARCN1	B0YIW6, P48444	QHTFVETESVR	45	55	Unmodified	NA	no difference	0.0279034	1.00435	1.00313	0.999996	NA
ARCN1	B0YIW6, P48444	SEGETIMSSSMGK	244	256	Unmodified	NA	no difference	0.0100696	0.122782	0.167078	0.999996	244 - Phosphoserine
ARCN1	B0YIW6, P48444	SFPVNSDVGVLK	352	363	Unmodified	NA	no difference	0.0295891	0.486109	0.57154	0.999996	NA
ARCN1	B0YIW6, P48444	TFTEMDSHEEK	132	142	Unmodified	NA	no difference	0.0144093	0.3697	0.453859	0.999996	NA
ARCN1	B0YIW6, P48444	VAPAPARPSGPSK	212	224	Unmodified	NA	no difference	-0.03861	1.32305	1.21602	0.999996	223 - Phosphoserine
ARCN1	B0YIW6, P48444	VLLAAAVCTK	2	11	Unmodified	NA	no difference	-0.0559604	0.674969	0.744134	0.999996	NA
ARCN1	B0YIW6, P48444	VTQVDGNSPVR	486	496	Unmodified	NA	no difference	-0.0166445	0.302842	0.381663	0.999996	493 - Phosphoserine
ARCN1	B0YIW6, P48444	YVYQPMEK	56	63	Unmodified	NA	no difference	-0.0210729	0.535871	0.619057	0.999996	NA
[truncated: 30,592 more rows]
