# Supplementary material for: Protein-Peptide Turnover Profiling reveals the order of PTM addition and removal during protein maturation
Source: Nat Commun. 2022 Dec 2;13:7431. doi: 10.1038/s41467-022-35054-2 (PMC9718778; doi:10.1038/s41467-022-35054-2)
Supplement: Supplementary file 7 — Supplementary Data 4 [file 41467_2022_35054_MOESM7_ESM.xlsx]

## Sheet: Sheet1
Uniprot	Refseq	gene_name	GenScript	Position of mEGFP tag	Mutations	Notes
Q9NYF8	NM_014739.3	BCLAF	OHu25921	N	WT
Q9NYF8	NM_014739.3	BCLAF	OHu25921	N	S225A, S228A, S230A, T234A
Q9NYF8	NM_014739.3	BCLAF	OHu25921	N	S225D, S228D, S230D, T234D
P35520	NM_000071.3	CBS	OHu26151	C	WT
P35520	NM_000071.3	CBS	OHu26151	C	S61A, S63A
P35520	NM_000071.3	CBS	OHu26151	C	S61D, S63D
Q96JM3	NM_032436.4	CHAMP1	OHu03434	N	WT
Q96JM3	NM_032436.4	CHAMP1	OHu03434	N	S286A, S297A
Q96JM3	NM_032436.4	CHAMP1	OHu03434	N	S286D, S297D
P17812	NM_001905.4	CTPS1	OHu31164	C	WT
P17812	NM_001905.4	CTPS1	OHu31164	C	S571A, S573A, S574A, S575A, S578A
P17812	NM_001905.4	CTPS1	OHu31164	C	S571D, S573D, S574D, S575D, S578D
O60832	NM_001363.4	DKC1	OHu23856	N	WT
O60832	NM_001363.4	DKC1	OHu23856	N	S451A, S453A, S455A
O60832	NM_001363.4	DKC1	OHu23856	N	S451D, S453D, S455D
Q99543	NM_014377.3	DNAJC2	OHu13274	C	WT
Q99543	NM_014377.3	DNAJC2	OHu13274	C	S47A, S49A, S63A
Q99543	NM_014377.3	DNAJC2	OHu13274	C	S47D, S49D, S63D
Q96ST2	NM_017969.3	IWS1	OHu17596	N	WT
Q96ST2	NM_017969.3	IWS1	OHu17596	N	S69A, S80A, S82A
Q96ST2	NM_017969.3	IWS1	OHu17596	N	S69D, S80D, S82D
Q96ST2	NM_017969.3	IWS1	OHu17596	N	S362A, S363A, S365A
Q96ST2	NM_017969.3	IWS1	OHu17596	N	S362D, S363D, S365D
Q9BVG8	NM_005550.4	KIFC3	OHu08962	N	WT
Q9BVG8	NM_005550.4	KIFC3	OHu08962	N	S781A, S783A, S813A, S817A
Q9BVG8	NM_005550.4	KIFC3	OHu08962	N	S781D, S783D, S813D, S817D
Q6PKG0	NM_033551.3	LARP1	OHu39847	C	WT
Q6PKG0	NM_033551.3	LARP1	OHu39847	C	S766A
Q6PKG0	NM_033551.3	LARP1	OHu39847	C	S774A
Q9UHB6	NM_016357.5	LIMA1	OHu02217	C	WT
Q9UHB6	NM_016357.5	LIMA1	OHu02217	C	S362A, S374A, S490A, S604A, S609A
Q9UHB6	NM_016357.5	LIMA1	OHu02217	C	S362D, S374D, S490D, S604D, S609D
Q8N5F7	NM_024528.4	NKAP	OHu18566	N	WT
Q8N5F7	NM_024528.4	NKAP	OHu18566	N	S7A, S9A, S15A, S157A, T161A
Q8N5F7	NM_024528.4	NKAP	OHu18566	N	S7D, S9D, S15D, S157D, T161D
Q8N5F7	NM_024528.4	NKAP	OHu18566	N	S149A
Q8N5F7	NM_024528.4	NKAP	OHu18566	N	S149D
O75400	NM_001365597.2	PRPF40A	OHu106856	N	WT	Non-physiological localisation, discarded
O75400	NM_001365597.2	PRPF40A	OHu106856	N	S900D, S903D	Non-physiological localisation, discarded
Q13523	NM_003913.5	PRPF4B	OHu09027	N	WT
Q13523	NM_003913.5	PRPF4B	OHu09027	N	S578A, S580A
Q13523	NM_003913.5	PRPF4B	OHu09027	N	T576A, S578A, S580A
Q13523	NM_003913.5	PRPF4B	OHu09027	N	T576D, S578D, S580D
P28066	NM_002790.4	PSMA5	OHu11009	C	WT
P28066	NM_002790.4	PSMA5	OHu11009	C	S16A, S56A
P28066	NM_002790.4	PSMA5	OHu11009	C	S16D, S56D
Q05209	NM_002835.4	PTPN12	OHu18214	N	WT
Q05209	NM_002835.4	PTPN12	OHu18214	N	S603A
Q05209	NM_002835.4	PTPN12	OHu18214	N	S606A	Poor expression, discarded
Q05209	NM_002835.4	PTPN12	OHu18214	N	S603A, S606A
Q05209	NM_002835.4	PTPN12	OHu18214	N	S603D, S606D
Q9H6Z4	NM_007322.2	RANBP3	OHu13584	C	WT
Q9H6Z4	NM_007322.2	RANBP3	OHu13584	C	S108A
Q9H6Z4	NM_007322.2	RANBP3	OHu13584	C	S108D
Q9NTZ6	NM_006047.6	RBM12	OHu09792	C	WT
Q9NTZ6	NM_006047.6	RBM12	OHu09792	C	S420A, S422A, S424A
Q9NTZ6	NM_006047.6	RBM12	OHu09792	C	S420D, S422D, S424D
P50914	NM_003973.5	RPL14	OHu14234	C	WT
P50914	NM_003973.5	RPL14	OHu14234	C	S139A
P50914	NM_003973.5	RPL14	OHu14234	C	S139D
P36578	NM_000968.4	RPL4	OHu02543	C	WT
P36578	NM_000968.4	RPL4	OHu02543	C	S295A
P36578	NM_000968.4	RPL4	OHu02543	C	S295D
P05388	NM_001002.4	RPLP0	OHu02559	N	WT
P05388	NM_001002.4	RPLP0	OHu02559	N	S307A
P05388	NM_001002.4	RPLP0	OHu02559	N	S307D
O75446	NM_003864.4	SAP30	OHu30370	N	WT
O75446	NM_003864.4	SAP30	OHu30370	N	S131A
O75446	NM_003864.4	SAP30	OHu30370	N	S138A
O75446	NM_003864.4	SAP30	OHu30370	N	S131A, S138A
O75446	NM_003864.4	SAP30	OHu30370	N	S131D, S138D
Q9H4L7-2	NM_001128429.3	SMARCAD1	OHu06848	N	WT
Q9H4L7-2	NM_001128429.3	SMARCAD1	OHu06848	N	S211A, S214A
Q9H4L7-2	NM_001128429.3	SMARCAD1	OHu06848	N	S211D, S214D
Q01130	NM_003016.4	SRSF2	OHu21584	C	WT
Q01130	NM_003016.4	SRSF2	OHu21584	C	S204A, S206A, S208A
Q01130	NM_003016.4	SRSF2	OHu21584	C	S204D, S206D, S208D
Q01130	NM_003016.4	SRSF2	OHu21584	C	S204A, S206D, S208D
