# Supplementary material for: Protein-Peptide Turnover Profiling reveals the order of PTM addition and removal during protein maturation
Source: Nat Commun. 2022 Dec 2;13:7431. doi: 10.1038/s41467-022-35054-2 (PMC9718778; doi:10.1038/s41467-022-35054-2)
Supplement: Supplementary file 8 — Supplementary Data 5 [file 41467_2022_35054_MOESM8_ESM.xlsx]

## Sheet: Key_Materials_table
REAGENT or RESOURCE	SOURCE	IDENTIFIER
Critical Commercial Assays
TMTpro 16 plex	Thermo Fisher Scientific	A44520
GFP-Trap Magnetic Agarose	Chromotek	gtma-100
Deposited Data
Raw mass spectrometry data: Exploratory dataset	Pride	PXD033254
Raw mass spectrometry data: Validation dataset with GFP fusion proteins	Pride	PXD032945
Experimental Models: Cell Lines
HeLa Kyoto	S. Narumiya	RRID: CVCL_1922
HeLa	ATCC	RRID:CVCL_0030
Recombinant DNA
GFP fusion constructs and mutations thereof (see also Table S4)	Genscript	https://www.genscript.com/
Cell culture reagents
SILAC DMEM Flex Media	Gibco
L-Arginine-HCl for SILAC	Thermo Fisher Scientific	89989
L-Lysine-2HCl for SILAC	Thermo Fisher Scientific	89987
13C6 15N4 L-arginine-HCl	Silantes	88434
13C6 15N2 heavy L-lysine-HCl	Silantes	88432
Sodium Pyruvate	Gibco	11360-039
Dialyzed FBS	Gibco	26400-044
Software and Algorithms
Custom code for analysis of kinetic models	This paper	https://doi.org/10.5281/zenodo.7313879
Model browser	This paper	https://apps.embl.de/pptop
Data browser	This paper	https://apps.embl.de/pptop
Isobarquant	Franken et al, 2015	https://github.com/protcode/isob
Mascot search engine	Matrix Science	http://www.matrixscience.com/
Maxquant	Cox and Mann, 2008	https://www.maxquant.org/
R	R Core Team	https://www.R-project.org
MATLAB	The MathWorks Inc., Natick, Massachusetts, 20	9.9.0.1570001 (R2020b) Update 4.
hexscatter.m	MATLAB File Exchange	https://www.mathworks.com/matlabcentral/fileexchange/45639-hexscatter-m
lhsdesign_modified.m	MATLAB File Exchange	https://www.mathworks.com/matlabcentral/fileexchange/45793-latin-hypercube
DAISY	Bellu et al, 2007	https://daisy.dei.unipd.it/
STRIKE-GOLDD	Villaverde et al, 2016	https://github.com/afvillaverde/strike-goldd
Other
Database of Disordered Protein Predictions (D2P2)	Oates et al, 2013	http://d2p2.pro
Uniprot	UniProt Consortium (2021)	https://www.uniprot.org/
Predicted degrons	Hou et al., 2022	http://degron.phasep.pro/
Verified degrons	Mészáros et al., 2017	http://dosztanyi.web.elte.hu/CANCER/DEGRON/TP.html
CORUM database of protein complexes	Giurgiu et al., 2019	http://mips.helmholtz-muenchen.de/corum/download/releases/old/corum_2018_09_03.zip
PhosphoSite Plus		https://www.phosphosite.org/homeAction.action
Human Protein Atlas	Thul et al., 2017	https://www.proteinatlas.org
