# Supplementary material for: Protein-Peptide Turnover Profiling reveals the order of PTM addition and removal during protein maturation
Source: Nat Commun. 2022 Dec 2;13:7431. doi: 10.1038/s41467-022-35054-2 (PMC9718778; doi:10.1038/s41467-022-35054-2)
Supplement: Supplementary file 10 — Source Data [file 41467_2022_35054_MOESM10_ESM.zip]

Archive with 47 entries (46 files):
- Source Data/
- Source Data/Figure_2a.xlsx
- Source Data/Figure_2b.xlsx
- Source Data/Figure_2c.xlsx
- Source Data/Figure_2d.xlsx
- Source Data/Figure_2e.xlsx
- Source Data/Figure_2f.xlsx
- Source Data/Figure_2g.xlsx
- Source Data/Figure_2h.xlsx
- Source Data/Figure_3b_and_d.xlsx
- Source Data/Figure_3c.xlsx
- Source Data/Figure_3e.xlsx
- Source Data/Figure_3g.xlsx
- Source Data/Figure_4a.xlsx
- Source Data/Figure_4b.xlsx
- Source Data/Figure_4c.xlsx
- Source Data/Figure_5a.xlsx
- Source Data/Figure_5b.xlsx
- Source Data/Figure_5c.xlsx
- Source Data/Figure_5d.xlsx
- Source Data/Figure_6a.xlsx
- Source Data/Figure_6d.xlsx
- Source Data/Figure_6g.xlsx
- Source Data/Figure_6h.xlsx
- Source Data/Figure_7b_bottom.xlsx
- Source Data/Figure_7b_top.xlsx
- Source Data/Figure_7c.xlsx
- Source Data/Figure_7d.xlsx
- Source Data/Figure_7e.xlsx
- Source Data/Figure_7f.xlsx
- Source Data/Supplementary_Figure_2a.xlsx
- Source Data/Supplementary_Figure_2b.xlsx
- Source Data/Supplementary_Figure_2c.xlsx
- Source Data/Supplementary_Figure_2d.xlsx
- Source Data/Supplementary_Figure_2e.xlsx
- Source Data/Supplementary_Figure_2f.xlsx
- Source Data/Supplementary_Figure_2g.xlsx
- Source Data/Supplementary_Figure_2h.xlsx
- Source Data/Supplementary_Figure_2j.xlsx
- Source Data/Supplementary_Figure_4a.xlsx
- Source Data/Supplementary_Figure_4c.xlsx
- Source Data/Supplementary_Figure_5a.xlsx
- Source Data/Supplementary_Figure_6a.xlsx
- Source Data/Supplementary_Figure_6b.xlsx
- Source Data/Supplementary_Figure_7a.xlsx
- Source Data/Supplementary_Figure_7b.xlsx
- Source Data/Supplementary_Figure_9.xlsx
