# Supplementary material for: Protein-Peptide Turnover Profiling reveals the order of PTM addition and removal during protein maturation
Source: Nat Commun. 2022 Dec 2;13:7431. doi: 10.1038/s41467-022-35054-2 (PMC9718778; doi:10.1038/s41467-022-35054-2)
Supplement: Supplementary file 10 — Source Data [file 41467_2022_35054_MOESM10_ESM.zip › Source Data/Figure_2f.xlsx]

## Sheet: Figure_2f
Fraction
